# Supplementary material for: Root transcriptional responses of two melon genotypes with contrasting resistance to Monosporascus cannonballus (Pollack et Uecker) infection
Source: BMC Genomics. 2012 Nov 8;13:601. doi: 10.1186/1471-2164-13-601 (PMC3542287; doi:10.1186/1471-2164-13-601)
Supplement: Additional file 1 — Table S1. List of deregulated genes in 'PS' at 1 DPI. [file 1471-2164-13-601-S1.xls]

## Sheet: Hoja1
Table S1. List of deregulated genes in 'PS' at 1 DPI
up-regulated genes
ID	Gene description	Fold change	Functional category asigned
cCL1895Contig1	similar to Calcium-binding EF-hand - Medicago truncatula (Barrel medic)	3.971	Binding function
cCI_21-A12-M13R_c	similar to Os02g0613000 protein - Oryza sativa (japonica cultivar-group)	2.817	Binding function
cAI_02-E10-M13R_c	highly similar to Os10g0566700 protein - Oryza sativa (japonica cultivar-group)	2.312	Binding function
cCL5114Contig1	highly similar to Os10g0566700 protein - Oryza sativa (japonica cultivar-group)	2.223	Binding function
cAI_09-D12-M13R_c	highly similar to At1g07280/F22G5_32 - Arabidopsis thaliana (Mouse-ear cress)	2.108	Binding function
cAI_13-E11-M13R_c	highly similar to PGPD14 - Petunia hybrida (Petunia)	2.102	Binding function
cHS_12-B08-M13R_c	highly similar to T10F20.17 protein - Arabidopsis thaliana (Mouse-ear cress)	2.094	Binding function
c15d_41-C07-M13R_c	similar to F13M7.4 protein - Arabidopsis thaliana (Mouse-ear cress)	2.056	Binding function
cA_14-H05-M13R_c	highly similar to Expansin 45, endoglucanase-like - Medicago truncatula (Barrel medic)	2.52	Cell wall
cFR12B8_c	similar to Gibberellin regulated protein - Medicago truncatula (Barrel medic)	3.456	Defence
cCL2972Contig1	highly similar to Chitinase - Fragaria ananassa (Strawberry)	2.811	Defence
cCL5634Contig1	highly similar to Lipoxygenase - Solanum lycopersicum (Tomato) (Lycopersicon esculentum)	2.435	Defence
cPS_10-A10-M13R_c	highly similar to Putative disease resistance response protein - Arabidopsis thaliana (Mouse-ear cress)	2.088	Defence
cPSI_10-C07-M13R_c	highly similar to NADH-ubiquinone oxidoreductase-related-like protein - Oryza sativa (japonica cultivar-group)	2.587	Energy
c15d_21-D07-M13R_c	highly similar to Type II chlorophyll a/b binding protein from photosystem I precursor - Pisum sativum (Garden pea)	2.431	Energy
cHS_02-C01-M13R_c	highly similar to Thylakoid lumenal 20 kDa protein-like - Oryza sativa (japonica cultivar-group)	2.025	Energy
cA_22-E07-M13R_c	highly similar to L-allo-threonine aldolase-related protein - Solanum tuberosum (Potato)	5.558	Metabolism
cPS_18-H05-M13R_c	highly similar to GDSL-motif lipase/hydrolase-like protein - Arabidopsis thaliana (Mouse-ear cress)	4.257	Metabolism
c15d_30-E11-M13R_c	highly similar to Phosphomannose isomerase - Cyamopsis tetragonoloba (Guar) (Cluster bean)	4.025	Metabolism
cHS_30-G11-M13R_c	highly similar to Protein At4g33580 - Arabidopsis thaliana (Mouse-ear cress)	3.963	Metabolism
cCL3297Contig1	highly similar to Putatative tyrosine aminotransferase - Arabidopsis thaliana (Mouse-ear cress)	3.401	Metabolism
cPSI_32-E10-M13R_c	highly similar to Inositol 1, 3, 4-trisphosphate 56-kinase - Medicago truncatula (Barrel medic)	3.207	Metabolism
cCL5087Contig1	highly similar to Phosphoglycerate mutase-like protein - Glycine max (Soybean)	2.954	Metabolism
cCL1814Contig1	highly similar to Alpha-L-arabinofuranosidase / beta-D-xylosidase - Pyrus pyrifolia (Japanese pear) (Pyrus serotina)	2.76	Metabolism
cCL15Contig1	highly similar to Branched-chain-amino-acid aminotransferase 2, chloroplast precursor - Arabidopsis thaliana (Mouse-ear cress)	2.725	Metabolism
cA_38-D09-M13R_c	highly similar to Lipase, class 3 - Medicago truncatula (Barrel medic)	2.569	Metabolism
cCL4316Contig1	highly similar to UDP-glucose 4-epimerase - Arabidopsis thaliana (Mouse-ear cress)	2.521	Metabolism
cCI_30-E04-M13R_c	similar to estExt_fgenesh4_pm.C_LG_I0317	2.506	Metabolism
cSSH9E4_c	highly similar to L-allo-threonine aldolase-related protein - Solanum tuberosum (Potato)	2.499	Metabolism
c15d_22-E09-M13R_c	highly similar to OSIGBa0096P03.7 protein - Oryza sativa (Rice)	2.325	Metabolism
cPS_07-B06-M13R_c	highly similar to Rudiment single hybrid motif - Medicago truncatula (Barrel medic)	2.302	Metabolism
cPS_27-B04-M13R_c	highly similar to B0806H07.1 protein - Oryza sativa (Rice)	2.295	Metabolism
cFR15H19_c	highly similar to Fatty acid 9-hydroperoxide lyase - Cucumis melo (Muskmelon)	2.261	Metabolism
cCL5278Contig1	highly similar to Branched-chain alpha keto-acid dehydrogenase E1 alpha subunit - Arabidopsis thaliana (Mouse-ear cress)	2.196	Metabolism
cCL2648Contig1	highly similar to Polyamine oxidase - Malus domestica (Apple) (Malus sylvestris)	2.13	Metabolism
cPS_18-F08-M13R_c	highly similar to Galactinol-raffinose galactosyltransferase - Phaseolus angularis (Adzuki bean) (Vigna angularis)	2.12	Metabolism
cCL380Contig1	highly similar to Lipase, class 3 - Medicago truncatula (Barrel medic)	2.104	Metabolism
cHS_38-H07-M13R_c	similar to AT3g50560/T20E23_160 - Arabidopsis thaliana (Mouse-ear cress)	2.102	Metabolism
cF270_c	Similar to Isovaleryl-CoA dehydrogenase, mitochondrial OS =Arabidopsis thaliana GN =IVD PE =1 SV =2	2.084	Metabolism
cFR15B7_c	highly similar to T7I23.2 protein - Arabidopsis thaliana (Mouse-ear cress)	2.059	Metabolism
cA_41-E02-M13R_c	highly similar to Malate synthase, glyoxysomal - Cucumis sativus (Cucumber)	2.054	Metabolism
cFR13M11_c	similar to Polyprotein - Solanum lycopersicum (Tomato) (Lycopersicon esculentum)	27.279	Miscellanea
cCL2380Contig1	similar to Polyprotein - Solanum lycopersicum (Tomato) (Lycopersicon esculentum)	26.552	Miscellanea
cCI_55-A06-M13R_c	highly similar to Putative carbonic anhydrase - Arabidopsis thaliana (Mouse-ear cress)	5.279	Miscellanea
cCL530Contig2	highly similar to Rhodanese-like family protein - Arabidopsis thaliana (Mouse-ear cress)	3.799	Miscellanea
cCL530Contig1	highly similar to Rhodanese-like family protein - Arabidopsis thaliana (Mouse-ear cress)	3.529	Miscellanea
cSSH4I8_c	Similar to AT2G28680.1 | Symbols: | cupin family protein | chr2:12303118-12304747 REVERSE	2.384	Miscellanea
cPS_32-E06-M13R_c	similar to Integral membrane family protein-like - Oryza sativa (japonica cultivar-group)	2.339	Miscellanea
cCL572Contig1	highly similar to Globulin-like protein - Cucumis melo (Muskmelon)	2.298	Miscellanea
cA_30-C10-M13R_c	highly similar to Translation initiation factor IF-1, chloroplast precursor - Glycine max (Soybean)	2.241	Miscellanea
cCL2464Contig1	highly similar to Arabidopsis thaliana genomic DNA, chromosome 5, P1 clone:MWD22 - Arabidopsis thaliana (Mouse-ear cress)	2.205	Miscellanea
cCL2016Contig1	highly similar to CR9 protein - Cucumis sativus (Cucumber)	2.154	Miscellanea
cCL413Contig2	highly similar to MtN3-like protein - Arabidopsis thaliana (Mouse-ear cress)	2.136	Miscellanea
cCL3080Contig1	highly similar to Putative 7-transmembrane G-protein-coupled receptor - Solanum chacoense (Chaco potato)	2.097	Miscellanea
cA_41-C10-M13R_c	highly similar to Putative metallophosphatase - Lupinus luteus (European yellow lupin)	2.075	Miscellanea
cCL1930Contig2	highly similar to Diadenosine 5',5'''-P1,P4-tetraphosphate hydrolase - Lupinus angustifolius (Narrow-leaved blue lupin)	2.061	Miscellanea
cCL6259Contig1	similar to Putative RNA-binding protein - Arabidopsis thaliana (Mouse-ear cress)	2.049	Miscellanea
cCL978Contig1	highly similar to ACAULIS5 protein - Malus sylvestris	2.044	Miscellanea
cCL4987Contig1	highly similar to Putative F-box protein family, AtFBL3 - Arabidopsis thaliana (Mouse-ear cress)	2.586	Proteolysis
cCL5581Contig1	highly similar to F24J5.10 protein - Arabidopsis thaliana (Mouse-ear cress)	2.038	Proteolysis
cCI_24-B07-M13R_c	highly similar to Glucosyltransferase-like protein - Arabidopsis thaliana (Mouse-ear cress)	3.043	Secondary metabolism
cCI_42-G01-M13R_c	similar to Glucosyltransferase-like protein - Arabidopsis thaliana (Mouse-ear cress)	2.724	Secondary metabolism
cFR12G24_c	similar to Putative dihydroflavonol-4-reductase DFR1 - Oryza sativa (japonica cultivar-group)	2.72	Secondary metabolism
cPSI_03-B05-M13R_c	highly similar to Putative dihydroflavonol-4-reductase DFR1 - Oryza sativa (japonica cultivar-group)	2.409	Secondary metabolism
cPS_06-D01-M13R_c	highly similar to Putative flavonol synthase-like protein - Euphorbia esula (Leafy spurge)	2.116	Secondary metabolism
cAI_21-H01-M13R_c	highly similar to WRKY transcription factor 72 - Oryza sativa (indica cultivar-group)	3.125	Signal transduction
cPS_34-E09-M13R_c	similar to AT4g14410/dl3245w - Arabidopsis thaliana (Mouse-ear cress)	2.843	Signal transduction
cCI_57-B01-M13R_c	highly similar to Calcium-dependent protein kinase 2 - Petunia inflata	2.603	Signal transduction
cCI_37-A10-M13R_c	highly similar to Receptor-like protein kinase homolog RK20-1 - Phaseolus vulgaris (Kidney bean) (French bean)	2.571	Signal transduction
cPS_08-F03-M13R_c	similar to CTV.22 - Poncirus trifoliata (Hardy orange)	2.564	Signal transduction
cHS_05-D03-M13R_c	highly similar to BZIP transcription factor bZIP89 - Glycine max (Soybean)	2.387	Signal transduction
cA_29-H04-M13R_c	similar to MYB transcription factor - Hevea brasiliensis	2.198	Signal transduction
cA_31-A04-M13R_c	highly similar to athb30 zfhd3- Arabidopsis thaliana (Mouse-ear cress)	2.088	Signal transduction
cCI_32-C07-M13R_c	highly similar to At4g39070 - Arabidopsis thaliana (Mouse-ear cress)	2.015	Signal transduction
cPS_30-C11-M13R_c	similar to Putative BURP domain containing protein - Arabidopsis thaliana (Mouse-ear cress)	4.795	Stress response
cHS_24-E12-M13R_c	highly similar to Similarity to ABA-responsive protein - Arabidopsis thaliana (Mouse-ear cress)	3.061	Stress response
cCL172Contig1	highly similar to Chloroplast small heat shock protein class I - Capsicum frutescens (Cayenne pepper) (Tabasco pepper)	3.028	Stress response
cCL5902Contig1	highly similar to Hsp22.3 - Glycine max (Soybean)	2.808	Stress response
cPSI_22-D10-M13R_c	highly similar to Arabidopsis thaliana genomic DNA, chromosome 5, TAC clone:K2A18 - Arabidopsis thaliana (Mouse-ear cress)	2.794	Stress response
cSSH6A3_c	highly similar to Putative heat shock transcription factor - Arabidopsis thaliana (Mouse-ear cress)	2.443	Stress response
cSSH1P11_c	highly similar to Hsp22.3 - Glycine max (Soybean)	2.437	Stress response
c15d_31-D12-M13R_c	highly similar to Heat shock protein - Solanum lycopersicum (Tomato) (Lycopersicon esculentum)	2.187	Stress response
cCL3362Contig1	highly similar to Heat shock hsp20 protein-like - Arabidopsis thaliana (Mouse-ear cress)	2.044	Stress response
cCL5880Contig1	highly similar to Major intrinsic protein - Medicago truncatula (Barrel medic)	8.212	Transport
cHS_12-A10-M13R_c	similar to Aquaporin - Vernicia fordii (Tung) (Aleurites fordii)	5.06	Transport
c15d_12-A02-M13R_c	highly similar to Temperature-induced lipocalin - Solanum lycopersicum (Tomato) (Lycopersicon esculentum)	4	Transport
cCI_62-A12-M13R_c	highly similar to Temperature-induced lipocalin - Citrus sinensis (Sweet orange)	3.124	Transport
cCL1451Contig1	similar to Cax51 - Capsella bursa-pastoris (Shepherd's purse)	2.897	Transport
cFR12K7_c	highly similar to CAX - Suaeda salsa	2.763	Transport
cCL1451Contig2	similar to Calcium/proton exchanger CAX1-like protein - Arabidopsis thaliana (Mouse-ear cress)	2.712	Transport
cP4.06_c	highly similar to Lipid transfer protein isoform 4 - Vitis vinifera (Grape)	2.465	Transport
cCL3898Contig1	highly similar to Multi antimicrobial extrusion protein MatE - Medicago truncatula (Barrel medic)	2.433	Transport
cP3.28_c	highly similar to Lipid transfer protein isoform 4 - Vitis vinifera (Grape)	2.394	Transport
cCL49Contig4	highly similar to Lipid transfer protein isoform 4 - Vitis vinifera (Grape)	2.365	Transport
cMC052_c	similar to Lipid transfer protein isoform 4 - Vitis vinifera (Grape)	2.293	Transport
cHS_33-E04-M13R_c	highly similar to AT5g52970/MNB8_3 - Arabidopsis thaliana (Mouse-ear cress)	2.207	Transport
cP3.61_c	highly similar to Lipid transfer protein isoform 4 - Vitis vinifera (Grape)	2.178	Transport
cCL49Contig3	similar to Nonspecific lipid-transfer protein precursor - Zea mays (Maize)	2.162	Transport
cPSI_04-F08-M13R_c	highly similar to Putative carrier protein - Arabidopsis thaliana (Mouse-ear cress)	2.153	Transport
cCL49Contig1	highly similar to Lipid transfer protein isoform 4 - Vitis vinifera (Grape)	2.149	Transport
cCL3897Contig1	highly similar to Mitochondrial carrier protein, putative - Medicago truncatula (Barrel medic)	2.054	Transport
cSSH1G12_c	no hit	28.624	Unknown
cCL4300Contig1	no hit	27.389	Unknown
cPS_13-H11-M13R_c	no hit	7.483	Unknown
cFR18F13_c	no hit	5.081	Unknown
cCL4015Contig1	no hit	4.82	Unknown
c15d_22-B12-M13R_c	no hit	3.438	Unknown
c15d_22-A07-M13R_c	no hit	3.274	Unknown
cCL1214Contig2	no hit	3.22	Unknown
cPS_40-G05-M13R_c	similar to estExt_Genewise1_v1.C_LG_XVI0104	3.185	Unknown
cAI_34-H08-M13R_c	no hit	3.122	Unknown
cP5.73_c	no hit	3.091	Unknown
cCL3459Contig1	no hit	3.068	Unknown
cCI_59-F09-M13R_c	no hit	2.931	Unknown
cCL6217Contig1	similar to eugene3.00071005	2.834	Unknown
cA_21-C08-M13R_c	similar to PGPD14 protein - Arabidopsis thaliana (Mouse-ear cress)	2.803	Unknown
cPSI_29-F09-M13R_c	no hit	2.758	Unknown
cCL2343Contig1	no hit	2.735	Unknown
cCI_60-B10-M13R_c	no hit	2.73	Unknown
cCI_40-D06-M13R_c	no hit	2.726	Unknown
cCI_56-G04-M13R_c	no hit	2.719	Unknown
cCI_56-A04-M13R_c	no hit	2.662	Unknown
cCI_04-D07-M13R_c	no hit	2.623	Unknown
cCL2811Contig1	no hit	2.595	Unknown
cPS_26-F11-M13R_c	no hit	2.578	Unknown
cSSH4P17_c	no hit	2.537	Unknown
cCI_40-G04-M13R_c	no hit	2.509	Unknown
cPSI_41-F09-M13R_c	no hit	2.492	Unknown
cCI_64-G01-M13R_c	no hit	2.487	Unknown
cPSI_15-G08-M13R_c	no hit	2.461	Unknown
cCL4069Contig1	similar to grail3.0033006601	2.43	Unknown
c15d_01-C10-M13R_c	no hit	2.357	Unknown
cCL3355Contig1	no hit	2.355	Unknown
c15d_36-C02-M13R_c	no hit	2.353	Unknown
cHS_37-D04-M13R_c	no hit	2.353	Unknown
cPSI_24-F04-M13R_c	no hit	2.349	Unknown
cA_22-C11-M13R_c	no hit	2.344	Unknown
cCL5816Contig1	no hit	2.329	Unknown
cPSI_39-H07-M13R_c	Similar to AT1G10865.1 | Symbols: | FUNCTIONS IN: molecular_function unknown INVOLVED IN: biological_process unknown LOCATED IN: cellular_component unknown CONTAINS InterPro DOMAIN/s: Cytochrome c oxidase assembly protein PET191, N-terminal (InterPro:IPR018793) Has 170 Blast hits to 170 proteins in 83 species: Archae - 0 Bacteria - 0 Metazoa - 85 Fungi - 61 Plants - 21 Viruses - 0 Other Eukaryote…	2.325	Unknown
cFR15C3_c	similar to Emb|CAB83157.1 - Arabidopsis thaliana (Mouse-ear cress)	2.318	Unknown
cCL6227Contig1	highly similar to Cystinosin/ERS1p repeat - Medicago truncatula (Barrel medic)	2.309	Unknown
cCL824Contig1	highly similar to At1g64350/F15H21_2 - Arabidopsis thaliana (Mouse-ear cress)	2.304	Unknown
cPS_16-H03-M13R_c	no hit	2.271	Unknown
cPSI_08-F09-M13R_c	highly similar to Putative leucine-rich repeat protein - Oryza sativa (japonica cultivar-group)	2.261	Unknown
cCL2283Contig1	no hit	2.217	Unknown
cCL4805Contig1	highly similar to Arabidopsis thaliana genomic DNA, chromosome 5, P1 clone:MGN6 - Arabidopsis thaliana (Mouse-ear cress)	2.217	Unknown
cCL2376Contig1	no hit	2.209	Unknown
cCI_48-H09-M13R_c	no hit	2.197	Unknown
cFR14P13_c	Similar to AT3G52155.1 | Symbols: | LOCATED IN: chloroplast EXPRESSED IN: 22 plant structures EXPRESSED DURING: 13 growth stages CONTAINS InterPro DOMAIN/s: Phosphoglycerate mutase (InterPro:IPR013078) Has 1050 Blast hits to 1050 proteins in 239 species: Archae - 0 Bacteria - 476 Metazoa - 0 Fungi - 0 Plants - 22 Viruses - 0 Other Eukaryotes - 552 (source: NCBI BLink). | chr3:19343740-19344722 FO…	2.194	Unknown
cA_22-A11-M13R_c	highly similar to At1g64350/F15H21_2 - Arabidopsis thaliana (Mouse-ear cress)	2.188	Unknown
c46d_16-A08-M13R_c	no hit	2.166	Unknown
cHS_17-A01-M13R_c	similar to | Symbol: None | leucine-rich repeat family protein, contains Pfam PF00560: Leucine Rich Repeats | chr2:7578222-7580838 FORWARD | Aliases: F5J6.20, F5J6_20	2.164	Unknown
cA_18-E04-M13R_c	similar to F6D8.3 - Arabidopsis thaliana (Mouse-ear cress)	2.159	Unknown
cCL824Contig2	highly similar to At1g64350/F15H21_2 - Arabidopsis thaliana (Mouse-ear cress)	2.159	Unknown
cCI_56-G06-M13R_c	no hit	2.146	Unknown
cCL5085Contig1	highly similar to T15B16.3 protein - Arabidopsis thaliana (Mouse-ear cress)	2.117	Unknown
cCL5974Contig1	no hit	2.106	Unknown
cCL863Contig1	no hit	2.09	Unknown
cPS_20-G08-M13R_c	no hit	2.08	Unknown
cPSI_24-G03-M13R_c	no hit	2.077	Unknown
cCI_56-D08-M13R_c	no hit	2.055	Unknown
cPSI_22-C05-M13R_c	highly similar to Emb|CAB70981.1 - Arabidopsis thaliana (Mouse-ear cress)	2.045	Unknown
cA_14-B03-M13R_c	no hit	2.044	Unknown
cA_05-A09-M13R_c	no hit	2.043	Unknown
cPS_26-D01-M13R_c	no hit	2.028	Unknown
down-regulated genes
ID	Gene description	Fold change	Functional category asigned
cCL4772Contig1	similar to F21J9.28 - Arabidopsis thaliana (Mouse-ear cress)	0.209996	Binding function
cCL136Contig1	similar to F23N19.16 - Medicago truncatula (Barrel medic)	0.357398	Binding function
c46d_35-F02-M13R_c	highly similar to Mucin-2 precursor - Homo sapiens (Human)	0.482625	Binding function
cCL5285Contig1	highly similar to Expansin-like B1 precursor - Oryza sativa (Rice)	0.161629	Cell wall
cCL6162Contig1	similar to OSIGBa0147H17.4 protein - Oryza sativa (Rice)	0.164231	cell wall
cPSI_32-A11-M13R_c	similar to Arabidopsis thaliana genomic DNA, chromosome 5, P1 clone:MTG10 - Arabidopsis thaliana (Mouse-ear cress)	0.226347	cell wall
cFR14J7_c	similar to Polygalacturonase precursor - Cucumis melo (Muskmelon)	0.485909	Cell wall
cCL4291Contig1	highly similar to Beta-1,3-glucanase - Prunus persica (Peach)	0.0240836	Defence
cFR13G23_c	highly similar to Endochitinase MCHT-2 - Cucumis melo (Muskmelon)	0.104954	Defence
cCL2228Contig1	highly similar to Disease resistance response protein 206 - Pisum sativum (Garden pea)	0.172354	Defence
cSSH1F23_c	similar to Chitinase 3-like protein - Trichosanthes kirilowii (Mongolian snake-gourd)	0.312793	Defence
cFR15P6_c	highly similar to Chitinase 3-like protein - Trichosanthes kirilowii (Mongolian snake-gourd)	0.38625	Defence
cPS_24-F07-M13R_c	highly similar to Hin1-like protein - Solanum tuberosum (Potato)	0.38956	Defence
cCL1963Contig1	highly similar to Disease resistance response protein-like - Arabidopsis thaliana (Mouse-ear cress)	0.406504	Defence
cPSI_35-G01-M13R_c	highly similar to Endo-1,4-beta-glucanase - Glycine max (Soybean)	0.414079	Defence
cCI_19-E01-M13R_c	highly similar to Class IV chitinase - Arabidopsis thaliana (Mouse-ear cress)	0.452284	Defence
cCI_58-B08-M13R_c	similar to Wound-induced protein WIN1 precursor - Solanum tuberosum (Potato)	0.469043	Defence
c15d_09-D05-M13R_c	highly similar to Respiratory burst oxidase homolog - Solanum tuberosum (Potato)	0.49554	Defence
cAI_31-D12-M13R_c	highly similar to Non-photosynthetic ferredoxin precursor - Citrus sinensis (Sweet orange)	0.330469	Energy
cPSI_31-G02-M13R_c	highly similar to Putative NADH dehydrogenase - Oryza sativa (japonica cultivar-group)	0.386847	Energy
cCL1683Contig1	highly similar to NAD(P)H:quinone oxidoreductase (EC 1.6.5.2) (NAD(P)H:QR) - Solanum tuberosum (Potato)	0.399042	Energy
cPS_17-E10-M13R_c	highly similar to NAD(P)H:quinone oxidoreductase (EC 1.6.5.2) (NAD(P)H:QR) - Solanum tuberosum (Potato)	0.451875	Energy
cA_02-A09-M13R_c	highly similar to 1-aminocyclopropane-1-carboxylate synthase CMA101 - Cucurbita maxima (Pumpkin) (Winter squash)	0.142187	Hormone metabolism
cFR15J17_c	highly similar to 1-aminocyclopropane-1-carboxylate oxidase 1 - Cucumis melo (Muskmelon)	0.146606	Hormone metabolism
cCL2522Contig1	highly similar to ACC oxidase - Cucumis melo (Muskmelon)	0.272257	Hormone metabolism
cCL451Contig1	highly similar to 1-aminocyclopropane-1-carboxylate oxidase 1 - Cucumis melo (Muskmelon)	0.294898	Hormone metabolism
cPSI_39-H08-M13R_c	highly similar to 1-aminocyclopropane-1-carboxylate synthase - Cucumis melo (Muskmelon)	0.315358	Hormone metabolism
cPS_07-G03-M13R_c	highly similar to IAA type protein - Elaeis guineensis var. tenera (Oil palm)	0.319183	Hormone metabolism
cA_05-B09-M13R_c	highly similar to IAA type protein - Elaeis guineensis var. tenera (Oil palm)	0.338066	Hormone metabolism
cCL5953Contig1	highly similar to Putative taxane 14b-hydroxylase - Oryza sativa (japonica cultivar-group)	0.191939	Metabolism
cAI_31-F05-M13R_c	highly similar to Thioredoxin H-type 2 - Brassica napus (Rape)	0.194212	Metabolism
cFR17I24_c	highly similar to Phosphoenolpyruvate carboxykinase - Flaveria trinervia (Clustered yellowtops)	0.202675	Metabolism
cFR10H2_c	similar to Phosphoenolpyruvate carboxykinase - Flaveria trinervia (Clustered yellowtops)	0.263089	Metabolism
c15d_19-H02-M13R_c	highly similar to NADP-dependent malic protein - Ricinus communis (Castor bean)	0.285144	Metabolism
cCL4320Contig1	highly similar to Lysophospholipase-like protein - Arabidopsis thaliana (Mouse-ear cress)	0.292312	Metabolism
cCL2853Contig1	highly similar to Putative 3-dehydroquinate dehydratase/shikimate dehydrogenase - Fagus sylvatica (Beechnut)	0.311333	Metabolism
c46d_40-F11-M13R_c	highly similar to Putative thiolase - Oryza sativa (japonica cultivar-group)	0.315956	Metabolism
cFR16N23_c	highly similar to NADP-malic enzyme - Aloe arborescens (Kidachi aloe)	0.317058	Metabolism
cCL3529Contig1	highly similar to Patatin-like protein - Cucumis sativus (Cucumber)	0.317763	Metabolism
cCL1312Contig1	highly similar to NADP-dependent malic protein - Ricinus communis (Castor bean)	0.331345	Metabolism
cCL3227Contig1	highly similar to Phosphoethanolamine N-methyltransferase - Spinacia oleracea (Spinach)	0.336814	Metabolism
cA_34-B08-M13R_c	similar to | Symbol: None | S-adenosyl-L-methionine:carboxyl methyltransferase family protein, similar to defense-related protein cjs1 (Brassica carinata)(GI:14009292), S-adenosyl-L-methionine:salicylic acid carboxyl methyltransferase (Clarkia breweri)(GI	0.34118	Metabolism
cCL604Contig1	highly similar to Putative phosphatase - Solanum lycopersicum (Tomato) (Lycopersicon esculentum)	0.341297	Metabolism
cHS_37-B06-M13R_c	highly similar to Glucosyltransferase - Ipomoea nil (Japanese morning glory) (Pharbitis nil)	0.351494	Metabolism
cCL6180Contig1	highly similar to Phosphoenolpyruvate carboxykinase - Solanum lycopersicum (Tomato) (Lycopersicon esculentum)	0.358423	Metabolism
cA_23-C08-M13R_c	similar to F14P13.8 protein - Arabidopsis thaliana (Mouse-ear cress)	0.361011	Metabolism
cPSI_15-H04-M13R_c	highly similar to Putative 3-dehydroquinate dehydratase/shikimate dehydrogenase - Fagus sylvatica (Beechnut)	0.362056	Metabolism
cCL2898Contig1	highly similar to Putative phosphoethanolamine N-methyltransferase 2 - Arabidopsis thaliana (Mouse-ear cress)	0.363108	Metabolism
cCL1343Contig1	highly similar to Putative embryo-abundant protein - Arabidopsis thaliana (Mouse-ear cress)	0.372024	Metabolism
cA_18-F06-M13R_c	highly similar to Putative enolase; 31277-33713 - Arabidopsis thaliana (Mouse-ear cress)	0.375657	Metabolism
cCL5640Contig1	highly similar to Os07g0603600 protein - Oryza sativa (japonica cultivar-group)	0.37679	Metabolism
cPSI_15-E08-M13R_c	highly similar to Putative queuine tRNA-ribosyltransferase - Oryza sativa (japonica cultivar-group)	0.38956	Metabolism
cFR18K21_c	highly similar to Putative enolase; 31277-33713 - Arabidopsis thaliana (Mouse-ear cress)	0.392619	Metabolism
cAI_13-B06-M13R_c	highly similar to SAM (And some other nucleotide) binding motif - Medicago truncatula (Barrel medic)	0.408998	Metabolism
cCL2711Contig1	highly similar to F22O13.11 - Arabidopsis thaliana (Mouse-ear cress)	0.410004	Metabolism
cAI_24-B06-M13R_c	highly similar to Copper amine oxidase precursor - Arabidopsis thaliana (Mouse-ear cress)	0.415628	Metabolism
cPSI_30-H11-M13R_c	highly similar to Acetyltranferase-like protein - Arabidopsis thaliana (Mouse-ear cress)	0.423191	Metabolism
cHS_04-E11-M13R_c	highly similar to AMP-dependent synthetase and ligase - Medicago truncatula (Barrel medic)	0.426257	Metabolism
cPSI_03-E11-M13R_c	similar to Cytochrome P450 93A2 - Glycine max (Soybean)	0.429369	Metabolism
cCL1303Contig1	highly similar to Nitrate reductase [NADH] - Cucurbita maxima (Pumpkin) (Winter squash)	0.437254	Metabolism
cMC291_c	highly similar to Beta-cyanoalanine synthase - Hevea brasiliensis (Para rubber tree)	0.450653	Metabolism
cPSI_04-D10-M13R_c	highly similar to Cytochrome P450 71A1 - Persea americana (Avocado)	0.454339	Metabolism
cPSI_04-A11-M13R_c	highly similar to AT5g39050/MXF12_60 - Medicago truncatula (Barrel medic)	0.458085	Metabolism
cCL5404Contig1	highly similar to Putative ripening-related P-450 enzyme - Vitis vinifera (Grape)	0.462749	Metabolism
cCL2771Contig1	similar to 6-phosphogluconate dehydrogenase - Arabidopsis thaliana (Mouse-ear cress)	0.473261	Metabolism
cSSH9E20_c	highly similar to Adenylate kinase B - Oryza sativa (Rice)	0.477099	Metabolism
cCL3128Contig1	highly similar to Ethanol tolerance protein GEKO1 - Arabidopsis thaliana (Mouse-ear cress)	0.477327	Metabolism
cCL6212Contig1	highly similar to HMG-CoA synthase 2 - Hevea brasiliensis (Para rubber tree)	0.483793	Metabolism
cCL1649Contig1	highly similar to Putative nitrilase - Arabidopsis thaliana (Mouse-ear cress)	0.484731	Metabolism
c46d_33-G11-M13R_c	highly similar to Protein At2g22570 - Arabidopsis thaliana (Mouse-ear cress)	0.494315	Metabolism
cCL2003Contig1	highly similar to Putative aspartate aminotransferase - Oryza sativa (japonica cultivar-group)	0.496278	Metabolism
cCI_63-D02-M13R_c	highly similar to catalytic/ hydrolase - Arabidopsis thaliana	0.498504	Metabolism
cAI_39-F05-M13R_c	highly similar to Putative germin-like protein - Oryza sativa (japonica cultivar-group)	0.154703	Miscellanea
cPS_08-H12-M13R_c	highly similar to Putative germin-like protein - Oryza sativa (japonica cultivar-group)	0.19253	Miscellanea
cPSI_32-A01-M13R_c	similar to grail3.0152005601	0.212044	Miscellanea
cCL2475Contig1	similar to Emb|CAB70981.1 - Arabidopsis thaliana (Mouse-ear cress)	0.240096	Miscellanea
cPSI_22-H09-M13R_c	similar to Umecyanin - Armoracia rusticana (Horseradish) (Armoracia laphatifolia)	0.294985	Miscellanea
cSSH6B5_c	highly similar to Ripening-related protein grip22 precursor - Vitis vinifera (Grape)	0.319183	Miscellanea
cCL1798Contig1	highly similar to B12D-like protein - Beta vulgaris (Sugar beet)	0.321958	Miscellanea
cCL1798Contig2	highly similar to B12D-like protein - Beta vulgaris (Sugar beet)	0.324465	Miscellanea
cCL586Contig2	highly similar to Non-symbiotic hemoglobin class 1 - Malus domestica (Apple) (Malus sylvestris)	0.332889	Miscellanea
cPS_07-F10-M13R_c	highly similar to Non-symbiotic hemoglobin class 1 - Malus domestica (Apple) (Malus sylvestris)	0.33761	Miscellanea
cCL586Contig1	highly similar to Non-symbiotic hemoglobin class 1 - Malus domestica (Apple) (Malus sylvestris)	0.39185	Miscellanea
cA_34-D04-M13R_c	highly similar to Putative dioscorin class A - Oryza sativa (japonica cultivar-group)	0.39984	Miscellanea
cFR17B15_c	similar to | Symbol: None | ferric reductase-like transmembrane component family protein, contains Pfam profile PF01794: Ferric reductase like transmembrane component | chr5:20432997-20435930 FORWARD | Aliases: K6A12.2, K6A12_2	0.405515	Miscellanea
cAI_27-E04-M13R_c	highly similar to Putative dioscorin class A - Oryza sativa (japonica cultivar-group)	0.423191	Miscellanea
cFR16D6_c	highly similar to Seed specific protein Bn15D17A - Brassica napus (Rape)	0.446429	Miscellanea
cCL5016Contig1	highly similar to estExt_fgenesh4_pg.C_LG_XVI1076	0.450045	Miscellanea
cPS_03-D01-M13R_c	similar to Arabidopsis thaliana genomic DNA, chromosome 5, P1 clone:MIK22 - Arabidopsis thaliana (Mouse-ear cress)	0.460405	Miscellanea
cCL6078Contig1	similar to Arabidopsis thaliana genomic DNA, chromosome 5, P1 clone:MIK22 - Arabidopsis thaliana (Mouse-ear cress)	0.467946	Miscellanea
cFR11K24_c	highly similar to | Symbol: None | histone H4, identical to histone H4 from Lycopersicon esculentum GI:297150, Lolium temulentum SP:P02308, Acropora formosa GI:455652, Citrus jambhiri GI:16797797 | chr5:24068778-24069369 FORWARD | Aliases: MTH12.15	0.474608	Miscellanea
cFR16L9_c	similar to 60S ribosomal protein L13-1 - Arabidopsis thaliana (Mouse-ear cress)	0.49554	Miscellanea
c46d_32-E09-M13R_c	highly similar to Arabidopsis thaliana genomic DNA, chromosome 3, P1 clone:MJG19 - Arabidopsis thaliana (Mouse-ear cress)	0.49776	Miscellanea
cCL4283Contig1	highly similar to EIN3-binding F-box protein 1 - Solanum lycopersicum (Tomato) (Lycopersicon esculentum)	0.183587	Proteolysis
cCI_20-G01-M13R_c	highly similar to Prolylcarboxypeptidase-like protein - Arabidopsis thaliana (Mouse-ear cress)	0.438596	Proteolysis
cCL1862Contig1	highly similar to Cinnamyl alcohol dehydrogenase - Prunus mume (Japanese flowering apricot)	0.134735	Secondary metabolism
cA_13-A12-M13R_c	highly similar to Cinnamyl alcohol dehydrogenase - Prunus mume (Japanese flowering apricot)	0.155159	Secondary metabolism
cCL3116Contig1	highly similar to Putative leucoanthocyanidin dioxygenase - Arabidopsis thaliana (Mouse-ear cress)	0.204541	Secondary metabolism
cA_14-H04-M13R_c	highly similar to Cuticle protein - Arabidopsis thaliana (Mouse-ear cress)	0.224467	Secondary metabolism
cPSI_11-E09-M13R_c	highly similar to Isoflavone reductase related protein - Pyrus communis (Pear)	0.229832	Secondary metabolism
cCL82Contig2	highly similar to Isoflavone reductase related protein - Pyrus communis (Pear)	0.241721	Secondary metabolism
cPSI_02-F08-M13R_c	highly similar to F1K23.12 - Arabidopsis thaliana (Mouse-ear cress)	0.249439	Secondary metabolism
cCL82Contig1	highly similar to Isoflavone reductase related protein - Pyrus communis (Pear)	0.276091	Secondary metabolism
cPS_37-F07-M13R_c	highly similar to Nicotianamine synthase - Medicago truncatula (Barrel medic)	0.301659	Secondary metabolism
cCL2942Contig1	highly similar to Phenylalanine ammonia lyase - Acacia mangium x Acacia auriculiformis	0.3367	Secondary metabolism
cP11.74_c	highly similar to Cytochrome P450 - Panax ginseng (Korean ginseng)	0.349284	Secondary metabolism
cCL1909Contig1	highly similar to Cinnamate 4-hydroxylase CYP73 - Citrus sinensis (Sweet orange)	0.355999	Secondary metabolism
cAI_26-E11-M13R_c	highly similar to Phenylalanine ammonia-lyase - Stylosanthes humilis (Townsville stylo)	0.356379	Secondary metabolism
cCL2347Contig1	highly similar to Flavanone 3-hydroxylase - Citrus sinensis (Sweet orange)	0.370508	Secondary metabolism
cCI_20-H10-M13R_c	similar to 4-coumarate:CoA ligase - Betula platyphylla	0.375094	Secondary metabolism
cCL1820Contig1	highly similar to Phenylalanine ammonia-lyase - Stylosanthes humilis (Townsville stylo)	0.4158	Secondary metabolism
cCL751Contig1	highly similar to Microsomal omega-3 fatty acid desaturase - Betula verrucosa (White birch) (Betula pendula)	0.437828	Secondary metabolism
cPSI_30-H12-M13R_c	highly similar to Putative glucosyl transferase - Arabidopsis thaliana (Mouse-ear cress)	0.455581	Secondary metabolism
cCL3759Contig1	highly similar to Oxysterol-binding protein - Medicago truncatula (Barrel medic)	0.457247	Secondary metabolism
cA_11-B01-M13R_c	highly similar to Isomultiflorenol synthase - Luffa cylindrica (Smooth loofah) (Sponge gourd)	0.459982	Secondary metabolism
cPSI_05-E02-M13R_c	highly similar to Putative anthocyanidine rhamnosyl-transferase - Capsicum annuum (Bell pepper)	0.462107	Secondary metabolism
cPSI_13-E05-M13R_c	highly similar to Steroid 5alpha-reductase-like protein - Arabidopsis thaliana (Mouse-ear cress)	0.482393	Secondary metabolism
cCL4287Contig1	highly similar to Alcohol dehydrogenase superfamily, zinc-containing - Medicago truncatula (Barrel medic)	0.487805	Secondary metabolism
cCL4224Contig1	highly similar to Phenylalanine ammonia-lyase class 2 - Phaseolus vulgaris (Kidney bean) (French bean)	0.488043	Secondary metabolism
cPSI_25-B07-M13R_c	highly similar to Omega-3 desaturase - Pelargonium hortorum (Common geranium)	0.48852	Secondary metabolism
cCL2152Contig1	highly similar to Cinnamoyl-CoA reductase - Solanum lycopersicum (Tomato) (Lycopersicon esculentum)	0.491642	Secondary metabolism
cCL1088Contig1	highly similar to 3-hydroxyisobutyryl-coenzyme A hydrolase-like protein - Arabidopsis thaliana (Mouse-ear cress)	0.497018	Secondary metabolism
cHS_21-H10-M13R_c	highly similar to Receptor protein kinase, putative - Solanum bulbocastanum (Wild potato)	0.210128	Signal transduction
cCL4765Contig1	highly similar to Protein kinase APK1B, chloroplast, putative - Solanum demissum (Wild potato)	0.212134	Signal transduction
cCL2476Contig1	highly similar to Homeodomain-related - Medicago truncatula (Barrel medic)	0.227739	Signal transduction
cCL4144Contig1	highly similar to Receptor protein kinase - Ipomoea trifida (Morning glory)	0.257798	Signal transduction
cAI_17-B04-M13R_c	highly similar to Similarity to receptor kinase - Arabidopsis thaliana (Mouse-ear cress)	0.270563	Signal transduction
cHS_07-F08-M13R_c	highly similar to Similarity to receptor kinase - Arabidopsis thaliana (Mouse-ear cress)	0.270709	Signal transduction
cCL2802Contig1	highly similar to Receptor-like protein kinase - Arabidopsis thaliana (Mouse-ear cress)	0.289436	Signal transduction
cCI_44-C01-M13R_c	highly similar to ATP binding / carbohydrate binding / kinase/ protein kinase/ protein serine/threonine kinase/ protein-tyrosine kinase/ sugar binding - Arabidopsis thaliana	0.316356	Signal transduction
cCL5985Contig1	highly similar to Response regulator, RegA/PrrA/ActR type - Medicago truncatula (Barrel medic)	0.328407	Signal transduction
cPS_18-D04-M13R_c	similar to BZIP transcription factor - Oryza sativa (japonica cultivar-group)	0.352113	Signal transduction
cCI_18-F03-M13R_c	highly similar to Receptor-like protein kinase homolog RK20-1 - Phaseolus vulgaris (Kidney bean) (French bean)	0.372162	Signal transduction
c15d_38-B04-M13R_c	similar to AT5g25190/F21J6_103 - Arabidopsis thaliana (Mouse-ear cress)	0.387597	Signal transduction
cAI_04-C10-M13R_c	similar to Leucine-rich repeat-containing protein / serine/threonine protein kinase-related - Musa balbisiana (Banana)	0.403063	Signal transduction
cCL2153Contig1	highly similar to Mitogen-activated protein kinase 9 - Arabidopsis thaliana (Mouse-ear cress)	0.430663	Signal transduction
cPSI_39-F09-M13R_c	similar to P0489B03.23 - Oryza sativa (japonica cultivar-group)	0.434216	Signal transduction
cA_14-E12-M13R_c	highly similar to Protein kinase - Medicago truncatula (Barrel medic)	0.43535	Signal transduction
cA_12-H07-M13R_c	similar to DNA-binding WRKY domain-containing protein - Musa acuminata (Banana)	0.439754	Signal transduction
c46d_06-C09-M13R_c	highly similar to Benzothiadiazole-induced somatic embryogenesis receptor kinase 1 - Oryza sativa (indica cultivar-group)	0.442282	Signal transduction
cPSI_26-G06-M13R_c	highly similar to Similarity to protein phosphatase-2c - Arabidopsis thaliana (Mouse-ear cress)	0.446628	Signal transduction
cCL6247Contig1	highly similar to WRKY transcription factor-b - Capsicum annuum (Bell pepper)	0.454133	Signal transduction
c15d_35-C07-M13R_c	highly similar to Similarity to protein phosphatase-2c - Arabidopsis thaliana (Mouse-ear cress)	0.459982	Signal transduction
cCL4681Contig1	highly similar to Receptor-like protein kinase homolog RK20-1 - Phaseolus vulgaris (Kidney bean) (French bean)	0.465766	Signal transduction
cCL3446Contig1	highly similar to Putative PTS protein - Cicer arietinum (Chickpea) (Garbanzo)	0.468604	Signal transduction
cCL2145Contig1	highly similar to Inositol polyphosphate kinase - Medicago truncatula (Barrel medic)	0.475059	Signal transduction
cCI_02-C08-M13R_c	highly similar to F21F23.12 protein - Arabidopsis thaliana (Mouse-ear cress)	0.479157	Signal transduction
cCL3490Contig1	highly similar to Putative histone deacetylase - Trifolium pratense (Red clover)	0.481696	Signal transduction
cPSI_36-A10-M13R_c	highly similar to Protein kinase - Medicago truncatula (Barrel medic)	0.481928	Signal transduction
cCL171Contig3	highly similar to BTF3b-like transcription factor - Musa acuminata (Banana)	0.484966	Signal transduction
cPSI_14-H03-M13R_c	highly similar to At5g42860 - Arabidopsis thaliana (Mouse-ear cress)	0.485437	Signal transduction
c15d_24-A10-M13R_c	highly similar to Receptor protein kinase - Arabidopsis thaliana (Mouse-ear cress)	0.485909	Signal transduction
cPSI_14-E08-M13R_c	highly similar to Protein kinase - Medicago truncatula (Barrel medic)	0.488043	Signal transduction
cPSI_05-H09-M13R_c	highly similar to Putative Cys2-His2 zinc finger transcription factor - Juglans regia (English walnut)	0.490677	Signal transduction
cPSI_20-F06-M13R_c	highly similar to BTF3-like transcription factor - Solanum lycopersicum (Tomato) (Lycopersicon esculentum)	0.492126	Signal transduction
cCL171Contig1	highly similar to BTF3b-like transcription factor - Musa acuminata (Banana)	0.497512	Signal transduction
cA_39-B01-M13R_c	highly similar to Similarity to receptor kinase - Arabidopsis thaliana (Mouse-ear cress)	0.49975	Signal transduction
cCL3733Contig1	highly similar to Class III peroxidase 70 precursor - Oryza sativa (japonica cultivar-group)	0.0479042	Stress response
cCL3746Contig1	highly similar to Peroxidase 3 - Scutellaria baicalensis (Baical skullcap)	0.120569	Stress response
cPSI_34-F11-M13R_c	highly similar to Peroxidase - Dimocarpus longan	0.185151	Stress response
cCL3513Contig1	highly similar to Peroxidase - Dimocarpus longan	0.218388	Stress response
cCL3450Contig1	highly similar to Peroxidase precursor - Cucumis sativus (Cucumber)	0.220848	Stress response
cCL3340Contig1	highly similar to Peroxidase precursor - Quercus suber (Cork oak)	0.225327	Stress response
cAI_08-H07-M13R_c	highly similar to Glutathione S-transferase GST 13 - Glycine max (Soybean)	0.246488	Stress response
cPSI_33-C12-M13R_c	highly similar to Peroxidase precursor - Cucurbita pepo (Vegetable marrow) (Summer squash)	0.271961	Stress response
cAI_06-D09-M13R_c	highly similar to Peroxidase precursor - Cucurbita pepo (Vegetable marrow) (Summer squash)	0.283768	Stress response
cCL1038Contig1	highly similar to Secretory peroxidase - Avicennia marina (Grey mangrove)	0.289939	Stress response
cCL1038Contig2	highly similar to Peroxidase precursor - Gossypium hirsutum (Upland cotton)	0.320513	Stress response
cA_21-D04-M13R_c	highly similar to Anionic peroxidase swpb3 - Ipomoea batatas (Sweet potato) (Batate)	0.369276	Stress response
cCL2269Contig1	highly similar to Peroxidase 2 - Cucumis sativus (Cucumber)	0.370096	Stress response
cCL2122Contig2	highly similar to Annexin-like protein - Medicago sativa (Alfalfa)	0.382263	Stress response
cCL2142Contig1	highly similar to Putative glutathione S-transferase T4 - Solanum lycopersicum (Tomato) (Lycopersicon esculentum)	0.384468	Stress response
cCL4871Contig1	highly similar to Peroxidase - Populus alba (White poplar)	0.387447	Stress response
cA_22-C03-M13R_c	highly similar to Putative glutathione S-transferase T4 - Solanum lycopersicum (Tomato) (Lycopersicon esculentum)	0.421408	Stress response
cCL4Contig6	similar to Metallothionein-like protein type 3 - Malus domestica (Apple) (Malus sylvestris)	0.42517	Stress response
cCL4Contig4	similar to Metallothionein-like protein type 3 - Malus domestica (Apple) (Malus sylvestris)	0.426803	Stress response
cCL2122Contig1	highly similar to Annexin-like protein - Medicago sativa (Alfalfa)	0.436681	Stress response
cCI_67-G05-M13R_c	highly similar to Chromosome undetermined SCAF5157, whole genome shotgun sequence - Tetraodon nigroviridis (Green puffer)	0.445236	Stress response
cCL2062Contig1	highly similar to Peroxidase precursor - Trifolium repens (Creeping white clover)	0.457875	Stress response
cAI_14-A12-M13R_c	highly similar to Netting associated peroxidase - Cucumis melo (Muskmelon)	0.458505	Stress response
cAI_08-E12-M13R_c	highly similar to Glutathione S-transferase GST 13 - Glycine max (Soybean)	0.458926	Stress response
cPS_30-C04-M13R_c	highly similar to Netting associated peroxidase - Cucumis melo (Muskmelon)	0.463607	Stress response
cPSI_29-F07-M13R_c	highly similar to Membrane-associated salt-inducible protein-like - Oryza sativa (japonica cultivar-group)	0.465983	Stress response
cAI_37-H07-M13R_c	highly similar to Basic blue copper protein - Cicer arietinum (Chickpea) (Garbanzo)	0.161891	Transport
cFR15K22_c	highly similar to Phosphate transporter - Solanum lycopersicum (Tomato) (Lycopersicon esculentum)	0.311915	Transport
cAI_24-B03-M13R_c	highly similar to Multi antimicrobial extrusion protein MatE - Medicago truncatula (Barrel medic)	0.329924	Transport
cCL1041Contig1	highly similar to At1g69870/T17F3_10 - Arabidopsis thaliana (Mouse-ear cress)	0.347222	Transport
cCL5847Contig1	highly similar to Arabidopsis thaliana genomic DNA, chromosome 5, P1 clone:MAC12 - Arabidopsis thaliana (Mouse-ear cress)	0.349284	Transport
cCL5875Contig1	highly similar to Peptide transporter - Arabidopsis thaliana (Mouse-ear cress)	0.350018	Transport
c15d_12-C05-M13R_c	highly similar to Sulphate transporter - Medicago truncatula (Barrel medic)	0.369549	Transport
cP4.48_c	similar to Probable nonspecific lipid-transfer protein AKCS9 precursor - Vigna unguiculata (Cowpea)	0.38373	Transport
cCI_40-C01-M13R_c	similar to Putative sulfate transporter-like - Oryza sativa (japonica cultivar-group)	0.396197	Transport
cPSI_31-E03-M13R_c	similar to Putative glutamate receptor subunit kainate subtype - Oryza sativa (japonica cultivar-group)	0.411862	Transport
cFR18B16_c	similar to Sodium/calcium exchanger membrane region - Medicago truncatula (Barrel medic)	0.426621	Transport
cCL4083Contig1	highly similar to Nitrate transporter - Prunus persica (Peach)	0.453515	Transport
cCL975Contig1	highly similar to Basic blue copper protein - Cicer arietinum (Chickpea) (Garbanzo)	0.456413	Transport
cCL5284Contig1	similar to Urea active transporter-like protein - Arabidopsis thaliana (Mouse-ear cress)	0.460617	Transport
cPS_35-G12-M13R_c	highly similar to At2g01170 - Arabidopsis thaliana (Mouse-ear cress)	0.470367	Transport
cPSI_03-F04-M13R_c	highly similar to Putative mitochondrial carrier protein - Oryza sativa (japonica cultivar-group)	0.475964	Transport
cPSI_37-H09-M13R_c	highly similar to putative amino acid or GABA permease - Oryza sativa (japonica cultivar-group)	0.481	Transport
cCL1647Contig1	highly similar to Cellular retinaldehyde-binding/triple function, N-terminal - Medicago truncatula (Barrel medic)	0.488281	Transport
cPS_30-E06-M13R_c	no hit	0.0786906	Unknown
MU10940	similar to pathogenesis-related protein 1 precursor [Cucumis melo]	0.100371	Unknown
cPSI_14-G02-M13R_c	no hit	0.120598	Unknown
MU10939	thaumatin-like protein precursor [Cucumis melo]	0.128849	Unknown
cCL4380Contig1	highly similar to F28K20.16 - Arabidopsis thaliana (Mouse-ear cress)	0.135851	Unknown
cCI_28-A12-M13R_c	no hit	0.150308	Unknown
cCL2666Contig1	no hit	0.183284	Unknown
cCL2616Contig1	no hit	0.188679	Unknown
cCI_44-E02-M13R_c	no hit	0.192197	Unknown
cPSI_06-E01-M13R_c	no hit	0.205931	Unknown
cCL5305Contig1	similar to fgenesh4_pg.C_LG_VI000076	0.212269	Unknown
cAI_22-F03-M13R_c	highly similar to Elicitor responsive/phloem-like protein - Arabidopsis thaliana (Mouse-ear cress)	0.212766	Unknown
cAI_34-H01-M13R_c	no hit	0.21395	Unknown
cPSI_11-A09-M13R_c	no hit	0.250627	Unknown
cAI_16-E12-M13R_c	no hit	0.261028	Unknown
cCI_49-H10-M13R_c	no hit	0.261438	Unknown
cPSI_16-A09-M13R_c	similar to fgenesh4_pg.C_LG_II001159	0.26469	Unknown
cPSI_17-C02-M13R_c	no hit	0.265111	Unknown
cAI_18-F08-M13R_c	no hit	0.27115	Unknown
cPS_37-C12-M13R_c	similar to gw1.VII.3619.1	0.275179	Unknown
cCL2060Contig1	similar to gw1.VII.3619.1	0.277393	Unknown
cAI_12-D08-M13R_c	similar to fgenesh4_pg.C_scaffold_261000005	0.283286	Unknown
cCI_53-F08-M13R_c	no hit	0.283849	Unknown
cPS_26-H05-M13R_c	no hit	0.284657	Unknown
cCL3387Contig1	highly similar to H0818E04.16 protein - Oryza sativa (Rice)	0.287274	Unknown
c15d_04-E11-M13R_c	highly similar to H0525E10.16 protein - Oryza sativa (Rice)	0.28885	Unknown
cPS_39-A07-M13R_c	no hit	0.295421	Unknown
cCM11_c	similar to UP|Q2QJT5_LYCES (Q2QJT5) ASR4, complete	0.298418	Unknown
cCL1369Contig1	highly similar to C2 domain-containing protein - Hordeum vulgare var. distichum (Two-rowed barley)	0.307125	Unknown
cFR16H11_c	no hit	0.317864	Unknown
cAI_26-B02-M13R_c	no hit	0.319387	Unknown
cHS_18-A01-M13R_c	highly similar to Protein At3g60810 - Arabidopsis thaliana (Mouse-ear cress)	0.325309	Unknown
cA_41-C07-M13R_c	highly similar to Unknow protein - Oryza sativa (japonica cultivar-group)	0.328084	Unknown
cPS_14-A01-M13R_c	similar to At1g19715 - Arabidopsis thaliana (Mouse-ear cress)	0.329924	Unknown
cHS_31-F06-M13R_c	no hit	0.333333	Unknown
cPSI_36-A09-M13R_c	similar to At5g19260 - Arabidopsis thaliana (Mouse-ear cress)	0.333667	Unknown
cPSI_08-A07-M13R_c	no hit	0.337382	Unknown
cA_27-D11-M13R_c	highly similar to OSIGBa0159I10.7 protein - Oryza sativa (Rice)	0.337952	Unknown
cHS_34-D05-M13R_c	no hit	0.342818	Unknown
cPSI_29-B07-M13R_c	no hit	0.342936	Unknown
cCL5075Contig1	highly similar to Similarity to GTPase activating protein - Arabidopsis thaliana (Mouse-ear cress)	0.345423	Unknown
c15d_27-G10-M13R_c	no hit	0.346021	Unknown
cCL2747Contig1	no hit	0.363769	Unknown
cCL5233Contig1	no hit	0.367782	Unknown
cCI_06-F09-M13R_c	no hit	0.371747	Unknown
cPSI_37-E04-M13R_c	highly similar to T5E21.9 - Arabidopsis thaliana (Mouse-ear cress)	0.380662	Unknown
cHS_06-F07-M13R_c	no hit	0.380807	Unknown
cCL4037Contig1	highly similar to PRIB5 protein - Arabidopsis thaliana (Mouse-ear cress)	0.386399	Unknown
cCL1106Contig1	no hit	0.390625	Unknown
cPSI_24-D12-M13R_c	no hit	0.391	Unknown
cCL3903Contig1	no hit	0.392157	Unknown
cCL2751Contig1	no hit	0.396354	Unknown
cAI_08-C03-M13R_c	no hit	0.397614	Unknown
cCL2563Contig1	no hit	0.39984	Unknown
cPS_26-G01-M13R_c	similar to H0714H04.8 protein - Oryza sativa (Rice)	0.411184	Unknown
cPS_39-C08-M13R_c	no hit	0.411184	Unknown
cAI_04-A03-M13R_c	no hit	0.415628	Unknown
cCI_12-G10-M13R_c	similar to estExt_fgenesh4_pg.C_LG_XVIII0872	0.4158	Unknown
cCI_54-H03-M13R_c	no hit	0.418235	Unknown
cCL797Contig1	no hit	0.424628	Unknown
cFR10B15_c	no hit	0.429553	Unknown
cPS_22-B02-M13R_c	no hit	0.43122	Unknown
cCI_09-H04-M13R_c	no hit	0.432526	Unknown
cCL857Contig1	highly similar to Elicitor-responsive protein 3 - Oryza sativa (Rice)	0.4329	Unknown
cCL4094Contig1	similar to eugene3.00091478	0.433839	Unknown
cCI_45-F09-M13R_c	no hit	0.441891	Unknown
cPS_26-A02-M13R_c	no hit	0.442282	Unknown
cA_25-H10-M13R_c	no hit	0.443656	Unknown
cSSH1A1_c	no hit	0.45045	Unknown
cPSI_25-D10-M13R_c	similar to | Symbol: None | similar to nitrate-responsive NOI protein, putative [Arabidopsis thaliana] (TAIR:At5g63270.1); similar to nitrate-induced NOI protein [Zea mays] (GB:AAC03022.1); contains InterPro domain Nitrate-induced NOI (InterPro:IPR008700)	0.450857	Unknown
cPS_31-B04-M13R_c	similar to Protein At3g52525 - Arabidopsis thaliana (Mouse-ear cress)	0.456621	Unknown
cFR11E7_c	no hit	0.459137	Unknown
cAI_33-D01-M13R_c	no hit	0.461681	Unknown
cPS_18-B11-M13R_c	no hit	0.465333	Unknown
cCL1271Contig1	similar to fgenesh4_pg.C_scaffold_11376000001	0.466853	Unknown
cCI_46-B09-M13R_c	no hit	0.471476	Unknown
cCL3304Contig1	highly similar to F3F20.18 protein - Arabidopsis thaliana (Mouse-ear cress)	0.473485	Unknown
cPSI_39-A08-M13R_c	no hit	0.473709	Unknown
c15d_31-G12-M13R_c	no hit	0.477783	Unknown
cSSH6J10_c	no hit	0.479616	Unknown
cCL3889Contig1	no hit	0.483559	Unknown
cCL4687Contig1	no hit	0.489237	Unknown
cCL4185Contig1	similar to grail3.0024024301	0.494805	Unknown
c15d_09-E08-M13R_c	similar to fgenesh4_pg.C_scaffold_166000057	0.496771	Unknown
c46d_05-H12-M13R_c	no hit	0.497512	Unknown
