# Supplementary material for: Root transcriptional responses of two melon genotypes with contrasting resistance to Monosporascus cannonballus (Pollack et Uecker) infection
Source: BMC Genomics. 2012 Nov 8;13:601. doi: 10.1186/1471-2164-13-601 (PMC3542287; doi:10.1186/1471-2164-13-601)
Supplement: Additional file 2 — Table S2. List of deregulated genes in 'Pat 81' at 1 DPI. [file 1471-2164-13-601-S2.xls]

## Sheet: Hoja1
Table S2. List of deregulated genes in 'Pat 81' at 1 DPI
up-regulated genes
ID	Gene description	Fold change	Functional category asigned
cAI_34-E01-M13R_c	similar to F21F23.17 protein - Arabidopsis thaliana (Mouse-ear cress), AFP2 (ABI FIVE BINDING PROTEIN 2)	2.166	Binding function
cAI_02-E10-M13R_c	highly similar to Os10g0566700 protein - Oryza sativa (japonica cultivar-group)	2.06	Binding function
cA_14-H05-M13R_c	highly similar to Expansin 45, endoglucanase-like - Medicago truncatula (Barrel medic)	2.712	Cell wall
cCL3498Contig1	highly similar to Syntaxin-121 - Arabidopsis thaliana (Mouse-ear cress)	2.293	Defence
cCL2680Contig1	highly similar to Quinone oxidoreductase-like protein At1g23740, chloroplast precursor - Arabidopsis thaliana (Mouse-ear cress)	2.12	Energy
cPS_18-F08-M13R_c	highly similar to Galactinol-raffinose galactosyltransferase - Phaseolus angularis (Adzuki bean) (Vigna angularis)	9.27	Metabolism
cA_38-D09-M13R_c	highly similar to Lipase, class 3 - Medicago truncatula (Barrel medic)	3.749	Metabolism
cCL380Contig1	highly similar to Lipase, class 3 - Medicago truncatula (Barrel medic)	3.682	Metabolism
cCI_65-E07-M13R_c	highly similar to Putative sphingolipid delta 4 desaturase DES-1 - Solanum lycopersicum (Tomato) (Lycopersicon esculentum)	3.026	Metabolism
cCL2530Contig1	highly similar to Adenosine 5' phosphosulfate reductase - Populus alba x Populus tremula	2.854	Metabolism
cCL4869Contig1	highly similar to Short-chain dehydrogenase Tic32 - Pisum sativum (Garden pea)	2.528	Metabolism
c46d_27-H03-M13R_c	highly similar to Phytol kinase 1, chloroplast precursor - Arabidopsis thaliana (Mouse-ear cress)	2.233	Metabolism
cFR14P5_c	similar to Steroid 5alpha-reductase-like protein - Arabidopsis thaliana (Mouse-ear cress)	2.206	Metabolism
cCL1Contig6	highly similar to Steroid 5alpha-reductase-like protein - Arabidopsis thaliana (Mouse-ear cress)	2.078	Metabolism
cCL978Contig1	highly similar to ACAULIS5 protein - Malus sylvestris	2.286	Miscellanea
cPSI_25-G12-M13R_c	highly similar to Putative mTERF domain containing protein, identical - Solanum demissum (Wild potato)	2.043	Miscellanea
cCL1080Contig1	highly similar to Putative mTERF domain containing protein, identical - Solanum demissum (Wild potato)	2.041	Miscellanea
cPSI_05-G11-M13R_c	highly similar to Hookless1-like protein - Arabidopsis thaliana (Mouse-ear cress)	2.006	Miscellanea
cCL1053Contig2	highly similar to Putative RING protein - Populus alba x Populus tremula	2.479	Proteolysis
cA_13-A05-M13R_c	highly similar to Ring domain containing protein - Capsicum annuum (Bell pepper)	2.411	Proteolysis
cPS_08-F03-M13R_c	similar to CTV.22 - Poncirus trifoliata (Hardy orange)	6.912	Signal transduction
c46d_10-F05-M13R_c	highly similar to CBL-interacting protein kinase CIPK25 - Arabidopsis thaliana (Mouse-ear cress)	4.407	Signal transduction
cA_07-G11-M13R_c	similar to T13M11.11 protein - Arabidopsis thaliana (Mouse-ear cress)	3.396	Signal transduction
cCL4398Contig1	highly similar to Response regulator protein - Dianthus caryophyllus (Carnation) (Clove pink)	3.277	Signal transduction
cCL1433Contig1	highly similar to Putative calmodulin-like protein - Arabidopsis thaliana (Mouse-ear cress)	2.604	Signal transduction
c46d_38-D02-M13R_c	highly similar to Calcium binding protein - Sesbania rostrata	2.125	Signal transduction
cCL417Contig1	highly similar to Calcium binding protein - Sesbania rostrata	2.088	Signal transduction
cPS_30-C11-M13R_c	Similar to Dehydration-responsive protein RD22 OS =Arabidopsis thaliana GN =RD22 PE =2 SV =1	9.379	Stress response
cSSH6A3_c	highly similar to Putative heat shock transcription factor - Arabidopsis thaliana (Mouse-ear cress)	3.501	Stress response
cCL4263Contig1	highly similar to BURP domain containing protein - Brassica napus (Rape)	3.459	Stress response
cPS_18-A05-M13R_c	highly similar to Putative ERD4 protein - Oryza sativa (japonica cultivar-group)	2.843	Stress response
cCL226Contig2	highly similar to ERD4 protein - Arabidopsis thaliana (Mouse-ear cress)	2.789	Stress response
cCL226Contig1	highly similar to ERD4 protein - Arabidopsis thaliana (Mouse-ear cress)	2.708	Stress response
cSSH1P11_c	highly similar to Hsp22.3 - Glycine max (Soybean)	2.677	Stress response
cPSI_29-F07-M13R_c	highly similar to Membrane-associated salt-inducible protein-like - Oryza sativa (japonica cultivar-group)	2.236	Stress response
cCL275Contig1	similar to Heat shock protein - like - Arabidopsis thaliana (Mouse-ear cress)	2.157	Stress response
cAI_14-D01-M13R_c	highly similar to Protein At1g53580 - Arabidopsis thaliana (Mouse-ear cress)	2.097	Stress response
cCI_48-D09-M13R_c	similar to Na+/H+ antiporter-like protein - Medicago truncatula (Barrel medic)	3.689	Transport
cPSI_40-G02-M13R_c	highly similar to T12C24.5 - Arabidopsis thaliana (Mouse-ear cress)	2.008	Transport
cSSH2K2_c	no hit	6.893	Unknown
cCL2885Contig1	highly similar to T22I11.3 protein - Arabidopsis thaliana (Mouse-ear cress)	4.407	Unknown
cSSH4P17_c	no hit	4.209	Unknown
cCI_62-A07-M13R_c	no hit	3.618	Unknown
cCL4805Contig1	highly similar to Arabidopsis thaliana genomic DNA, chromosome 5, P1 clone:MGN6 - Arabidopsis thaliana (Mouse-ear cress)	3.139	Unknown
cHS_13-A09-M13R_c	hypothetical protein [Cucumis melo subsp. melo]	2.547	Unknown
cPSI_11-C06-M13R_c	no hit	2.487	Unknown
cCI_04-D07-M13R_c	no hit	2.348	Unknown
cCI_38-D05-M13R_c	highly similar to F3N23.26 protein - Arabidopsis thaliana (Mouse-ear cress), SINÓNIMO A AT1G73060	2.336	Unknown
cPS_20-G08-M13R_c	no hit	2.297	Unknown
cCL4996Contig1	similar to OSIGBa0140O07.4 protein - Oryza sativa (Rice)	2.289	Unknown
cA_20-B12-M13R_c	no hit	2.197	Unknown
c46d_07-B02-M13R_c	PREDICTED: hypothetical protein [Vitis vinifera]	2.14	Unknown
cCL4069Contig1	similar to grail3.0033006601	2.114	Unknown
c46d_23-D02-M13R_c	similar to H0306F03.12 protein - Oryza sativa (Rice)	2.051	Unknown
cAI_24-E04-M13R_c	highly similar to At1g69680/T6C23_12 - Arabidopsis thaliana (Mouse-ear cress)	2.05	Unknown
cCI_40-G04-M13R_c	no hit	2.041	Unknown
down-regulated genes
ID	Gene description	Fold change	Functional category asigned
cCL2481Contig1	highly similar to T24P13.19 - Arabidopsis thaliana (Mouse-ear cress)	0.223414	Binding function
c15d_30-H01-M13R_c	similar to gw1.X.5021.1	0.324149	Binding function
cCL5285Contig1	highly similar to Expansin-like B1 precursor - Oryza sativa (Rice)	0.261849	Cell wall
cPSI_32-A11-M13R_c	similar to Arabidopsis thaliana genomic DNA, chromosome 5, P1 clone:MTG10 - Arabidopsis thaliana (Mouse-ear cress)	0.382848	Cell wall
cFR13G23_c	highly similar to Endochitinase MCHT-2 - Cucumis melo (Muskmelon)	0.329707	Defence
cCL2228Contig1	highly similar to Disease resistance response protein 206 - Pisum sativum (Garden pea)	0.365764	Defence
cSSH1F23_c	similar to Chitinase 3-like protein - Trichosanthes kirilowii (Mongolian snake-gourd)	0.426257	Defence
cCL1606Contig1	highly similar to DSBA oxidoreductase - Medicago truncatula (Barrel medic)	0.484966	Defence
cHS_08-E04-M13R_c	highly similar to PGR5 - Amaranthus hybridus (Slim amaranth)	0.279877	Energy
cAI_31-D12-M13R_c	highly similar to Non-photosynthetic ferredoxin precursor - Citrus sinensis (Sweet orange)	0.387447	Energy
cCL1683Contig1	highly similar to NAD(P)H:quinone oxidoreductase (EC 1.6.5.2) (NAD(P)H:QR) - Solanum tuberosum (Potato)	0.473485	Energy
cA_02-A09-M13R_c	highly similar to 1-aminocyclopropane-1-carboxylate synthase CMA101 - Cucurbita maxima (Pumpkin) (Winter squash)	0.0934842	Hormone metabolism
cA_05-B09-M13R_c	highly similar to IAA type protein - Elaeis guineensis var. tenera (Oil palm)	0.10022	Hormone metabolism
cPS_07-G03-M13R_c	highly similar to IAA type protein - Elaeis guineensis var. tenera (Oil palm)	0.13369	Hormone metabolism
cCL5246Contig1	highly similar to Auxin-induced protein 22A - Phaseolus aureus (Mung bean) (Vigna radiata)	0.168976	Hormone metabolism
cFR15J17_c	highly similar to 1-aminocyclopropane-1-carboxylate oxidase 1 - Cucumis melo (Muskmelon)	0.258866	Hormone metabolism
cCL451Contig1	highly similar to 1-aminocyclopropane-1-carboxylate oxidase 1 - Cucumis melo (Muskmelon)	0.263992	Hormone metabolism
cPSI_39-H08-M13R_c	highly similar to 1-aminocyclopropane-1-carboxylate synthase - Cucumis melo (Muskmelon)	0.34153	Hormone metabolism
cHS_17-D07-M13R_c	highly similar to Auxin-regulated protein - Populus tomentosa	0.382409	Hormone metabolism
cFR17I24_c	highly similar to Phosphoenolpyruvate carboxykinase - Flaveria trinervia (Clustered yellowtops)	0.231107	Metabolism
cFR10H2_c	similar to Phosphoenolpyruvate carboxykinase - Flaveria trinervia (Clustered yellowtops)	0.249004	Metabolism
cCL5135Contig1	similar to [G] KOG3111 D-ribulose-5-phosphate 3-epimerase - Ostreococcus tauri	0.335345	Metabolism
cCL6180Contig1	highly similar to Phosphoenolpyruvate carboxykinase - Solanum lycopersicum (Tomato) (Lycopersicon esculentum)	0.34118	Metabolism
cMC291_c	highly similar to Beta-cyanoalanine synthase - Hevea brasiliensis (Para rubber tree)	0.360881	Metabolism
cCL2853Contig1	highly similar to Putative 3-dehydroquinate dehydratase/shikimate dehydrogenase - Fagus sylvatica (Beechnut)	0.363769	Metabolism
cCL1227Contig1	highly similar to Alpha-glucan water dikinase, chloroplast precursor - Citrus reticulata (Tangerine)	0.370233	Metabolism
cPSI_19-D03-M13R_c	highly similar to Putative multiple inositol polyphosphate phosphatase - Oryza sativa (japonica cultivar-group)	0.404531	Metabolism
cPSI_15-H04-M13R_c	highly similar to Putative 3-dehydroquinate dehydratase/shikimate dehydrogenase - Fagus sylvatica (Beechnut)	0.404858	Metabolism
c46d_10-B09-M13R_c	highly similar to Cytochrome P-450-like protein - Vitis vinifera (Grape)	0.406835	Metabolism
cCL3619Contig1	highly similar to 2OG-Fe(II) oxygenase - Medicago truncatula (Barrel medic)	0.412882	Metabolism
cA_22-A08-M13R_c	highly similar to Cytochrome P450 monooxygenase CYP72A59 - Medicago truncatula (Barrel medic)	0.417188	Metabolism
cHS_38-H04-M13R_c	highly similar to Thiamine monophosphate synthase; Phosphomethylpyrimidine kinase - Medicago truncatula (Barrel medic)	0.429369	Metabolism
cCL2711Contig1	highly similar to F22O13.11 - Arabidopsis thaliana (Mouse-ear cress)	0.433651	Metabolism
cPS_36-A05-M13R_c	highly similar to Phosphofructokinase - Medicago truncatula (Barrel medic)	0.439947	Metabolism
cCL4320Contig1	highly similar to Lysophospholipase-like protein - Arabidopsis thaliana (Mouse-ear cress)	0.440335	Metabolism
cCL1484Contig1	highly similar to Putative 4-alpha-glucanotransferase - Oryza sativa (japonica cultivar-group)	0.456413	Metabolism
cCL3566Contig1	highly similar to F17A17.6 protein - Arabidopsis thaliana (Mouse-ear cress)	0.458716	Metabolism
cCL1413Contig1	highly similar to Pyridoxal-5-phosphate-dependent enzyme, beta subunit - Medicago truncatula (Barrel medic)	0.459982	Metabolism
cCL1077Contig1	highly similar to Mevalonate diphosphate decarboxylase - Arabidopsis thaliana (Mouse-ear cress)	0.461681	Metabolism
cCL747Contig1	highly similar to Formate dehydrogenase - Quercus robur (English oak)	0.485673	Metabolism
cCI_26-B07-M13R_c	highly similar to Putative acetyl-CoA synthetase - Oryza sativa (japonica cultivar-group)	0.497018	Metabolism
cPSI_04-F02-M13R_c	highly similar to Nodulin-like protein - Arabidopsis thaliana (Mouse-ear cress)	0.125881	Miscellanea
cPS_05-D02-M13R_c	highly similar to Nodulin-like protein - Arabidopsis thaliana (Mouse-ear cress)	0.17307	Miscellanea
cAI_39-F05-M13R_c	highly similar to Putative germin-like protein - Oryza sativa (japonica cultivar-group)	0.209732	Miscellanea
cHS_11-B02-M13R_c	highly similar to Rhodanese-like family protein, putative - Oryza sativa (japonica cultivar-group)	0.41806	Miscellanea
cCL586Contig2	highly similar to Non-symbiotic hemoglobin class 1 - Malus domestica (Apple) (Malus sylvestris)	0.439754	Miscellanea
cPS_07-F10-M13R_c	highly similar to Non-symbiotic hemoglobin class 1 - Malus domestica (Apple) (Malus sylvestris)	0.44287	Miscellanea
cCL533Contig1	highly similar to Putative early light induced protein - Arachis hypogaea (Peanut)	0.459348	Miscellanea
cPS_23-D08-M13R_c	highly similar to At5g45275 - Arabidopsis thaliana (Mouse-ear cress)	0.475737	Miscellanea
cFR17B15_c	similar to | Symbol: None | ferric reductase-like transmembrane component family protein, contains Pfam profile PF01794: Ferric reductase like transmembrane component | chr5:20432997-20435930 FORWARD | Aliases: K6A12.2, K6A12_2	0.478011	Miscellanea
cP1.24_c	highly similar to Contains similarity to Medicago truncatula MtN3 - Arabidopsis thaliana (Mouse-ear cress)	0.486855	Miscellanea
cCL4283Contig1	highly similar to EIN3-binding F-box protein 1 - Solanum lycopersicum (Tomato) (Lycopersicon esculentum)	0.191461	Proteolysis
cCL4554Contig1	highly similar to Cucumisin precursor - Cucumis melo (Muskmelon)	0.224065	Proteolysis
cCI_56-H12-M13R_c	highly similar to Putative tripeptidyl peptidase II - Oryza sativa (japonica cultivar-group)	0.367242	Proteolysis
cCL1862Contig1	highly similar to Cinnamyl alcohol dehydrogenase - Prunus mume (Japanese flowering apricot)	0.256345	Secondary metabolism
cAI_15-G04-M13R_c	highly similar to 1-deoxyxylulose 5-phosphate synthase - Catharanthus roseus (Rosy periwinkle) (Madagascar periwinkle)	0.256476	Secondary metabolism
cA_13-A12-M13R_c	highly similar to Cinnamyl alcohol dehydrogenase - Prunus mume (Japanese flowering apricot)	0.313087	Secondary metabolism
cCL3892Contig1	highly similar to Alcohol dehydrogenase superfamily, zinc-containing; D-isomer specific 2-hydroxyacid dehydrogenase, NAD-binding - Medicago truncatula (Barrel medic)	0.448632	Secondary metabolism
cHS_21-H10-M13R_c	highly similar to Receptor protein kinase, putative - Solanum bulbocastanum (Wild potato)	0.29036	Signal transduction
cP4.51_c	highly similar to Os04g0598900 protein - Oryza sativa (japonica cultivar-group)	0.300752	Signal transduction
c15d_38-B04-M13R_c	similar to AT5g25190/F21J6_103 - Arabidopsis thaliana (Mouse-ear cress)	0.342466	Signal transduction
cPS_29-F10-M13R_c	highly similar to Homeobox-leucine zipper protein ATHB-40 - Arabidopsis thaliana (Mouse-ear cress)	0.35137	Signal transduction
cPS_18-D04-M13R_c	similar to BZIP transcription factor - Oryza sativa (japonica cultivar-group)	0.377501	Signal transduction
cCL1331Contig1	similar to jasmonate zim-domain protein3	0.383289	Signal transduction
cCL2153Contig1	highly similar to Mitogen-activated protein kinase 9 - Arabidopsis thaliana (Mouse-ear cress)	0.408998	Signal transduction
cCL935Contig2	highly similar to jaz10 (jasmonate-zim-domain protein 10)	0.428633	Signal transduction
cCL4964Contig1	highly similar to GTP-binding protein - Arabidopsis thaliana (Mouse-ear cress)	0.454339	Signal transduction
cCL1331Contig2	similar to ZIM - Medicago truncatula (Barrel medic)	0.467071	Signal transduction
cPSI_33-G03-M13R_c	highly similar to Heat shock factor protein 7 - Arabidopsis thaliana (Mouse-ear cress)	0.207857	Stress response
cAI_06-D09-M13R_c	highly similar to Peroxidase precursor - Cucurbita pepo (Vegetable marrow) (Summer squash)	0.286533	Stress response
c46d_11-D04-M13R_c	highly similar to 10 kDa chaperonin - Arabidopsis thaliana (Mouse-ear cress)	0.304599	Stress response
cCL170Contig1	highly similar to Heat shock protein Hsp20 - Medicago truncatula (Barrel medic)	0.316056	Stress response
cCL1038Contig1	highly similar to Secretory peroxidase - Avicennia marina (Grey mangrove)	0.318269	Stress response
cCL1092Contig1	highly similar to Putative heat shock protein - Arabidopsis thaliana (Mouse-ear cress)	0.347705	Stress response
cCL1038Contig2	highly similar to Peroxidase precursor - Gossypium hirsutum (Upland cotton)	0.356761	Stress response
cAI_08-H07-M13R_c	highly similar to Glutathione S-transferase GST 13 - Glycine max (Soybean)	0.361664	Stress response
cPS_30-C04-M13R_c	highly similar to Netting associated peroxidase - Cucumis melo (Muskmelon)	0.379219	Stress response
cCL2062Contig1	highly similar to Peroxidase precursor - Trifolium repens (Creeping white clover)	0.401768	Stress response
cCL5932Contig1	highly similar to 20.5 kDa heat-shock protein - Helianthus annuus (Common sunflower)	0.432152	Stress response
cAI_14-A12-M13R_c	highly similar to Netting associated peroxidase - Cucumis melo (Muskmelon)	0.4363	Stress response
cCL1505Contig1	similar to F2H15.10 - Arabidopsis thaliana (Mouse-ear cress)	0.471254	Stress response
cFR14A19_c	highly similar to Heat shock protein 101 - Vitis vinifera (Grape)	0.472367	Stress response
cCL2142Contig1	highly similar to Putative glutathione S-transferase T4 - Solanum lycopersicum (Tomato) (Lycopersicon esculentum)	0.483325	Stress response
cA_22-C03-M13R_c	highly similar to Putative glutathione S-transferase T4 - Solanum lycopersicum (Tomato) (Lycopersicon esculentum)	0.498753	Stress response
cCL2122Contig2	highly similar to Annexin-like protein - Medicago sativa (Alfalfa)	0.49975	Stress response
cPS_18-F01-M13R_c	highly similar to Transporter like protein - Arabidopsis thaliana (Mouse-ear cress)	0.397141	Transport
cPS_40-F05-M13R_c	highly similar to Putative SLC11A3 iron transporter - Oryza sativa (japonica cultivar-group)	0.406504	Transport
cPSI_16-A09-M13R_c	similar to fgenesh4_pg.C_LG_II001159	0.110278	Unknown
cCL5466Contig1	no hit	0.17319	Unknown
c15d_04-E11-M13R_c	highly similar to H0525E10.16 protein - Oryza sativa (Rice)	0.17337	Unknown
cA_19-B11-M13R_c	highly similar to F28K20.16 - Arabidopsis thaliana (Mouse-ear cress)	0.178923	Unknown
cCI_26-C10-M13R_c	no hit	0.179211	Unknown
cPS_26-H05-M13R_c	no hit	0.187864	Unknown
cCI_35-D06-M13R_c	similar to estExt_fgenesh4_pg.C_LG_VI0522	0.211416	Unknown
MU10940	similar to pathogenesis-related protein 1 precursor [Cucumis melo]	0.232721	Unknown
cCL2835Contig1	no hit	0.257599	Unknown
c46d_17-B06-M13R_c	no hit	0.260892	Unknown
c15d_01-E02-M13R_c	similar to CGI-144-like protein - Medicago truncatula (Barrel medic)	0.263922	Unknown
cPSI_14-G02-M13R_c	no hit	0.292056	Unknown
cPS_09-G06-M13R_c	no hit	0.292997	Unknown
cHS_11-C06-M13R_c	similar to eugene3.00021604	0.294204	Unknown
cP4.58_c	similar to Arabidopsis thaliana genomic DNA, chromosome 5, P1 clone:MXC20 - Arabidopsis thaliana (Mouse-ear cress)	0.310366	Unknown
cCL1468Contig1	highly similar to H0801D08.18 protein - Oryza sativa (Rice)	0.310752	Unknown
cHS_29-C05-M13R_c	no hit	0.310752	Unknown
cA_30-G09-M13R_c	no hit	0.324044	Unknown
cCI_62-G08-M13R_c	no hit	0.333	Unknown
c46d_10-B08-M13R_c	no hit	0.345781	Unknown
cCL5965Contig1	no hit	0.34626	Unknown
cHS_28-C04-M13R_c	similar to fgenesh4_pm.C_LG_V000692	0.35524	Unknown
cPS_31-B04-M13R_c	similar to Protein At3g52525 - Arabidopsis thaliana (Mouse-ear cress)	0.359066	Unknown
c46d_14-E11-M13R_c	highly similar to H0801D08.18 protein - Oryza sativa (Rice)	0.376223	Unknown
cFR12D23_c	no hit	0.40783	Unknown
cCL2714Contig1	similar to Protein At3g52525 - Arabidopsis thaliana (Mouse-ear cress)	0.40833	Unknown
cCL5258Contig1	similar to Arabidopsis thaliana genomic DNA, chromosome 5, TAC clone:K1F13 - Arabidopsis thaliana (Mouse-ear cress)	0.411015	Unknown
cA_41-E11-M13R_c	similar to T1B9.19 protein - Arabidopsis thaliana (Mouse-ear cress)	0.423729	Unknown
c46d_19-D02-M13R_c	similar to fgenesh4_pm.C_scaffold_57000050	0.432339	Unknown
cCI_46-B11-M13R_c	no hit	0.4329	Unknown
cCL4534Contig1	no hit	0.438596	Unknown
cCL4037Contig1	highly similar to PRIB5 protein - Arabidopsis thaliana (Mouse-ear cress)	0.441891	Unknown
cAI_33-D01-M13R_c	no hit	0.447227	Unknown
cPSI_37-E04-M13R_c	highly similar to T5E21.9 - Arabidopsis thaliana (Mouse-ear cress)	0.450045	Unknown
cPSI_18-E08-M13R_c	highly similar to AT5g06970/MOJ9_14 - Arabidopsis thaliana (Mouse-ear cress)	0.451264	Unknown
cCL274Contig1	no hit	0.453515	Unknown
cCI_12-G10-M13R_c	similar to estExt_fgenesh4_pg.C_LG_XVIII0872	0.458295	Unknown
c15d_03-H08-M13R_c	no hit	0.459559	Unknown
c15d_09-D10-M13R_c	no hit	0.47081	Unknown
cCI_41-C02-M13R_c	no hit	0.473485	Unknown
cPSI_12-B04-M13R_c	no hit	0.475511	Unknown
cCL1369Contig1	highly similar to C2 domain-containing protein - Hordeum vulgare var. distichum (Two-rowed barley)	0.475964	Unknown
cCI_51-F01-M13R_c	similar to Arabidopsis thaliana genomic DNA, chromosome 5, P1 clone:MBD2 - Arabidopsis thaliana (Mouse-ear cress)	0.478011	Unknown
cSSH4P6_c	similar to | Symbol: None | senescence-associated protein-related, similar to senescence-associated protein SAG102 (GI:22331931) (Arabidopsis thaliana); | chr4:9833681-9834740 REVERSE | Aliases: DL4870C, FCAALL.414	0.496032	Unknown
