# Supplementary material for: Root transcriptional responses of two melon genotypes with contrasting resistance to Monosporascus cannonballus (Pollack et Uecker) infection
Source: BMC Genomics. 2012 Nov 8;13:601. doi: 10.1186/1471-2164-13-601 (PMC3542287; doi:10.1186/1471-2164-13-601)
Supplement: Additional file 3 — Table S3. List of deregulated genes in 'PS' at 3 DPI. [file 1471-2164-13-601-S3.xls]

## Sheet: Hoja1
Table S3. List of deregulated genes in 'PS' at 3 DPI
up-regulated genes
ID	Gene description	Fold change	Functional category asigned
cCI_52-A10-M13R_c	highly similar to 39 kDa EF-Hand containing protein - Solanum tuberosum (Potato)	5.459	Binding function
cPSI_05-E06-M13R_c	highly similar to Putative heme binding protein 2 - Oryza sativa (japonica cultivar-group)	2.877	Binding function
cCL1222Contig1	highly similar to SOUL heme-binding protein-like - Oryza sativa (japonica cultivar-group)	2.573	Binding function
cCL346Contig1	highly similar to Putative heme binding protein 2 - Oryza sativa (japonica cultivar-group)	2.559	Binding function
cHS_17-E03-M13R_c	highly similar to Chloroplast RNA binding protein precursor - Phaseolus vulgaris (Kidney bean) (French bean)	2.364	Binding function
c46d_15-D10-M13R_c	highly similar to Putative protein At4g01050 - Arabidopsis thaliana (Mouse-ear cress)	2.444	Defence
cCL2854Contig1	highly similar to Putative protein At4g01050 - Arabidopsis thaliana (Mouse-ear cress)	2.272	Defence
cCL1605Contig1	highly similar to Photosystem II 22 kDa protein, chloroplast precursor - Arabidopsis thaliana (Mouse-ear cress)	6.693	Energy
cCL4830Contig1	highly similar to Ribulose-1,5-bisphosphate carboxylase/oxygenase activase 1 - Gossypium hirsutum (Upland cotton)	5.101	Energy
cCL2116Contig1	highly similar to AAA ATPase, central region; Homeodomain-like - Medicago truncatula (Barrel medic)	4.607	Energy
c15d_21-D07-M13R_c	highly similar to Type II chlorophyll a/b binding protein from photosystem I precursor - Pisum sativum (Garden pea)	4.5	Energy
cCL1663Contig1	highly similar to Chlorophyll a-b binding protein 1, chloroplast precursor - Zea mays (Maize)	4.484	Energy
cCL175Contig1	highly similar to Chlorophyll a-b binding protein 151, chloroplast precursor - Gossypium hirsutum (Upland cotton)	3.13	Energy
cP1.14_c	highly similar to Arabidopsis thaliana genomic DNA, chromosome 5, P1 clone:MKP11 - Arabidopsis thaliana (Mouse-ear cress)	2.993	Energy
cCI_60-A01-M13R_c	highly similar to Os05g0555300 protein - Oryza sativa (japonica cultivar-group)	2.966	Energy
cP3.31_c	highly similar to Arabidopsis thaliana genomic DNA, chromosome 5, P1 clone:MKP11 - Arabidopsis thaliana (Mouse-ear cress)	2.656	Energy
cCI_17-C05-M13R_c	similar to chloroplast rubisco activase	2.558	Energy
cCL1559Contig1	highly similar to Oxygen evolving enhancer protein 1 precursor - Bruguiera gymnorhiza	2.492	Energy
cCL541Contig1	highly similar to Photosystem I reaction centre subunit N - Medicago truncatula (Barrel medic)	2.405	Energy
cCI_26-D08-M13R_c	similar to chloroplast rubisco activase	2.381	Energy
cCL1884Contig1	highly similar to Chlorophyllide a oxygenase, chloroplast precursor - Oryza sativa (Rice)	2.341	Energy
cCL5403Contig1	highly similar to AT4g25650/L73G19_30 - Arabidopsis thaliana (Mouse-ear cress)	2.341	Energy
cCL1555Contig1	highly similar to Photosystem I reaction center subunit III - Phaseolus aureus (Mung bean) (Vigna radiata)	2.324	Energy
cCL1949Contig1	highly similar to Thylakoid lumenal 20 kDa protein-like - Oryza sativa (japonica cultivar-group)	2.158	Energy
cCL2217Contig1	highly similar to OSIGBa0137L20.7 protein - Oryza sativa (Rice)	2.139	Energy
cCL1663Contig2	highly similar to Photosystem II type I chlorophyll a/b-binding protein precursor - Glycine max (Soybean)	2.07	Energy
c46d_11-B01-M13R_c	highly similar to Indole-3-acetic acid-amido synthetase GH3.5 - Arabidopsis thaliana (Mouse-ear cress)	2.685	Hormone metabolism
cCI_33-H11-M13R_c	highly similar to Indole-3-acetic acid-amido synthetase GH3.5 - Arabidopsis thaliana (Mouse-ear cress)	2.296	Hormone metabolism
cP12.67_c	highly similar to Plastidic aldolase - Nicotiana paniculata	6.559	Metabolism
cP2.69_c	highly similar to Plastidic aldolase - Nicotiana paniculata	5.79	Metabolism
cCL1797Contig1	highly similar to Glycerate dehydrogenase - Cucumis sativus (Cucumber)	5.301	Metabolism
cCL31Contig2	highly similar to Plastidic aldolase - Nicotiana paniculata	4.729	Metabolism
cCI_52-A03-M13R_c	highly similar to Magnesium chelatase subunit - Glycine max (Soybean)	4.382	Metabolism
cCL3092Contig1	similar to Magnesium chelatase subunit - Glycine max (Soybean)	4.113	Metabolism
cHS_21-F09-M13R_c	highly similar to Magnesium chelatase subunit - Glycine max (Soybean)	3.906	Metabolism
cCL4896Contig1	highly similar to Pyruvate dehydrogenase - Citrus paradisi (Grapefruit)	3.786	Metabolism
cPS_03-F08-M13R_c	similar to MRNA, complete cds, clone: RAFL22-65-D24 - Arabidopsis thaliana (Mouse-ear cress)	3.412	Metabolism
cCI_49-H03-M13R_c	highly similar to Granule-bound starch synthase 1, chloroplast precursor - Antirrhinum majus (Garden snapdragon)	3.356	Metabolism
c15d_22-E09-M13R_c	highly similar to OSIGBa0096P03.7 protein - Oryza sativa (Rice)	3.341	Metabolism
cAI_11-E05-M13R_c	similar to | Symbol: None | glycerophosphoryl diester phosphodiesterase family protein, contains Pfam profile PF03009: Glycerophosphoryl diester phosphodiesterase family | chr3:348174-350006 REVERSE | Aliases: F1C9.18, F1C9_18	3.34	Metabolism
cPS_05-A06-M13R_c	highly similar to Cytochrome P450 82A1 - Pisum sativum (Garden pea)	3.268	Metabolism
cCI_37-D07-M13R_c	highly similar to P450 mono-oxygenase - Stevia rebaudiana (Stevia)	2.719	Metabolism
cCI_63-E05-M13R_c	highly similar to H0515C11.4 protein - Oryza sativa (Rice)	2.719	Metabolism
cHS_38-H07-M13R_c	similar to AT3g50560/T20E23_160 - Arabidopsis thaliana (Mouse-ear cress)	2.714	Metabolism
cCL4163Contig1	highly similar to Putative short chain dehydrogenase/reductase - Oryza sativa (japonica cultivar-group)	2.326	Metabolism
c15d_26-C06-M13R_c	highly similar to Beta-amylase - Glycine max (Soybean)	2.302	Metabolism
cCI_17-C04-M13R_c	highly similar to Threonine synthase, chloroplast precursor - Solanum tuberosum (Potato)	2.219	Metabolism
cHS_30-G11-M13R_c	highly similar to Protein At4g33580 - Arabidopsis thaliana (Mouse-ear cress)	2.214	Metabolism
cCL2337Contig2	highly similar to Serine-glyoxylate aminotransferase - Spirodela polyrrhiza (Giant duckweed)	2.193	Metabolism
cCL3784Contig1	highly similar to Putative glycerate dehydrogenase - Arabidopsis thaliana (Mouse-ear cress)	2.144	Metabolism
c15d_04-F05-M13R_c	similar to Nudix hydrolase 8 - Arabidopsis thaliana (Mouse-ear cress)	2.125	Metabolism
cPS_26-C01-M13R_c	highly similar to Trehalase 1 GMTRE1 - Glycine max (Soybean)	2.124	Metabolism
cPS_28-G10-M13R_c	similar to MRNA, complete cds, clone: RAFL22-65-D24 - Arabidopsis thaliana (Mouse-ear cress)	2.092	Metabolism
cA_30-B04-M13R_c	highly similar to Cytochrome P450 82A3 - Glycine max (Soybean)	2.084	Metabolism
cCL3033Contig1	highly similar to Thioredoxin-like 1 - Arabidopsis thaliana (Mouse-ear cress)	2.08	Metabolism
cAI_13-F05-M13R_c	similar to Inositol-tetrakisphosphate 1-kinase 2 - Arabidopsis thaliana (Mouse-ear cress)	2.056	Metabolism
cCL1410Contig1	highly similar to Malate dehydrogenase [NADP], chloroplast precursor - Pisum sativum (Garden pea)	2.048	Metabolism
cCL2090Contig1	highly similar to NAD-dependent epimerase/dehydratase - Medicago truncatula (Barrel medic)	2.031	Metabolism
cPSI_32-F06-M13R_c	highly similar to | Symbol: None | histone H4, identical to histone H4 from Lycopersicon esculentum GI:297150, Lolium temulentum SP:P02308, Acropora formosa GI:455652, Citrus jambhiri GI:16797797 | chr5:24068778-24069369 FORWARD | Aliases: MTH12.15	29.323	Miscellanea
cPSI_36-H11-M13R_c	similar to MtN21 nodulin protein-like - Arabidopsis thaliana (Mouse-ear cress)	4.401	Miscellanea
c46d_18-A05-M13R_c	highly similar to PDI-like protein - Zea mays (Maize)	3.525	Miscellanea
cCL413Contig2	highly similar to MtN3-like protein - Arabidopsis thaliana (Mouse-ear cress)	3.351	Miscellanea
cCL2464Contig1	highly similar to Arabidopsis thaliana genomic DNA, chromosome 5, P1 clone:MWD22 - Arabidopsis thaliana (Mouse-ear cress)	2.994	Miscellanea
cCL6001Contig1	highly similar to Senescence-associated protein SPA15 - Ipomoea batatas (Sweet potato) (Batate)	2.586	Miscellanea
cCL3818Contig1	highly similar to Senescence-associated protein SPA15 - Ipomoea batatas (Sweet potato) (Batate)	2.562	Miscellanea
cCL4465Contig1	highly similar to AAR2 - Medicago truncatula (Barrel medic)	2.244	Miscellanea
cCL3023Contig1	highly similar to Ferredoxin--nitrite reductase, chloroplast precursor - Betula verrucosa (White birch) (Betula pendula)	2.203	Miscellanea
cCL5760Contig1	highly similar to Elongation factor G, chloroplast precursor - Glycine max (Soybean)	2.18	Miscellanea
cCL413Contig1	highly similar to MtN3-like protein - Arabidopsis thaliana (Mouse-ear cress)	2.119	Miscellanea
cPSI_27-A11-M13R_c	similar to | Symbol: None | small ubiquitin-like modifier 2 (SUMO), similar to ubiquitin-like protein SMT3 SP:P55852 from (Arabidopsis thaliana); identical to cDNA small ubiquitin-like modifier 2 (SUMO) GI:22652843; contains Pfam profile PF00240: Ubiquiti	18.744	Proteolysis
cCL5883Contig1	highly similar to Serpin - Cucumis sativus (Cucumber)	3.39	Proteolysis
cCI_52-F11-M13R_c	highly similar to protein binding / serine-type peptidase - Arabidopsis thaliana	3.145	Proteolysis
cCL4987Contig1	highly similar to Putative F-box protein family, AtFBL3 - Arabidopsis thaliana (Mouse-ear cress)	2.047	Proteolysis
cCL4542Contig1	highly similar to Serine carboxypeptidase II, putative - Arabidopsis thaliana (Mouse-ear cress)	2.027	Proteolysis
cSSH9E7_c	similar to Caffeic acid O-methyltransferase-like protein - Arabidopsis thaliana (Mouse-ear cress)	2.664	Secondary metabolism
cCL3615Contig1	highly similar to Beta-carotene hydroxylase 2 - Capsicum annuum (Bell pepper)	2.408	Secondary metabolism
cCL3037Contig1	highly similar to Putative glucosyl transferase - Arabidopsis thaliana (Mouse-ear cress)	2.034	Secondary metabolism
cCL4620Contig1	highly similar to estExt_fgenesh4_pm.C_LG_XIX0163	10.576	Signal transduction
cPSI_29-E11-M13R_c	similar to UVB-resistance protein UVR8-like - Oryza sativa (japonica cultivar-group)	7.024	Signal transduction
c15d_30-G08-M13R_c	similar to grail3.0044016401	4.864	Signal transduction
cHS_03-F09-M13R_c	similar to At1g32540/T9G5_1 - Arabidopsis thaliana (Mouse-ear cress)	4.2	Signal transduction
cFR16G3_c	similar to BTB/POZ; NPH3 - Medicago truncatula (Barrel medic)	4.11	Signal transduction
cAI_04-H05-M13R_c	highly similar to Putative CONSTANS-like B-box zinc finger protein - Arabidopsis thaliana (Mouse-ear cress)	3.845	Signal transduction
cCL421Contig1	highly similar to Late elongated hypocotyl - Castanea sativa (Sweet chestnut)	3.64	Signal transduction
cPS_08-F03-M13R_c	similar to CTV.22 - Poncirus trifoliata (Hardy orange)	3.284	Signal transduction
cHS_34-H09-M13R_c	highly similar to Plastid RNA polymerase sigma-subunit precursor - Arabidopsis thaliana (Mouse-ear cress)	3.251	Signal transduction
cP4.18_c	highly similar to Sig1 protein - Sinapis alba (White mustard) (Brassica hirta)	2.987	Signal transduction
cPSI_09-B10-M13R_c	similar to Arabidopsis thaliana genomic DNA, chromosome 3, P1 clone:MZN24 - Arabidopsis thaliana (Mouse-ear cress)	2.873	Signal transduction
cCL3036Contig1	highly similar to Root phototropism protein 2 - Arabidopsis thaliana (Mouse-ear cress)	2.868	Signal transduction
cP2.3_c	highly similar to MYB family transcription factor (Hsr1), putative - Arabidopsis thaliana (Mouse-ear cress)	2.864	Signal transduction
cCL2496Contig1	highly similar to MADS-box protein 15 - Petunia hybrida (Petunia)	2.85	Signal transduction
cCI_18-C06-M13R_c	highly similar to Zinc finger, B-box; CCT - Medicago truncatula (Barrel medic)	2.753	Signal transduction
cCL5325Contig1	highly similar to ZPT2-14 - Petunia hybrida (Petunia)	2.518	Signal transduction
cCL3008Contig1	similar to estExt_fgenesh4_pg.C_LG_VII1167	2.43	Signal transduction
cCL4139Contig1	highly similar to Protein phosphatase 2C - Medicago sativa (Alfalfa)	2.407	Signal transduction
c15d_30-D07-M13R_c	highly similar to Serine/threonine-protein kinase SNT7, chloroplast precursor - Arabidopsis thaliana (Mouse-ear cress)	2.393	Signal transduction
cCI_47-D02-M13R_c	highly similar to Serine/threonine-protein kinase SNT7, chloroplast precursor - Arabidopsis thaliana (Mouse-ear cress)	2.321	Signal transduction
cCL6241Contig1	highly similar to Os01g0775100 protein - Oryza sativa (japonica cultivar-group)	2.286	Signal transduction
cHS_34-D08-M13R_c	highly similar to Protein kinase; NAF - Medicago truncatula (Barrel medic)	2.255	Signal transduction
cA_31-A04-M13R_c	highly similar to Arabidopsis thaliana genomic DNA, chromosome 3, P1 clone: MYI13 - Arabidopsis thaliana (Mouse-ear cress)	2.156	Signal transduction
cCL1809Contig1	highly similar to Os11g0216300 protein - Oryza sativa (japonica cultivar-group)	2.156	Signal transduction
cCL1193Contig1	highly similar to Cytosolic class II low molecular weight heat shock protein - Prunus dulcis (Almond) (Prunus amygdalus)	19.223	Stress response
cPSI_32-H04-M13R_c	highly similar to Chloroplast small heat shock protein class I - Capsicum frutescens (Cayenne pepper) (Tabasco pepper)	18.55	Stress response
cCL172Contig2	highly similar to Chloroplast small heat shock protein class I - Capsicum frutescens (Cayenne pepper) (Tabasco pepper)	13.053	Stress response
cCL830Contig1	highly similar to Heat shock cognate 70 kDa protein - Petunia hybrida (Petunia)	6.233	Stress response
cPSI_23-F06-M13R_c	similar to Heat shock 70 kDa protein - Zea mays (Maize)	5.547	Stress response
c46d_17-H12-M13R_c	highly similar to Heat shock cognate 70 kDa protein 2 - Arabidopsis thaliana (Mouse-ear cress)	5.263	Stress response
cCL3453Contig1	highly similar to gw1.41.327.1	5.175	Stress response
cCL1770Contig2	similar to Protein At5g02020 - Arabidopsis thaliana (Mouse-ear cress)	5.022	Stress response
cCL1770Contig1	similar to Protein At5g02020 - Arabidopsis thaliana (Mouse-ear cress)	5.017	Stress response
cCL3362Contig1	highly similar to Heat shock hsp20 protein-like - Arabidopsis thaliana (Mouse-ear cress)	3.35	Stress response
cCL3525Contig1	highly similar to Peroxiredoxin Q - Populus trichocarpa x Populus deltoides	2.712	Stress response
cCL5841Contig1	highly similar to Salt-tolerance protein - Glycine max (Soybean)	2.594	Stress response
cCL1400Contig1	highly similar to RXW8 protein - Arabidopsis thaliana (Mouse-ear cress)	2.275	Stress response
cCL1771Contig1	similar to F3M18.8 - Arabidopsis thaliana (Mouse-ear cress)	2.12	Stress response
cPS_13-C04-M13R_c	highly similar to Plasma intrinsic protein 2,1 - Juglans regia (English walnut)	15.104	Transport
cFR15G6_c	highly similar to Plasma intrinsic protein 2,1 - Juglans regia (English walnut)	5.915	Transport
cCI_68-C07-M13R_c	highly similar to Phosphate transporter PHT2-1 - Medicago truncatula (Barrel medic)	4.192	Transport
cP4.06_c	highly similar to Lipid transfer protein isoform 4 - Vitis vinifera (Grape)	3.498	Transport
cCL49Contig4	highly similar to Lipid transfer protein isoform 4 - Vitis vinifera (Grape)	3.351	Transport
cCL49Contig1	highly similar to Lipid transfer protein isoform 4 - Vitis vinifera (Grape)	3.347	Transport
cCL5880Contig1	highly similar to Major intrinsic protein - Medicago truncatula (Barrel medic)	3.317	Transport
cHS_12-A10-M13R_c	similar to Aquaporin - Vernicia fordii (Tung) (Aleurites fordii)	3.276	Transport
cMC052_c	similar to Lipid transfer protein isoform 4 - Vitis vinifera (Grape)	3.24	Transport
cP3.61_c	highly similar to Lipid transfer protein isoform 4 - Vitis vinifera (Grape)	3.144	Transport
cP3.28_c	highly similar to Lipid transfer protein isoform 4 - Vitis vinifera (Grape)	3.075	Transport
cCL49Contig3	similar to Nonspecific lipid-transfer protein precursor - Zea mays (Maize)	3.016	Transport
cHS_33-E04-M13R_c	highly similar to AT5g52970/MNB8_3 - Arabidopsis thaliana (Mouse-ear cress)	2.707	Transport
cCL207Contig1	similar to Putative ABC transporter - Oryza sativa (japonica cultivar-group)	2.473	Transport
c15d_12-A02-M13R_c	highly similar to Temperature-induced lipocalin' - Solanum lycopersicum (Tomato) (Lycopersicon esculentum)	2.354	Transport
cCL1177Contig1	highly similar to ABC transporter, ATP-binding protein-like - Arabidopsis thaliana (Mouse-ear cress)	2.313	Transport
cCL6164Contig1	highly similar to Major facilitator superfamily MFS_1 - Medicago truncatula (Barrel medic)	2.089	Transport
cP6.60_c	no hit	54.214	Unknown
cPSI_28-B08-M13R_c	no hit	50.708	Unknown
cPSI_41-F11-M13R_c	no hit	22.745	Unknown
cPSI_30-C06-M13R_c	no hit	18.619	Unknown
cSSH6A19_c	no hit	14.189	Unknown
cPSI_36-B05-M13R_c	no hit	12.336	Unknown
cFR11D2_c	no hit	12.232	Unknown
cPS_13-H11-M13R_c	no hit	11.563	Unknown
cCL6104Contig1	highly similar to Emb|CAB72194.1 - Arabidopsis thaliana (Mouse-ear cress)	9.972	Unknown
cA_30-A06-M13R_c	highly similar to T4P13.26 protein - Arabidopsis thaliana (Mouse-ear cress)	8.505	Unknown
c15d_17-B11-M13R_c	no hit	7.634	Unknown
c46d_23-C01-M13R_c	no hit	7.464	Unknown
cPSI_19-A04-M13R_c	no hit	5.97	Unknown
cFR14M10_c	similar to eugene3.00140148	5.58	Unknown
cCI_59-F09-M13R_c	no hit	4.586	Unknown
cCL1106Contig1	hypothetical protein [Cucumis melo subsp. melo]	3.609	Unknown
cCL5364Contig1	highly similar to Similarity to GPI-anchored protein - Arabidopsis thaliana (Mouse-ear cress)	3.559	Unknown
cCI_62-A07-M13R_c	no hit	3.474	Unknown
cPS_26-F11-M13R_c	no hit	3.416	Unknown
cFR18A6_c	no hit	3.175	Unknown
cCL5294Contig1	highly similar to Emb|CAB72159.1 - Arabidopsis thaliana (Mouse-ear cress)	2.931	Unknown
cCL863Contig1	no hit	2.888	Unknown
cCI_05-B03-M13R_c	no hit	2.871	Unknown
cSSH1G12_c	no hit	2.849	Unknown
cA_05-A09-M13R_c	no hit	2.848	Unknown
cCI_08-D09-M13R_c	no hit	2.845	Unknown
cPS_11-E02-M13R_c	no hit	2.831	Unknown
cCI_44-G04-M13R_c	no hit	2.814	Unknown
cCI_20-G03-M13R_c	no hit	2.797	Unknown
cCL5085Contig1	highly similar to T15B16.3 protein - Arabidopsis thaliana (Mouse-ear cress)	2.658	Unknown
cCI_60-G10-M13R_c	no hit	2.641	Unknown
c15d_01-E02-M13R_c	similar to CGI-144-like protein - Medicago truncatula (Barrel medic)	2.639	Unknown
cCI_59-E08-M13R_c	no hit	2.537	Unknown
cFR14H3_c	no hit	2.529	Unknown
cCL5314Contig1	similar to Protein At4g21215 - Arabidopsis thaliana (Mouse-ear cress)	2.488	Unknown
cCL5334Contig1	no hit	2.47	Unknown
cHS_36-B07-M13R_c	similar to | Symbol: None | membrane protein, putative, contains 12 transmembrane domains; similar to yohK (GI:405873) (Escherichia coli) | chr1:11537328-11539780 REVERSE | Aliases: F3C3.12	2.47	Unknown
cA_04-C12-M13R_c	highly similar to F17F16.7 protein - Arabidopsis thaliana (Mouse-ear cress)	2.443	Unknown
cCL134Contig1	highly similar to At1g53031 - Arabidopsis thaliana (Mouse-ear cress)	2.414	Unknown
cPSI_36-C04-M13R_c	highly similar to Os05g0123200 protein - Oryza sativa (japonica cultivar-group)	2.406	Unknown
cCL67Contig3	similar to T24D18.25 protein - Arabidopsis thaliana (Mouse-ear cress)	2.402	Unknown
cCI_45-H06-M13R_c	no hit	2.4	Unknown
cPS_39-E12-M13R_c	no hit	2.39	Unknown
cCI_15-E08-M13R_c	no hit	2.361	Unknown
cCI_64-G01-M13R_c	no hit	2.358	Unknown
c46d_28-H05-M13R_c	similar to Emb|CAB77570.1 - Arabidopsis thaliana (Mouse-ear cress)	2.348	Unknown
cCL5942Contig1	highly similar to T22J18.8 protein - Arabidopsis thaliana (Mouse-ear cress)	2.336	Unknown
cPS_19-C10-M13R_c	no hit	2.247	Unknown
cPS_03-H07-M13R_c	no hit	2.223	Unknown
cCI_58-G03-M13R_c	highly similar to Os09g0484800 protein - Oryza sativa (japonica cultivar-group)	2.22	Unknown
c46d_07-B02-M13R_c	similar to estExt_fgenesh4_pg.C_LG_VIII1039	2.21	Unknown
cPSI_09-G10-M13R_c	similar to eugene3.01180075	2.21	Unknown
cF247_c	similar to Lateral organ boundaries domain protein - Caragana korshinskii	2.188	Unknown
cCL67Contig2	similar to T24D18.25 protein - Arabidopsis thaliana (Mouse-ear cress)	2.15	Unknown
cAI_11-C01-M13R_c	no hit	2.147	Unknown
MU10942	Phytoene synthase, chloroplastic (Cucumis melo)	2.131	Unknown
c46d_22-B08-M13R_c	no hit	2.114	Unknown
cPS_29-B09-M13R_c	no hit	2.1	Unknown
c46d_34-D11-M13R_c	no hit	2.064	Unknown
cCL261Contig1	similar to estExt_fgenesh4_pg.C_LG_VIII1833	2.042	Unknown
c15d_06-E02-M13R_c	no hit	2.006	Unknown
down-regulated genes
ID	Gene description	Fold change	Functional category asigned
cCL5412Contig1	highly similar to Saposin B - Medicago truncatula (Barrel medic)	0.27027	Binding function
cPS_14-B09-M13R_c	highly similar to Calcium-binding EF-hand - Medicago truncatula (Barrel medic)	0.377216	Binding function
cAI_36-F01-M13R_c	highly similar to Expansin-like protein - Quercus robur (English oak)	0.0912409	Cell wall
cCL4291Contig1	highly similar to Beta-1,3-glucanase - Prunus persica (Peach)	0.0396087	Defence
cCL6184Contig1	highly similar to Hin1-like protein - Solanum tuberosum (Potato)	0.0534845	Defence
cSSH1F23_c	similar to Chitinase 3-like protein - Trichosanthes kirilowii (Mongolian snake-gourd)	0.145285	Defence
cFR13G23_c	highly similar to Endochitinase MCHT-2 - Cucumis melo (Muskmelon)	0.165975	Defence
cFR15P6_c	Similar to Acidic endochitinase OS =Cucumis sativus PE =1 SV =1	0.198807	Defence
cCI_58-B08-M13R_c	similar to Wound-induced protein WIN1 precursor - Solanum tuberosum (Potato)	0.343171	Defence
cA_15-E12-M13R_c	similar to Disease resistance protein - Medicago truncatula (Barrel medic)	0.475059	Defence
cCL1606Contig1	highly similar to DSBA oxidoreductase - Medicago truncatula (Barrel medic)	0.484027	Defence
cCI_32-F04-M13R_c	similar to Putative cytochrome P450 DWARF3 - Oryza sativa (japonica cultivar-group)	0.168805	Hormone metabolism
cA_01-G05-M13R_c	highly similar to ACC oxidase - Cucumis melo (Muskmelon)	0.19984	Hormone metabolism
cA_40-A01-M13R_c	highly similar to Ent-kaurenoic acid oxidase - Cucurbita maxima (Pumpkin) (Winter squash)	0.404858	Hormone metabolism
cPSI_39-F02-M13R_c	highly similar to IAA-amino acid hydrolase ILR1-like 6 precursor - Arabidopsis thaliana (Mouse-ear cress)	0.488281	Hormone metabolism
cFR10H4_c	Similar to AT4G38840.1 | Symbols: | auxin-responsive protein, putative | chr4:18125174-18125473 REVERSE	0.499002	Hormone metabolism
cPS_18-D07-M13R_c	highly similar to Alcohol dehydrogenase 1 - Petunia hybrida (Petunia)	0.130753	Metabolism
cCL5404Contig1	highly similar to Putative ripening-related P-450 enzyme - Vitis vinifera (Grape)	0.143184	Metabolism
cCL6040Contig1	highly similar to Phosphoenolpyruvate carboxykinase - Solanum lycopersicum (Tomato) (Lycopersicon esculentum)	0.145159	Metabolism
cPSI_05-A03-M13R_c	highly similar to Alcohol dehydrogenase - Alnus glutinosa (Alder)	0.171438	Metabolism
c15d_14-B09-M13R_c	highly similar to Putative oxidoreductase; 38288-39393 - Arabidopsis thaliana (Mouse-ear cress)	0.241371	Metabolism
cCI_65-H10-M13R_c	similar to Cytochrome P450 monooxygenase CYP76O2 - Glycine max (Soybean)	0.244081	Metabolism
cCL2853Contig1	highly similar to Putative 3-dehydroquinate dehydratase/shikimate dehydrogenase - Fagus sylvatica (Beechnut)	0.317763	Metabolism
cPSI_15-H04-M13R_c	highly similar to Putative 3-dehydroquinate dehydratase/shikimate dehydrogenase - Fagus sylvatica (Beechnut)	0.355492	Metabolism
cCL2711Contig1	highly similar to F22O13.11 - Arabidopsis thaliana (Mouse-ear cress)	0.366972	Metabolism
cCL1227Contig1	highly similar to Alpha-glucan water dikinase, chloroplast precursor - Citrus reticulata (Tangerine)	0.385505	Metabolism
cA_40-D04-M13R_c	highly similar to Putative ripening-related P-450 enzyme - Vitis vinifera (Grape)	0.406339	Metabolism
cCL27Contig2	similar to Protein disulfide-isomerase precursor - Medicago sativa (Alfalfa)	0.407332	Metabolism
cCL3444Contig1	highly similar to Succinate semialdehyde dehydrogenase, mitochondrial precursor (EC 1.2.1.24) (At-SSADH1) (NAD(+)-dependent succinic semialdehyde dehydrogenase) - Arabidopsis thaliana (Mouse-ear cress)	0.411015	Metabolism
c15d_02-B02-M13R_c	Similar to Putative invertase inhibitor OS =Platanus acerifolia PE =1 SV =1	0.413394	Metabolism
cCL2902Contig1	highly similar to Cytochrome P450 - Medicago truncatula (Barrel medic)	0.4329	Metabolism
cCL2657Contig1	highly similar to Exostosin-like - Medicago truncatula (Barrel medic)	0.439174	Metabolism
cCL1484Contig1	highly similar to Putative 4-alpha-glucanotransferase - Oryza sativa (japonica cultivar-group)	0.449843	Metabolism
cPS_06-G08-M13R_c	highly similar to | Symbol: None | ACT domain-containing protein, contains Pfam profile ACT domain PF01842 | chr2:15458652-15460793 REVERSE | Aliases: T1J8.2, T1J8_2	0.457457	Metabolism
cCL5849Contig1	highly similar to Protein At3g45090 - Arabidopsis thaliana (Mouse-ear cress)	0.465116	Metabolism
cCI_36-C01-M13R_c	Similar to Branched-chain-amino-acid aminotransferase-like protein 1 OS =Arabidopsis thaliana GN =At3g05190 PE =2 SV =1	0.468384	Metabolism
cCI_02-F12-M13R_c	similar to Phosphoglycerate mutase-like - Oryza sativa (japonica cultivar-group)	0.482625	Metabolism
cCL2530Contig1	highly similar to Adenosine 5' phosphosulfate reductase - Populus alba x Populus tremula	0.487329	Metabolism
cCL4746Contig1	similar to Alcohol dehydrogenase - Arabidopsis thaliana (Mouse-ear cress)	0.489476	Metabolism
cCL27Contig1	highly similar to Protein disulfide-isomerase precursor - Datisca glomerata (Durango root)	0.49456	Metabolism
cPS_08-H12-M13R_c	highly similar to Putative germin-like protein - Oryza sativa (japonica cultivar-group)	0.0393592	Miscellanea
cCI_20-F09-M13R_c	highly similar to Putative peroxisomal membrane protein 22 kDa - Oryza sativa (japonica cultivar-group)	0.441306	Miscellanea
cCL2109Contig1	highly similar to 2-on-2 hemoglobin - Datisca glomerata (Durango root)	0.44287	Miscellanea
cPSI_27-C11-M13R_c	highly similar to 2-on-2 hemoglobin - Datisca glomerata (Durango root)	0.460193	Miscellanea
cCL95Contig2	highly similar to Ribosomal protein S26 - Pisum sativum (Garden pea)	0.475059	Miscellanea
cA_23-D07-M13R_c	highly similar to Lemir - Solanum lycopersicum (Tomato) (Lycopersicon esculentum)	0.145033	Proteolysis
cCL3987Contig1	highly similar to Putative RING zinc finger ankyrin protein - Arabidopsis thaliana (Mouse-ear cress)	0.171409	Proteolysis
cPSI_17-D01-M13R_c	highly similar to Cucumisin precursor - Cucumis melo (Muskmelon)	0.2151	Proteolysis
cCL1805Contig1	highly similar to Putative RING zinc finger ankyrin protein - Arabidopsis thaliana (Mouse-ear cress)	0.243191	Proteolysis
cFR12O3_c	similar to Zinc finger, RING-type; SPX, N-terminal - Medicago truncatula (Barrel medic)	0.461255	Proteolysis
cCL82Contig2	highly similar to Isoflavone reductase related protein - Pyrus communis (Pear)	0.214869	Secondary metabolism
cPSI_11-E09-M13R_c	highly similar to Isoflavone reductase related protein - Pyrus communis (Pear)	0.263644	Secondary metabolism
cCL82Contig1	highly similar to Isoflavone reductase related protein - Pyrus communis (Pear)	0.272554	Secondary metabolism
cA_11-B01-M13R_c	highly similar to Isomultiflorenol synthase - Luffa cylindrica (Smooth loofah) (Sponge gourd)	0.317965	Secondary metabolism
cPSI_05-E02-M13R_c	highly similar to Putative anthocyanidine rhamnosyl-transferase - Capsicum annuum (Bell pepper)	0.454133	Secondary metabolism
cP4.51_c	Similar to Wall-associated receptor kinase 2 OS =Arabidopsis thaliana GN =WAK2 PE =1 SV =1	0.171615	Signal transduction
cPS_06-A06-M13R_c	Similar to AT1G75250.2 | Symbols: ATRL6 | ATRL6 (ARABIDOPSIS RAD-LIKE 6) transcription factor | chr1:28244463-28245453 REVERSE	0.178667	Signal transduction
cCI_18-F03-M13R_c	highly similar to Receptor-like protein kinase homolog RK20-1 - Phaseolus vulgaris (Kidney bean) (French bean)	0.21245	Signal transduction
cCI_54-G09-M13R_c	highly similar to NbPCL1 protein - Nicotiana benthamiana	0.247097	Signal transduction
cCL4076Contig1	highly similar to Contains similarity to MYB-related DNA-binding protein - Arabidopsis thaliana (Mouse-ear cress)	0.256674	Signal transduction
cCL2802Contig1	highly similar to Receptor-like protein kinase - Arabidopsis thaliana (Mouse-ear cress)	0.273823	Signal transduction
cCL4765Contig1	highly similar to Protein kinase APK1B, chloroplast, putative - Solanum demissum (Wild potato)	0.27533	Signal transduction
cCI_54-E09-M13R_c	highly similar to Receptor-protein kinase-like protein - Arabidopsis thaliana (Mouse-ear cress)	0.282885	Signal transduction
c15d_30-A03-M13R_c	highly similar to AT3g20810/MOE17_10 - Arabidopsis thaliana (Mouse-ear cress)	0.300933	Signal transduction
cCL4681Contig1	highly similar to Receptor-like protein kinase homolog RK20-1 - Phaseolus vulgaris (Kidney bean) (French bean)	0.349162	Signal transduction
c15d_38-B04-M13R_c	similar to AT5g25190/F21J6_103 - Arabidopsis thaliana (Mouse-ear cress)	0.371471	Signal transduction
cAI_04-C10-M13R_c	similar to Leucine-rich repeat-containing protein / serine/threonine protein kinase-related - Musa balbisiana (Banana)	0.415455	Signal transduction
cAI_15-F09-M13R_c	similar to | Symbol: None | myb family transcription factor, similar to myb-related protein mixta GI:485867 from (Antirrhinum majus) | chr1:12709106-12710401 FORWARD | Aliases: F21H2.9, F21H2_9	0.429369	Signal transduction
cCL4066Contig1	highly similar to Os01g0952900 protein - Oryza sativa (japonica cultivar-group)	0.429369	Signal transduction
cA_35-B05-M13R_c	highly similar to F4P13.6 protein - Arabidopsis thaliana (Mouse-ear cress)	0.469263	Signal transduction
cCL3458Contig1	highly similar to Response regulator receiver - Medicago truncatula (Barrel medic)	0.480538	Signal transduction
cCI_06-C02-M13R_c	highly similar to At1g12970/F13K23_18 - Arabidopsis thaliana (Mouse-ear cress)	0.485437	Signal transduction
cCL3733Contig1	highly similar to Class III peroxidase 70 precursor - Oryza sativa (japonica cultivar-group)	0.0105994	Stress response
cAI_16-C09-M13R_c	highly similar to Putative peroxidase - Oryza sativa (japonica cultivar-group)	0.0887863	Stress response
cPSI_21-C11-M13R_c	highly similar to Class III peroxidase 70 precursor - Oryza sativa (japonica cultivar-group)	0.14453	Stress response
cCL3746Contig1	highly similar to Peroxidase 3 - Scutellaria baicalensis (Baical skullcap)	0.15625	Stress response
cAI_23-G09-M13R_c	highly similar to Class III peroxidase - Gossypium hirsutum (Upland cotton)	0.172444	Stress response
cCL342Contig1	highly similar to Universal stress protein family - Medicago truncatula (Barrel medic)	0.21692	Stress response
cPS_30-C04-M13R_c	highly similar to Netting associated peroxidase - Cucumis melo (Muskmelon)	0.265604	Stress response
cCL3450Contig1	highly similar to Peroxidase precursor - Cucumis sativus (Cucumber)	0.270197	Stress response
cAI_14-A12-M13R_c	highly similar to Netting associated peroxidase - Cucumis melo (Muskmelon)	0.361664	Stress response
cA_21-D04-M13R_c	highly similar to Anionic peroxidase swpb3 - Ipomoea batatas (Sweet potato) (Batate)	0.363769	Stress response
c15d_30-E03-M13R_c	highly similar to Annexin, type V - Medicago truncatula (Barrel medic)	0.38625	Stress response
cCL2758Contig1	similar to DnaJ-like protein - Arabidopsis thaliana (Mouse-ear cress)	0.421941	Stress response
cCL1610Contig2	highly similar to Thioredoxin-dependent peroxidase - Plantago major (Common plantain)	0.431593	Stress response
cAI_22-C02-M13R_c	highly similar to Selenoprotein-like - Oryza sativa (japonica cultivar-group)	0.443459	Stress response
cCL1610Contig1	highly similar to Thioredoxin-dependent peroxidase - Plantago major (Common plantain)	0.445831	Stress response
c15d_07-A07-M13R_c	highly similar to Universal stress protein - Medicago truncatula (Barrel medic)	0.484966	Stress response
cAI_35-A12-M13R_c	highly similar to F9K20.24 protein - Arabidopsis thaliana (Mouse-ear cress)	0.12207	Transport
cPSI_03-G01-M13R_c	highly similar to Amino acid carrier - Ricinus communis (Castor bean)	0.184434	Transport
cPSI_20-F10-M13R_c	highly similar to Multi antimicrobial extrusion protein MatE - Medicago truncatula (Barrel medic)	0.194062	Transport
cAI_24-B03-M13R_c	highly similar to Multi antimicrobial extrusion protein MatE - Medicago truncatula (Barrel medic)	0.226091	Transport
cPSI_38-B06-M13R_c	highly similar to Amino acid carrier - Ricinus communis (Castor bean)	0.251953	Transport
cA_20-D10-M13R_c	highly similar to F14L17.13 protein - Arabidopsis thaliana (Mouse-ear cress)	0.365364	Transport
cCL975Contig1	highly similar to Basic blue copper protein - Cicer arietinum (Chickpea) (Garbanzo)	0.37092	Transport
cPSI_19-E01-M13R_c	highly similar to Type IIB calcium ATPase - Medicago truncatula (Barrel medic)	0.387747	Transport
c46d_11-C01-M13R_c	highly similar to F14L17.13 protein - Arabidopsis thaliana (Mouse-ear cress)	0.427716	Transport
cPS_41-B03-M13R_c	highly similar to Sugar transporter-like protein - Arabidopsis thaliana (Mouse-ear cress)	0.490918	Transport
cPSI_04-F08-M13R_c	highly similar to Putative carrier protein - Arabidopsis thaliana (Mouse-ear cress)	0.492611	Transport
cCL2445Contig1	highly similar to Type IIB calcium ATPase - Medicago truncatula (Barrel medic)	0.49776	Transport
cPSI_06-E01-M13R_c	no hit	0.00731566	Unknown
cAI_29-E08-M13R_c	no hit	0.0104944	Unknown
cA_19-D10-M13R_c	no hit	0.10446	Unknown
cAI_22-F03-M13R_c	highly similar to Elicitor responsive/phloem-like protein - Arabidopsis thaliana (Mouse-ear cress)	0.109409	Unknown
cCI_19-B09-M13R_c	no hit	0.110205	Unknown
cAI_08-C03-M13R_c	no hit	0.12809	Unknown
cCL2363Contig1	highly similar to Os04g0461600 protein - Oryza sativa (japonica cultivar-group)	0.13089	Unknown
cA_19-B11-M13R_c	highly similar to F28K20.16 - Arabidopsis thaliana (Mouse-ear cress)	0.141323	Unknown
cCI_43-D06-M13R_c	similar to eugene3.01220032	0.146628	Unknown
cF292_c	no hit	0.152022	Unknown
cCL2666Contig1	no hit	0.16239	Unknown
cPSI_17-C02-M13R_c	no hit	0.185254	Unknown
c46d_19-C12-M13R_c	similar to eugene3.01220032	0.226398	Unknown
cAI_16-E12-M13R_c	no hit	0.26096	Unknown
cAI_18-F08-M13R_c	no hit	0.266667	Unknown
cCI_34-F08-M13R_c	no hit	0.270197	Unknown
c15d_16-G03-M13R_c	no hit	0.290444	Unknown
cCL2060Contig1	similar to gw1.VII.3619.1	0.290444	Unknown
cCI_14-F04-M13R_c	no hit	0.295072	Unknown
cCL2751Contig1	no hit	0.295946	Unknown
cHS_35-G08-M13R_c	similar to eugene3.00102122	0.303582	Unknown
cCI_12-G10-M13R_c	similar to estExt_fgenesh4_pg.C_LG_XVIII0872	0.308452	Unknown
cCI_15-E04-M13R_c	no hit	0.308642	Unknown
cCL1968Contig2	similar to eugene3.00820056	0.311139	Unknown
cCL5343Contig1	no hit	0.327118	Unknown
c15d_24-A03-M13R_c	no hit	0.332116	Unknown
cCI_22-E06-M13R_c	no hit	0.340136	Unknown
cSSH1M17_c	similar to Putative ORFX - Oryza sativa (japonica cultivar-group)	0.344471	Unknown
cPS_22-B02-M13R_c	no hit	0.347584	Unknown
cCI_47-F11-M13R_c	no hit	0.357398	Unknown
cPS_10-A07-M13R_c	no hit	0.374953	Unknown
cCI_51-C01-M13R_c	Similar to Putative phospholipid-transporting ATPase 9 OS =Arabidopsis thaliana GN =ALA9 PE =2 SV =1	0.379075	Unknown
cPS_39-C08-M13R_c	no hit	0.379939	Unknown
cHS_21-B01-M13R_c	no hit	0.38835	Unknown
cPS_14-A01-M13R_c	similar to At1g19715 - Arabidopsis thaliana (Mouse-ear cress)	0.394322	Unknown
cCL5779Contig1	no hit	0.405844	Unknown
cCL1968Contig1	similar to eugene3.00820056	0.410004	Unknown
cPS_34-D08-M13R_c	no hit	0.4158	Unknown
cCL5774Contig1	similar to fgenesh4_pg.C_scaffold_130000063	0.419287	Unknown
cCL660Contig1	no hit	0.421408	Unknown
cCL4997Contig1	highly similar to F1K23.9 - Arabidopsis thaliana (Mouse-ear cress)	0.425894	Unknown
cCI_40-A03-M13R_c	highly similar to At1g07280/F22G5_32 - Arabidopsis thaliana (Mouse-ear cress)	0.429923	Unknown
cCI_46-B09-M13R_c	Similar to AT4G18530.1 | Symbols: | unknown protein | chr4:10217749-10220285 FORWARD	0.440141	Unknown
cAI_12-D08-M13R_c	similar to fgenesh4_pg.C_scaffold_261000005	0.442087	Unknown
cA_05-D05-M13R_c	no hit	0.443262	Unknown
cCL5496Contig1	no hit	0.445434	Unknown
c15d_30-G09-M13R_c	no hit	0.448632	Unknown
cCI_10-C10-M13R_c	no hit	0.453104	Unknown
cCL857Contig1	highly similar to Elicitor-responsive protein 3 - Oryza sativa (Rice)	0.454545	Unknown
cFR13O22_c	highly similar to Chromosome undetermined SCAF5157, whole genome shotgun sequence - Tetraodon nigroviridis (Green puffer)	0.454959	Unknown
cA_32-A02-M13R_c	PREDICTED: hypothetical protein [Vitis vinifera]	0.45977	Unknown
cFR13K15_c	no hit	0.462535	Unknown
cPS_03-B10-M13R_c	no hit	0.464684	Unknown
cA_35-D09-M13R_c	no hit	0.465549	Unknown
cPSI_37-E04-M13R_c	highly similar to T5E21.9 - Arabidopsis thaliana (Mouse-ear cress)	0.465766	Unknown
cAI_10-H11-M13R_c	no hit	0.473261	Unknown
cCL4825Contig1	no hit	0.476417	Unknown
cCL4343Contig1	no hit	0.477555	Unknown
cPSI_29-B07-M13R_c	no hit	0.479846	Unknown
cSSH6J10_c	no hit	0.480538	Unknown
cCI_64-D12-M13R_c	Similar to Calcium-dependent protein kinase 21 OS =Arabidopsis thaliana GN =CPK21 PE =1 SV =1	0.481696	Unknown
cCL5645Contig1	highly similar to Protein At5g22340 - Arabidopsis thaliana (Mouse-ear cress)	0.481928	Unknown
cPS_32-D06-M13R_c	highly similar to Emb|CAB80933.1 - Arabidopsis thaliana (Mouse-ear cress)	0.482625	Unknown
c15d_09-D10-M13R_c	no hit	0.488759	Unknown
cCL2642Contig1	similar to Os09g0413700 protein - Oryza sativa (japonica cultivar-group)	0.495786	Unknown
cCI_64-G10-M13R_c	Similar to 3-ketodihydrosphingosine reductase OS =Homo sapiens GN =KDSR PE =1 SV =1	0.499002	Unknown
