# Supplementary material for: Root transcriptional responses of two melon genotypes with contrasting resistance to Monosporascus cannonballus (Pollack et Uecker) infection
Source: BMC Genomics. 2012 Nov 8;13:601. doi: 10.1186/1471-2164-13-601 (PMC3542287; doi:10.1186/1471-2164-13-601)
Supplement: Additional file 4 — Table S4. List of deregulated genes in 'Pat 81' at 3 DPI. [file 1471-2164-13-601-S4.xls]

## Sheet: Hoja1
Table S4. List of deregulated genes in 'Pat 81' at 3 DPI
up-regulated genes
ID	Gene description	Fold change	Functional category asigned
cCI_52-A10-M13R_c	highly similar to 39 kDa EF-Hand containing protein - Solanum tuberosum (Potato)	11.95	Binding function
c15d_30-H01-M13R_c	similar to gw1.X.5021.1	3.116	Binding function
cCL1222Contig1	highly similar to SOUL heme-binding protein-like - Oryza sativa (japonica cultivar-group)	3.103	Binding function
cPSI_05-E06-M13R_c	highly similar to Putative heme binding protein 2 - Oryza sativa (japonica cultivar-group)	3.091	Binding function
cCI_27-E03-M13R_c	similar to F22L4.5 protein - Arabidopsis thaliana (Mouse-ear cress)	2.946	Binding function
c46d_24-G05-M13R_c	highly similar to Protein At3g17611 - Arabidopsis thaliana (Mouse-ear cress)	2.843	Binding function
cAI_37-C02-M13R_c	highly similar to PDZ/DHR/GLGF; Tetratricopeptide-like helical - Medicago truncatula (Barrel medic)	2.657	Binding function
cCL346Contig1	highly similar to Putative heme binding protein 2 - Oryza sativa (japonica cultivar-group)	2.652	Binding function
c15d_07-H01-M13R_c	similar to ring-h2 finger protein	2.069	Binding function
cAI_02-D04-M13R_c	highly similar to E-class P450, group I - Medicago truncatula (Barrel medic)	2.035	Binding function
cCI_30-B01-M13R_c	highly similar to At1g07010/F10K1_19 - Arabidopsis thaliana (Mouse-ear cress)	8.079	Cell wall
cCL2713Contig1	highly similar to Cellulose synthase-like protein OsCslE1 - Oryza sativa (Rice)	3.118	Cell wall
cCL6018Contig1	highly similar to Glucan endo-1,3-beta-glucosidase (Ec 3.2.1.39) ((1->3)-beta-glucan endohydrolase) ((1->3)-beta-glucanase) - Oryza sativa (japonica cultivar-group)	3.03	Cell wall
cA_26-E03-M13R_c	highly similar to Putative cellulose synthase catalytic subunit - Arabidopsis thaliana (Mouse-ear cress)	2.377	Cell wall
cCL6170Contig1	highly similar to Ethylene-responsive transcriptional coactivator, putative - Arabidopsis thaliana (Mouse-ear cress)	6.564	Defence
cCL2592Contig1	highly similar to Disease resistance response protein-like - Arabidopsis thaliana (Mouse-ear cress)	5.182	Defence
cPS_10-A10-M13R_c	highly similar to Putative disease resistance response protein - Arabidopsis thaliana (Mouse-ear cress)	3.326	Defence
cCL4097Contig1	highly similar to Peptide transporter - Lotus japonicus	2.854	Defence
cCL2854Contig1	highly similar to Putative protein At4g01050 - Arabidopsis thaliana (Mouse-ear cress)	2.584	Defence
c46d_15-D10-M13R_c	highly similar to Putative protein At4g01050 - Arabidopsis thaliana (Mouse-ear cress)	2.57	Defence
cCL3704Contig1	highly similar to Protein At2g37660, chloroplast precursor - Arabidopsis thaliana (Mouse-ear cress)	2.416	Defence
cCL4557Contig1	highly similar to Thaumatin-like protein - Arabidopsis thaliana (Mouse-ear cress)	2.273	Defence
cP1.32_c	highly similar to Ribulose-1,5-bisphosphate carboxylase/oxygenase activase 1 - Gossypium hirsutum (Upland cotton)	24.64	Energy
cCL14Contig3	highly similar to Ribulose-1,5-bisphosphate carboxylase/oxygenase activase 1 - Gossypium hirsutum (Upland cotton)	20.781	Energy
cCL14Contig2	highly similar to Ribulose-1,5-bisphosphate carboxylase/oxygenase activase 1 - Gossypium hirsutum (Upland cotton)	18.642	Energy
cP3.45_c	highly similar to Ribulose-1,5-bisphosphate carboxylase/oxygenase activase 2 - Gossypium hirsutum (Upland cotton)	17.719	Energy
cCL14Contig1	highly similar to Ribulose bisphosphate carboxylase/oxygenase activase, chloroplast precursor - Phaseolus aureus (Mung bean) (Vigna radiata)	14.454	Energy
cP1.35_c	highly similar to AAA ATPase, central region; Homeodomain-like - Medicago truncatula (Barrel medic)	12.722	Energy
cCL1605Contig1	highly similar to Photosystem II 22 kDa protein, chloroplast precursor - Arabidopsis thaliana (Mouse-ear cress)	6.681	Energy
cP1.14_c	highly similar to Arabidopsis thaliana genomic DNA, chromosome 5, P1 clone:MKP11 - Arabidopsis thaliana (Mouse-ear cress)	5.514	Energy
cCI_60-A01-M13R_c	highly similar to Os05g0555300 protein - Oryza sativa (japonica cultivar-group)	5.229	Energy
cCL3614Contig1	highly similar to Putative cytochrome c oxidoreductase - Arabidopsis thaliana (Mouse-ear cress)	4.9	Energy
cPS_04-D03-M13R_c	highly similar to 2OG-Fe(II) oxygenase - Medicago truncatula (Barrel medic)	4.723	Energy
cP3.31_c	highly similar to Arabidopsis thaliana genomic DNA, chromosome 5, P1 clone:MKP11 - Arabidopsis thaliana (Mouse-ear cress)	4.582	Energy
cCL2088Contig1	highly similar to Putative oxygen evolving enhancer protein 3, identical - Solanum demissum (Wild potato)	4.085	Energy
cCL4830Contig1	highly similar to Ribulose-1,5-bisphosphate carboxylase/oxygenase activase 1 - Gossypium hirsutum (Upland cotton)	3.565	Energy
cCL2116Contig1	highly similar to AAA ATPase, central region; Homeodomain-like - Medicago truncatula (Barrel medic)	3.235	Energy
cHS_08-E04-M13R_c	highly similar to PGR5 - Amaranthus hybridus (Slim amaranth)	3.221	Energy
cCL2680Contig1	highly similar to Quinone oxidoreductase-like protein At1g23740, chloroplast precursor - Arabidopsis thaliana (Mouse-ear cress)	3.087	Energy
c15d_21-D11-M13R_c	highly similar to Chlorophyllide a oxygenase, chloroplast precursor - Arabidopsis thaliana (Mouse-ear cress)	3.046	Energy
cCL175Contig1	highly similar to Chlorophyll a-b binding protein 151, chloroplast precursor - Gossypium hirsutum (Upland cotton)	2.942	Energy
cCL1948Contig1	highly similar to Magnesium-protoporphyrin IX monomethyl ester [oxidative] cyclase, chloroplast precursor - Gossypium hirsutum (Upland cotton)	2.8	Energy
cCL2149Contig1	highly similar to 4Fe-4S ferredoxin, iron-sulfur binding - Medicago truncatula (Barrel medic)	2.652	Energy
cCL1884Contig1	highly similar to Chlorophyllide a oxygenase, chloroplast precursor - Oryza sativa (Rice)	2.619	Energy
cCL5403Contig1	highly similar to AT4g25650/L73G19_30 - Arabidopsis thaliana (Mouse-ear cress)	2.572	Energy
cCI_26-D08-M13R_c	similar to chloroplast rubisco activase	2.435	Energy
cCL2803Contig1	highly similar to Chlorophyll a/b binding protein CP29 - Phaseolus aureus (Mung bean) (Vigna radiata)	2.401	Energy
cHS_24-B02-M13R_c	highly similar to gw1.I.9237.1	2.386	Energy
cCL2390Contig1	highly similar to F9C16.20 - Arabidopsis thaliana (Mouse-ear cress)	2.382	Energy
cCL1843Contig1	highly similar to Cytochrome b6-f complex iron-sulfur subunit, chloroplast precursor - Pisum sativum (Garden pea)	2.092	Energy
cCI_17-C05-M13R_c	similar to chloroplast rubisco activase	2.048	Energy
cHS_32-D02-M13R_c	highly similar to | Symbol: None | cytochrome b6f complex subunit (petM), putative, nearly identical to cytochrome b6f complex subunit (GI:3090403) (Arabidopsis thaliana); alternative splice forms exist | chr2:11277225-11278031 FORWARD | Aliases: T9J22.17	2.03	Energy
c46d_11-B01-M13R_c	highly similar to Indole-3-acetic acid-amido synthetase GH3.5 - Arabidopsis thaliana (Mouse-ear cress)	2.595	Hormone metabolism
cCL31Contig1	highly similar to Plastidic aldolase - Nicotiana paniculata	12.036	Metabolism
cP4.83_c	highly similar to Plastidic aldolase - Nicotiana paniculata	10.04	Metabolism
cCL3092Contig1	similar to Magnesium chelatase subunit - Glycine max (Soybean)	9.451	Metabolism
cP12.67_c	highly similar to Plastidic aldolase - Nicotiana paniculata	8.893	Metabolism
cPS_05-A06-M13R_c	highly similar to Cytochrome P450 82A1 - Pisum sativum (Garden pea)	8.568	Metabolism
cCI_52-A03-M13R_c	highly similar to Magnesium chelatase subunit - Glycine max (Soybean)	8.266	Metabolism
cP2.69_c	highly similar to Plastidic aldolase - Nicotiana paniculata	7.247	Metabolism
cHS_21-F09-M13R_c	highly similar to Magnesium chelatase subunit - Glycine max (Soybean)	6.596	Metabolism
cCL5483Contig1	highly similar to Phosphosulfolactate synthase-related protein - Solanum lycopersicum (Tomato) (Lycopersicon esculentum)	6.367	Metabolism
cCL1797Contig1	highly similar to Glycerate dehydrogenase - Cucumis sativus (Cucumber)	6.335	Metabolism
cCL31Contig2	highly similar to Plastidic aldolase - Nicotiana paniculata	5.87	Metabolism
cCL3253Contig1	highly similar to Putative oxidoreductase; 38288-39393 - Arabidopsis thaliana (Mouse-ear cress)	5.682	Metabolism
cPS_14-C10-M13R_c	highly similar to Ribosome-binding factor A; Glycoside hydrolase, family 28 - Medicago truncatula (Barrel medic)	5.395	Metabolism
cCI_40-B11-M13R_c	highly similar to Raffinose synthase - Cucumis sativus (Cucumber)	5.057	Metabolism
cCI_35-G10-M13R_c	highly similar to Beta-amylase - Arabidopsis thaliana (Mouse-ear cress)	5.033	Metabolism
cCL2011Contig1	highly similar to HAD-superfamily hydrolase, subfamily IIA - Medicago truncatula (Barrel medic)	3.969	Metabolism
c46d_06-G11-M13R_c	highly similar to H0818E04.16 protein - Oryza sativa (Rice)	3.934	Metabolism
cPS_18-F08-M13R_c	highly similar to Galactinol-raffinose galactosyltransferase - Phaseolus angularis (Adzuki bean) (Vigna angularis)	3.864	Metabolism
cCL4137Contig1	highly similar to Pyruvate, phosphate dikinase, chloroplast precursor - Mesembryanthemum crystallinum (Common ice plant)	3.79	Metabolism
cA_30-B04-M13R_c	highly similar to Cytochrome P450 82A3 - Glycine max (Soybean)	3.513	Metabolism
cHS_38-H07-M13R_c	similar to AT3g50560/T20E23_160 - Arabidopsis thaliana (Mouse-ear cress)	3.362	Metabolism
cCL4413Contig1	highly similar to Cytochrome P450 - Arabidopsis thaliana (Mouse-ear cress)	3.35	Metabolism
cHS_18-H09-M13R_c	highly similar to Deoxyribodipyrimidine photolyase family protein-like - Oryza sativa (japonica cultivar-group)	3.311	Metabolism
cCL4552Contig1	highly similar to Granule-bound starch synthase 1, chloroplast precursor - Antirrhinum majus (Garden snapdragon)	3.215	Metabolism
cCI_63-E05-M13R_c	highly similar to H0515C11.4 protein - Oryza sativa (Rice)	3.105	Metabolism
cCL1840Contig1	highly similar to NADP-dependent glyceraldehyde-3-phosphate dehydrogenase - Arabidopsis thaliana (Mouse-ear cress)	3.099	Metabolism
cCI_49-H03-M13R_c	highly similar to Granule-bound starch synthase 1, chloroplast precursor - Antirrhinum majus (Garden snapdragon)	2.854	Metabolism
c15d_22-E09-M13R_c	highly similar to OSIGBa0096P03.7 protein - Oryza sativa (Rice)	2.853	Metabolism
cPS_35-D06-M13R_c	highly similar to Lysine decarboxylase-like protein - Arabidopsis thaliana (Mouse-ear cress)	2.749	Metabolism
cCL1410Contig1	highly similar to Malate dehydrogenase [NADP], chloroplast precursor - Pisum sativum (Garden pea)	2.729	Metabolism
cCL3275Contig1	highly similar to Cytochrome - Mesembryanthemum crystallinum (Common ice plant)	2.669	Metabolism
cHS_25-B03-M13R_c	similar to Aminotransferase 1 - Cucumis melo (Muskmelon)	2.604	Metabolism
cCL1Contig3	highly similar to HMG-CoA reductase - Cucumis melo (Muskmelon)	2.56	Metabolism
cCL4163Contig1	highly similar to Putative short chain dehydrogenase/reductase - Oryza sativa (japonica cultivar-group)	2.558	Metabolism
cCL4028Contig1	highly similar to Fructose-1,6-bisphosphatase, chloroplast precursor - Spinacia oleracea (Spinach)	2.553	Metabolism
cCL6185Contig1	highly similar to AT4g29590/T16L4_100 - Arabidopsis thaliana (Mouse-ear cress)	2.528	Metabolism
cCL2966Contig1	highly similar to AT4g13250/F17N18_140 - Arabidopsis thaliana (Mouse-ear cress)	2.442	Metabolism
cCL956Contig1	highly similar to Nitrilase 4B - Lupinus angustifolius (Narrow-leaved blue lupin)	2.43	Metabolism
cCI_04-F02-M13R_c	highly similar to CmE8 protein - Cucumis melo (Muskmelon)	2.424	Metabolism
cFR15C12_c	highly similar to Bifunctional lysine-ketoglutarate reductase/saccharopine dehydrogenase - Gossypium hirsutum (Upland cotton)	2.384	Metabolism
cCL1561Contig1	highly similar to Putative adenylate kinase, chloroplast - Oryza sativa (japonica cultivar-group)	2.376	Metabolism
cHS_02-H06-M13R_c	highly similar to Solanesyl diphosphate synthase - Hevea brasiliensis (Para rubber tree)	2.309	Metabolism
cCL1289Contig1	highly similar to Bifunctional lysine-ketoglutarate reductase/saccharopine dehydrogenase - Gossypium hirsutum (Upland cotton)	2.304	Metabolism
cCL2826Contig1	highly similar to Digalactosyldiacylglycerol synthase 1, chloroplast precursor - Glycine max (Soybean)	2.243	Metabolism
cCL4035Contig1	highly similar to Protein At1g73650 - Arabidopsis thaliana (Mouse-ear cress)	2.195	Metabolism
cCL867Contig1	highly similar to Putative NADP-dependent oxidoreductase - Arabidopsis thaliana (Mouse-ear cress)	2.194	Metabolism
cCI_36-D09-M13R_c	similar to Short chain alcohol dehydrogenase-like - Arabidopsis thaliana (Mouse-ear cress)	2.168	Metabolism
cCL6056Contig1	highly similar to Bax inhibitor - Solanum lycopersicum (Tomato) (Lycopersicon esculentum)	2.168	Metabolism
cCI_39-G01-M13R_c	highly similar to Fructose-1,6-bisphosphatase, chloroplast precursor - Spinacia oleracea (Spinach)	2.158	Metabolism
cCI_66-B10-M13R_c	highly similar to Cytochrome P450 monooxygenase CYP72A59 - Medicago truncatula (Barrel medic)	2.155	Metabolism
cCL1068Contig1	highly similar to Alternative oxidase - Medicago truncatula (Barrel medic)	2.137	Metabolism
cCI_51-B09-M13R_c	similar to Suppressor-like protein - Solanum lycopersicum (Tomato) (Lycopersicon esculentum)	2.13	Metabolism
cCL956Contig2	highly similar to Nitrilase 4B - Lupinus angustifolius (Narrow-leaved blue lupin)	2.121	Metabolism
cHS_30-D06-M13R_c	highly similar to Inositol polyphosphate related phosphatase - Medicago truncatula (Barrel medic)	2.112	Metabolism
cPSI_21-D10-M13R_c	highly similar to Nitrilase 4B - Lupinus angustifolius (Narrow-leaved blue lupin)	2.112	Metabolism
cCL2337Contig2	highly similar to Serine-glyoxylate aminotransferase - Spirodela polyrrhiza (Giant duckweed)	2.092	Metabolism
cPSI_06-B03-M13R_c	highly similar to AT4g26270/T25K17_80 - Arabidopsis thaliana (Mouse-ear cress)	2.063	Metabolism
c15d_04-F05-M13R_c	similar to Nudix hydrolase 8 - Arabidopsis thaliana (Mouse-ear cress)	2.057	Metabolism
cA_39-E12-M13R_c	highly similar to (1-4)-beta-mannan endohydrolase-like protein - Arabidopsis thaliana (Mouse-ear cress)	2.051	Metabolism
cCI_16-H10-M13R_c	highly similar to Putative NADPH-dependent reductase - Oryza sativa (japonica cultivar-group)	2.013	Metabolism
c15d_01-E02-M13R_c	similar to CGI-144-like protein - Medicago truncatula (Barrel medic)	6.701	miscellanea
cPSI_32-F06-M13R_c	highly similar to | Symbol: None | histone H4, identical to histone H4 from Lycopersicon esculentum GI:297150, Lolium temulentum SP:P02308, Acropora formosa GI:455652, Citrus jambhiri GI:16797797 | chr5:24068778-24069369 FORWARD | Aliases: MTH12.15	44.047	Miscellanea
cAI_06-A11-M13R_c	similar to mitochondrial genome maintenance protein mgr2	13.446	Miscellanea
cAI_12-D04-M13R_c	highly similar to 60S ribosomal protein L35 - Triticum aestivum (Wheat)	13.435	Miscellanea
cCL533Contig1	highly similar to Putative early light induced protein - Arachis hypogaea (Peanut)	10.461	Miscellanea
cAI_23-A06-M13R_c	similar to sister chromatid cohesion protein	5.594	Miscellanea
cCI_55-A06-M13R_c	highly similar to Putative carbonic anhydrase - Arabidopsis thaliana (Mouse-ear cress)	5.159	Miscellanea
cPSI_36-H11-M13R_c	similar to MtN21 nodulin protein-like - Arabidopsis thaliana (Mouse-ear cress)	5.1	Miscellanea
c46d_18-A05-M13R_c	highly similar to PDI-like protein - Zea mays (Maize)	4.23	Miscellanea
cCL322Contig1	highly similar to FK506-binding protein - Oryza sativa (japonica cultivar-group)	4.039	Miscellanea
cCL668Contig1	highly similar to MutT domain protein-like - Oryza sativa (japonica cultivar-group)	3.311	Miscellanea
cSSH4I8_c	no hit	3.266	Miscellanea
cCL3097Contig1	similar to | Symbol: None | SC35-like splicing factor, 30a kD (SCL30a), almost identical to SC35-like splicing factor SCL30a GI:9843661 from (Arabidopsis thaliana); contains Pfam profile PF00076: RNA recognition motif. (a.k.a. RRM, RBD, or RNP domain) | c	3.115	Miscellanea
cCL5760Contig1	highly similar to Elongation factor G, chloroplast precursor - Glycine max (Soybean)	3.083	Miscellanea
cFR10L11_c	similar to Deoxyribodipyrimidine photolyase family protein-like - Oryza sativa (japonica cultivar-group)	3.034	Miscellanea
cCL530Contig2	highly similar to Rhodanese-like family protein - Arabidopsis thaliana (Mouse-ear cress)	2.923	Miscellanea
cCI_47-H03-M13R_c	highly similar to MutT domain protein-like - Oryza sativa (japonica cultivar-group)	2.877	Miscellanea
cCL6195Contig1	similar to Putative DNA binding protein - Arabidopsis thaliana (Mouse-ear cress)	2.873	Miscellanea
cA_19-H06-M13R_c	highly similar to At5g53190 - Arabidopsis thaliana (Mouse-ear cress)	2.848	Miscellanea
cCL530Contig1	highly similar to Rhodanese-like family protein - Arabidopsis thaliana (Mouse-ear cress)	2.823	Miscellanea
cCI_68-B10-M13R_c	highly similar to F14L17.11 protein - Arabidopsis thaliana (Mouse-ear cress)	2.803	Miscellanea
c46d_21-F10-M13R_c	highly similar to Transformer-2-like protein - Marchantia polymorpha (Liverwort)	2.733	Miscellanea
cPSI_38-E04-M13R_c	highly similar to MutT domain protein-like - Oryza sativa (japonica cultivar-group)	2.72	Miscellanea
cHS_23-E03-M13R_c	highly similar to PBng143 - Vigna radiata	2.623	Miscellanea
cAI_11-D09-M13R_c	similar to Gb|AAF34859.1 - Arabidopsis thaliana (Mouse-ear cress)	2.587	Miscellanea
cCL413Contig1	highly similar to MtN3-like protein - Arabidopsis thaliana (Mouse-ear cress)	2.468	Miscellanea
cCL3818Contig1	highly similar to Senescence-associated protein SPA15 - Ipomoea batatas (Sweet potato) (Batate)	2.427	Miscellanea
cFR14A7_c	highly similar to Putative chloroplast protein import component - Arabidopsis thaliana (Mouse-ear cress)	2.281	Miscellanea
cCL5659Contig1	highly similar to F3L24.22 protein - Arabidopsis thaliana (Mouse-ear cress)	2.259	Miscellanea
cCI_43-F11-M13R_c	similar to Rhodanese-like - Medicago truncatula (Barrel medic)	2.242	Miscellanea
cCL1481Contig1	highly similar to Senescence-associated protein - Arabidopsis thaliana (Mouse-ear cress)	2.223	Miscellanea
cCL6001Contig1	highly similar to Senescence-associated protein SPA15 - Ipomoea batatas (Sweet potato) (Batate)	2.195	Miscellanea
cA_32-E08-M13R_c	highly similar to Arabidopsis thaliana genomic DNA, chromosome 3, P1 clone: MSD21 - Arabidopsis thaliana (Mouse-ear cress)	2.137	Miscellanea
cFR15K2_c	highly similar to Probable adenylate kinase 2, chloroplast precursor - Arabidopsis thaliana (Mouse-ear cress)	2.106	Miscellanea
cCL4465Contig1	highly similar to AAR2 - Medicago truncatula (Barrel medic)	2.068	Miscellanea
cHS_25-E06-M13R_c	similar to TPR repeat - Medicago truncatula (Barrel medic)	2.068	Miscellanea
cFR15N17_c	highly similar to Putative chloroplast ribosomal protein L1 - Oryza sativa (japonica cultivar-group)	2.015	Miscellanea
cPSI_27-A11-M13R_c	similar to | Symbol: None | small ubiquitin-like modifier 2 (SUMO), similar to ubiquitin-like protein SMT3 SP:P55852 from (Arabidopsis thaliana); identical to cDNA small ubiquitin-like modifier 2 (SUMO) GI:22652843; contains Pfam profile PF00240: Ubiquiti	43.012	Proteolysys
c46d_14-C06-M13R_c	highly similar to ClpB - Phaseolus lunatus (Lima bean) (Phaseolus limensis)	4.902	Proteolysys
cAI_28-B01-M13R_c	highly similar to Putative serine carboxypeptidase; 15190-18301 - Arabidopsis thaliana (Mouse-ear cress)	3.305	Proteolysys
cCI_52-F11-M13R_c	highly similar to protein binding / serine-type peptidase - Arabidopsis thaliana	2.928	Proteolysys
cFR10O5_c	highly similar to Zinc finger, RING-type - Medicago truncatula (Barrel medic)	2.864	Proteolysys
cCI_51-B03-M13R_c	highly similar to protein binding / serine-type peptidase - Arabidopsis thaliana	2.833	Proteolysys
cCI_30-E12-M13R_c	highly similar to OSIGBa0148I18.2 protein - Oryza sativa (Rice)	2.67	Proteolysys
cCL218Contig1	highly similar to Similarity to nucleoid DNA-binding protein - Arabidopsis thaliana (Mouse-ear cress)	2.459	Proteolysys
cCL3251Contig1	highly similar to F21J9.19 - Arabidopsis thaliana (Mouse-ear cress)	2.41	Proteolysys
cCL3926Contig1	similar to ATP-dependent protease La, putative - Oryza sativa (japonica cultivar-group)	2.357	Proteolysys
cCL4542Contig1	highly similar to Serine carboxypeptidase II, putative - Arabidopsis thaliana (Mouse-ear cress)	2.328	Proteolysys
cA_14-E07-M13R_c	highly similar to F24J5.10 protein - Arabidopsis thaliana (Mouse-ear cress)	2.285	Proteolysys
cA_10-H10-M13R_c	highly similar to Ring domain containing protein - Capsicum annuum (Bell pepper)	2.006	Proteolysys
cHS_11-E12-M13R_c	highly similar to Xyloglucan endotransglucosylase/hydrolase 1 - Cucumis melo (Muskmelon)	5.563	Secondary metabolism
cCL3615Contig1	highly similar to Beta-carotene hydroxylase 2 - Capsicum annuum (Bell pepper)	4.435	Secondary metabolism
MU10942	highly similar to phytoene synthase	3.508	Secondary metabolism
cPSI_02-F08-M13R_c	highly similar to F1K23.12 - Arabidopsis thaliana (Mouse-ear cress)	3.484	Secondary metabolism
cCL4441Contig1	highly similar to Coclaurine N-methyltransferase - Arabidopsis thaliana (Mouse-ear cress)	3.015	Secondary metabolism
cCL1676Contig1	highly similar to Xyloglucan endotransglycosylase hydrolase - Apium graveolens (Celery)	2.979	Secondary metabolism
c46d_33-H08-M13R_c	highly similar to 4-coumarate-CoA ligase-like protein - Arabidopsis thaliana (Mouse-ear cress)	2.668	Secondary metabolism
cCL3037Contig1	highly similar to Putative glucosyl transferase - Arabidopsis thaliana (Mouse-ear cress)	2.59	Secondary metabolism
cA_32-C07-M13R_c	highly similar to 10-hydroxygeraniol oxidoreductase - Camptotheca acuminata	2.534	Secondary metabolism
cSSH9H13_c	highly similar to Phytoene synthase, chloroplast precursor - Cucumis melo (Muskmelon)	2.298	Secondary metabolism
cCL2158Contig1	highly similar to Xyloglucan endotransglucosylase/hydrolase 3 - Cucumis melo (Muskmelon)	2.213	Secondary metabolism
cA_14-H04-M13R_c	highly similar to Cuticle protein - Arabidopsis thaliana (Mouse-ear cress)	2.18	Secondary metabolism
cAI_21-E12-M13R_c	highly similar to Geraniol 10-hydroxylase - Catharanthus roseus (Rosy periwinkle) (Madagascar periwinkle)	2.105	Secondary metabolism
cCL4400Contig1	highly similar to Xyloglucan endotransglycosylase 1 - Fagus sylvatica (Beechnut)	2.045	Secondary metabolism
cCL4620Contig1	highly similar to estExt_fgenesh4_pm.C_LG_XIX0163	18.471	Signal transduction
cPSI_09-B10-M13R_c	similar to Arabidopsis thaliana genomic DNA, chromosome 3, P1 clone:MZN24 - Arabidopsis thaliana (Mouse-ear cress)	9.897	Signal transduction
cSSH6A2_c	highly similar to Chloroplast small heat shock protein class I - Capsicum frutescens (Cayenne pepper) (Tabasco pepper)	9.826	Signal transduction
cPSI_29-E11-M13R_c	similar to UVB-resistance protein UVR8-like - Oryza sativa (japonica cultivar-group)	8.557	Signal transduction
cFR16G3_c	similar to BTB/POZ; NPH3 - Medicago truncatula (Barrel medic)	8.274	Signal transduction
c15d_30-G08-M13R_c	similar to grail3.0044016401	5.826	Signal transduction
cAI_04-H05-M13R_c	highly similar to Putative CONSTANS-like B-box zinc finger protein - Arabidopsis thaliana (Mouse-ear cress)	5.693	Signal transduction
cCL421Contig1	highly similar to Late elongated hypocotyl - Castanea sativa (Sweet chestnut)	5.545	Signal transduction
cA_08-F02-M13R_c	highly similar to Transcription factor HY5 - Arabidopsis thaliana (Mouse-ear cress)	5.059	Signal transduction
cCL4326Contig1	highly similar to F2H15.10 - Arabidopsis thaliana (Mouse-ear cress)	5.024	Signal transduction
cCL3036Contig1	highly similar to Root phototropism protein 2 - Arabidopsis thaliana (Mouse-ear cress)	4.726	Signal transduction
cPSI_16-H04-M13R_c	similar to Protein At4g15248 - Arabidopsis thaliana (Mouse-ear cress)	4.579	Signal transduction
cP6.35_c	highly similar to Sigma-like factor precursor - Arabidopsis thaliana (Mouse-ear cress)	3.836	Signal transduction
cPS_02-B06-M13R_c	similar to | Symbol: None | myb family transcription factor (MYB43), contains PFAM profile: myb DNA binding domain PF00249 | chr5:5438294-5440248 FORWARD | Aliases: MTG13.12, MTG13_12	3.737	Signal transduction
cPSI_26-C04-M13R_c	similar to AT4g27310/M4I22_120 - Arabidopsis thaliana (Mouse-ear cress)	3.724	Signal transduction
cHS_34-D08-M13R_c	highly similar to Protein kinase; NAF - Medicago truncatula (Barrel medic)	3.713	Signal transduction
cHS_03-F09-M13R_c	similar to At1g32540/T9G5_1 - Arabidopsis thaliana (Mouse-ear cress)	3.692	Signal transduction
cPS_23-C06-M13R_c	highly similar to Putative CCCH-type zinc finger transcription factor - Gossypium hirsutum (Upland cotton)	3.605	Signal transduction
cHS_34-H09-M13R_c	highly similar to Plastid RNA polymerase sigma-subunit precursor - Arabidopsis thaliana (Mouse-ear cress)	3.487	Signal transduction
cP4.18_c	highly similar to Sig1 protein - Sinapis alba (White mustard) (Brassica hirta)	3.445	Signal transduction
c15d_30-D07-M13R_c	highly similar to Serine/threonine-protein kinase SNT7, chloroplast precursor - Arabidopsis thaliana (Mouse-ear cress)	3.435	Signal transduction
cPS_08-F03-M13R_c	similar to CTV.22 - Poncirus trifoliata (Hardy orange)	3.383	Signal transduction
cCL6241Contig1	highly similar to Os01g0775100 protein - Oryza sativa (japonica cultivar-group)	3.371	Signal transduction
cPSI_40-B07-M13R_c	highly similar to Sigma-like factor precursor - Arabidopsis thaliana (Mouse-ear cress)	3.37	Signal transduction
cHS_22-C10-M13R_c	highly similar to Sigma-like factor precursor - Arabidopsis thaliana (Mouse-ear cress)	3.325	Signal transduction
cPS_23-C05-M13R_c	similar to Protein kinase 1 - Populus nigra (Lombardy poplar)	3.314	Signal transduction
cCI_36-B02-M13R_c	highly similar to Zinc finger protein CONSTANS-LIKE 6 - Arabidopsis thaliana (Mouse-ear cress)	3.293	Signal transduction
c15d_15-F12-M13R_c	similar to Terminal flower 1 - Aquilegia formosa (Western columbine)	3.282	Signal transduction
cCL3008Contig1	similar to estExt_fgenesh4_pg.C_LG_VII1167	3.263	Signal transduction
cCL3268Contig1	highly similar to Terminal flower - Citrus sinensis (Sweet orange)	3.222	Signal transduction
cCL3317Contig1	highly similar to Protein kinase; NAF - Medicago truncatula (Barrel medic)	3.218	Signal transduction
cCI_47-D02-M13R_c	highly similar to Serine/threonine-protein kinase SNT7, chloroplast precursor - Arabidopsis thaliana (Mouse-ear cress)	2.962	Signal transduction
cCL1809Contig1	highly similar to Os11g0216300 protein - Oryza sativa (japonica cultivar-group)	2.777	Signal transduction
cP1.80_c	highly similar to F11O4.13 - Arabidopsis thaliana (Mouse-ear cress)	2.727	Signal transduction
cCL5771Contig1	highly similar to Putative phytochrome A supressor spa1 protein - Arabidopsis thaliana (Mouse-ear cress)	2.641	Signal transduction
cA_29-H04-M13R_c	similar to MYB transcription factor - Hevea brasiliensis (Para rubber tree)	2.447	Signal transduction
cCL5694Contig1	highly similar to TRAF-like - Medicago truncatula (Barrel medic)	2.409	Signal transduction
cCL988Contig1	highly similar to Protein phosphatase 2C - Arabidopsis thaliana (Mouse-ear cress)	2.409	Signal transduction
c15d_11-D10-M13R_c	highly similar to BTB/POZ; NPH3 - Medicago truncatula (Barrel medic)	2.35	Signal transduction
c15d_33-E06-M13R_c	highly similar to Phosphoinositide-specific phospholipase C - Solanum tuberosum (Potato)	2.341	Signal transduction
cPSI_17-B10-M13R_c	highly similar to Similar to auxin-independent growth promoter - Arabidopsis thaliana (Mouse-ear cress)	2.333	Signal transduction
cCL4878Contig1	highly similar to Protein phosphatase-2C; PP2C-like protein - Arabidopsis thaliana (Mouse-ear cress)	2.329	Signal transduction
cCL5564Contig1	highly similar to Putative receptor associated protein - Capsicum chinense (Scotch bonnet) (Bonnet pepper)	2.286	Signal transduction
c15d_04-H06-M13R_c	highly similar to Helix-loop-helix DNA-binding - Medicago truncatula (Barrel medic)	2.273	Signal transduction
cCL3052Contig1	highly similar to Calcium sensor calcineurin B-like protein - Solanum lycopersicum (Tomato) (Lycopersicon esculentum)	2.195	Signal transduction
cCL2297Contig1	highly similar to MYB transcription factor - Hevea brasiliensis (Para rubber tree)	2.19	Signal transduction
cPS_25-B10-M13R_c	highly similar to Putative zinc finger protein - Arabidopsis thaliana (Mouse-ear cress)	2.186	Signal transduction
cCI_18-C06-M13R_c	highly similar to Zinc finger, B-box; CCT - Medicago truncatula (Barrel medic)	2.172	Signal transduction
cCL2849Contig1	highly similar to BZIP transcription factor bZIP35 - Glycine max (Soybean)	2.147	Signal transduction
cCL4398Contig1	highly similar to Response regulator protein - Dianthus caryophyllus (Carnation) (Clove pink)	2.105	Signal transduction
cCL2640Contig1	highly similar to | Symbol: None | similar to protein kinase family protein / U-box domain-containing protein [Arabidopsis thaliana] (TAIR:At2g45910.1); similar to putative protein kinase [Oryza sativa (japonica cultivar-group)] (GB:AAP55019.1) | chr5:193	2.076	Signal transduction
cCI_45-E05-M13R_c	highly similar to Receptor lectin protein kinase-like - Cucumis melo (Muskmelon)	2.056	Signal transduction
cCL4511Contig1	highly similar to Transcription factor BZIP1 - Catharanthus roseus (Rosy periwinkle) (Madagascar periwinkle)	2.051	Signal transduction
cAI_39-E08-M13R_c	highly similar to Os01g0583100 protein - Oryza sativa (japonica cultivar-group)	2.048	Signal transduction
cCL5539Contig1	highly similar to S-receptor kinase-like protein - Arabidopsis thaliana (Mouse-ear cress)	2.047	Signal transduction
cCI_26-E05-M13R_c	highly similar to At2g42280 - Arabidopsis thaliana (Mouse-ear cress)	2.014	Signal transduction
cCL5001Contig1	highly similar to Chloroplast small heat shock protein class I - Capsicum frutescens (Cayenne pepper) (Tabasco pepper)	21.967	Stress response
cCL5902Contig1	highly similar to Hsp22.3 - Glycine max (Soybean)	19.76	Stress response
cCL1193Contig1	highly similar to Cytosolic class II low molecular weight heat shock protein - Prunus dulcis (Almond) (Prunus amygdalus)	18.601	Stress response
cCL4212Contig1	similar to Heat shock protein 70 - Nicotiana benthamiana	14.4	Stress response
cFR10M13_c	highly similar to T17B22.4 protein - Arabidopsis thaliana (Mouse-ear cress)	12.857	Stress response
cFR14A19_c	highly similar to Heat shock protein 101 - Vitis vinifera (Grape)	11.955	Stress response
cPSI_32-H04-M13R_c	highly similar to Chloroplast small heat shock protein class I - Capsicum frutescens (Cayenne pepper) (Tabasco pepper)	10.691	Stress response
cCL172Contig1	highly similar to Chloroplast small heat shock protein class I - Capsicum frutescens (Cayenne pepper) (Tabasco pepper)	10.539	Stress response
cCL172Contig2	highly similar to Chloroplast small heat shock protein class I - Capsicum frutescens (Cayenne pepper) (Tabasco pepper)	10.039	Stress response
cSSH1P11_c	highly similar to Hsp22.3 - Glycine max (Soybean)	9.365	Stress response
cFR17C16_c	highly similar to Heat shock protein 101 - Vitis vinifera (Grape)	8.343	Stress response
cSSH4P23_c	highly similar to Heat shock protein - Glycine max (Soybean)	8.333	Stress response
cCL830Contig1	highly similar to Heat shock cognate 70 kDa protein - Petunia hybrida (Petunia)	8.128	Stress response
cCL8Contig2	highly similar to Mitochondrial small heat shock protein - Solanum lycopersicum (Tomato) (Lycopersicon esculentum)	7.796	Stress response
cCL5932Contig1	highly similar to 20.5 kDa heat-shock protein - Helianthus annuus (Common sunflower)	7.739	Stress response
cCL3362Contig1	highly similar to Heat shock hsp20 protein-like - Arabidopsis thaliana (Mouse-ear cress)	7.074	Stress response
c46d_17-H12-M13R_c	highly similar to Heat shock cognate 70 kDa protein 2 - Arabidopsis thaliana (Mouse-ear cress)	6.921	Stress response
cCL3453Contig1	highly similar to gw1.41.327.1	6.542	Stress response
cFR14A18_c	highly similar to 18.2 kDa class I heat shock protein - Arabidopsis thaliana (Mouse-ear cress)	6.025	Stress response
cCL170Contig1	highly similar to Heat shock protein Hsp20 - Medicago truncatula (Barrel medic)	6.012	Stress response
cCL1505Contig1	similar to F2H15.10 - Arabidopsis thaliana (Mouse-ear cress)	5.253	Stress response
cPSI_23-F06-M13R_c	similar to Heat shock 70 kDa protein - Zea mays (Maize)	5.245	Stress response
cPSI_09-F05-M13R_c	highly similar to Putative cold regulated protein - Oryza sativa (japonica cultivar-group)	5.175	Stress response
cCL1770Contig1	similar to Protein At5g02020 - Arabidopsis thaliana (Mouse-ear cress)	5.174	Stress response
cCL8Contig1	highly similar to Mitochondrial small heat shock protein - Solanum lycopersicum (Tomato) (Lycopersicon esculentum)	4.739	Stress response
cCL1770Contig2	similar to Protein At5g02020 - Arabidopsis thaliana (Mouse-ear cress)	4.158	Stress response
cCL8Contig3	highly similar to Mitochondrial small heat shock protein - Solanum lycopersicum (Tomato) (Lycopersicon esculentum)	4.103	Stress response
cCL1400Contig1	highly similar to RXW8 protein - Arabidopsis thaliana (Mouse-ear cress)	3.892	Stress response
cCL5841Contig1	highly similar to Salt-tolerance protein - Glycine max (Soybean)	3.713	Stress response
cPSI_33-G03-M13R_c	highly similar to Heat shock factor protein 7 - Arabidopsis thaliana (Mouse-ear cress)	3.477	Stress response
cCL65Contig3	highly similar to 20.5 kDa heat-shock protein - Helianthus annuus (Common sunflower)	3.22	Stress response
cCL3525Contig1	highly similar to Peroxiredoxin Q - Populus trichocarpa x Populus deltoides	3.059	Stress response
cCL65Contig1	highly similar to 20.5 kDa heat-shock protein - Helianthus annuus (Common sunflower)	3.021	Stress response
cCL185Contig2	highly similar to Low molecular weight heat-shock protein - Corylus avellana (European hazel)	2.988	Stress response
cCL185Contig1	highly similar to Low molecular weight heat-shock protein - Corylus avellana (European hazel)	2.818	Stress response
c15d_31-D12-M13R_c	highly similar to Heat shock protein - Solanum lycopersicum (Tomato) (Lycopersicon esculentum)	2.722	Stress response
cCL1092Contig1	highly similar to Putative heat shock protein - Arabidopsis thaliana (Mouse-ear cress)	2.626	Stress response
cCL2554Contig1	highly similar to Peroxidase 10 precursor - Arabidopsis thaliana (Mouse-ear cress)	2.433	Stress response
cCL3182Contig1	highly similar to Glutathione S-transferase GST 7 - Glycine max (Soybean)	2.369	Stress response
cCL3880Contig1	highly similar to Putative stress-induced protein - Solanum commersonii (Commerson's wild potato)	2.361	Stress response
cCL156Contig1	similar to Dehydrin - Citrus paradisi (Grapefruit)	2.349	Stress response
cCL543Contig1	highly similar to Arabidopsis thaliana genomic DNA, chromosome 3, P1 clone: MEC18 - Arabidopsis thaliana (Mouse-ear cress)	2.339	Stress response
cPSI_32-B06-M13R_c	highly similar to Similarity to ABA-responsive protein - Arabidopsis thaliana (Mouse-ear cress)	2.33	Stress response
cPS_04-B06-M13R_c	highly similar to Putative stress-responsive protein - Tamarix androssowii	2.165	Stress response
cCL412Contig1	highly similar to Putative stress-responsive protein - Tamarix androssowii	2.148	Stress response
cCL543Contig3	highly similar to Arabidopsis thaliana genomic DNA, chromosome 3, P1 clone: MEC18 - Arabidopsis thaliana (Mouse-ear cress)	2.132	Stress response
cCL4327Contig1	highly similar to At1g56440 - Arabidopsis thaliana (Mouse-ear cress)	2.124	Stress response
cCL6076Contig1	highly similar to SGS; HSP20-like chaperone - Medicago truncatula (Barrel medic)	2.069	Stress response
cAI_18-H01-M13R_c	similar to | Symbol: None | similar to putative transthyretin, having alternative splicing products [Oryza sativa (japonica cultivar-group)] (GB:AAR06357.1); contains InterPro domain Transthyretin (InterPro:IPR000895) | chr5:23571153-23573092 REVERSE | Al	22.849	Transport
cFR15G6_c	highly similar to Plasma intrinsic protein 2,1 - Juglans regia (English walnut)	17.217	Transport
cPS_13-C04-M13R_c	highly similar to Plasma intrinsic protein 2,1 - Juglans regia (English walnut)	14.989	Transport
cAI_10-H10-M13R_c	similar to | Symbol: None | mitochondrial substrate carrier family protein | chr5:9714385-9716308 REVERSE | Aliases: F21A20.230, F21A20_230	12.366	Transport
c15d_12-A02-M13R_c	highly similar to Temperature-induced lipocalin' - Solanum lycopersicum (Tomato) (Lycopersicon esculentum)	6.754	Transport
cFR12K7_c	highly similar to CAX - Suaeda salsa	5.322	Transport
cCL1451Contig1	similar to Cax51 - Capsella bursa-pastoris (Shepherd's purse)	5.047	Transport
cCL1451Contig2	similar to Calcium/proton exchanger CAX1-like protein - Arabidopsis thaliana (Mouse-ear cress)	4.63	Transport
cCI_68-C07-M13R_c	highly similar to Phosphate transporter PHT2-1 - Medicago truncatula (Barrel medic)	4.435	Transport
cAI_11-C03-M13R_c	highly similar to Aquaporin 1 - Aegiceras corniculatum	4.288	Transport
cCL207Contig1	similar to Putative ABC transporter - Oryza sativa (japonica cultivar-group)	3.924	Transport
cAI_39-G11-M13R_c	highly similar to Multi antimicrobial extrusion protein MatE - Medicago truncatula (Barrel medic)	3.813	Transport
cCL1177Contig1	highly similar to ABC transporter, ATP-binding protein-like - Arabidopsis thaliana (Mouse-ear cress)	3.74	Transport
c15d_05-E03-M13R_c	similar to F22L4.5 protein - Arabidopsis thaliana (Mouse-ear cress)	3.68	Transport
cCL1407Contig1	highly similar to Aquaporin - Ricinus communis (Castor bean)	3.587	Transport
cHS_06-G12-M13R_c	similar to Major facilitator superfamily MFS_1 - Medicago truncatula (Barrel medic)	3.515	Transport
cCI_67-F07-M13R_c	highly similar to Aquaporin PIP2.1 - Arabidopsis thaliana (Mouse-ear cress)	3.136	Transport
cHS_04-G04-M13R_c	highly similar to White-brown complex homolog protein 23 - Arabidopsis thaliana (Mouse-ear cress)	3.084	Transport
cHS_33-E04-M13R_c	highly similar to AT5g52970/MNB8_3 - Arabidopsis thaliana (Mouse-ear cress)	3.077	Transport
c46d_20-F05-M13R_c	similar to Oligopeptide transporter-like protein - Arabidopsis thaliana (Mouse-ear cress)	2.819	Transport
cCL6164Contig1	highly similar to Major facilitator superfamily MFS_1 - Medicago truncatula (Barrel medic)	2.798	Transport
cCL1339Contig1	highly similar to Ribosomal protein S2; Oligopeptide transporter OPT superfamily - Medicago truncatula (Barrel medic)	2.663	Transport
cPS_28-D02-M13R_c	similar to Multidrug resistance-associated protein 9 - Arabidopsis thaliana (Mouse-ear cress)	2.192	Transport
cHS_34-D01-M13R_c	highly similar to SecA protein - Medicago truncatula (Barrel medic)	2.078	Transport
cCL610Contig1	highly similar to Gb|AAD48513.1 - Arabidopsis thaliana (Mouse-ear cress)	2.075	Transport
c15d_08-A03-M13R_c	highly similar to At3g25160 - Arabidopsis thaliana (Mouse-ear cress)	2.05	Transport
cCL5245Contig1	highly similar to Temperature-induced lipocalin - Medicago truncatula (Barrel medic)	2.012	Transport
cPSI_41-F11-M13R_c	no hit	50.441	Unknown
cP6.60_c	Similar to Zinc finger protein CONSTANS-LIKE 2 (Arabidopsis thaliana) (uniprot_sprot:sp|Q96502|COL2_ARATH)	47.986	Unknown
cPSI_36-B05-M13R_c	no hit	45.024	Unknown
cPSI_28-B08-M13R_c	no hit	34.677	Unknown
cPSI_09-H07-M13R_c	no hit	23.87	Unknown
cPS_13-H11-M13R_c	no hit	21.158	Unknown
cPSI_30-C06-M13R_c	no hit	21.016	Unknown
cA_30-A06-M13R_c	highly similar to T4P13.26 protein - Arabidopsis thaliana (Mouse-ear cress)	19.647	Unknown
cCL6104Contig1	highly similar to Emb|CAB72194.1 - Arabidopsis thaliana (Mouse-ear cress)	17.546	Unknown
cPSI_24-B09-M13R_c	no hit	16.89	Unknown
cSSH6A19_c	no hit	16.73	Unknown
c15d_17-B11-M13R_c	no hit	16.45	Unknown
cAI_29-B09-M13R_c	no hit	15.591	Unknown
c46d_23-C01-M13R_c	no hit	11.839	Unknown
cFR14M10_c	similar to eugene3.00140148	11.698	Unknown
cPSI_03-A07-M13R_c	no hit	10.11	Unknown
cPSI_19-A04-M13R_c	no hit	8.913	Unknown
c46d_35-C02-M13R_c	similar to homologue to UP|Q9SVZ1 (Q9SVZ1) Protein kinase-like protein, partial (7%)	8.365	Unknown
cCL3291Contig1	no hit	7.634	Unknown
cHS_37-H07-M13R_c	no hit	7.578	Unknown
cCL1020Contig1	similar to homologue to UP|Q9SVZ1 (Q9SVZ1) Protein kinase-like protein, partial (7%)	7.094	Unknown
cCL5450Contig1	similar to estExt_fgenesh4_pg.C_1480052	7.029	Unknown
cCL1106Contig1	no hit	6.358	Unknown
cFR11D2_c	no hit	6.303	Unknown
cA_01-F02-M13R_c	no hit	6.054	Unknown
cFR18A6_c	no hit	5.936	Unknown
cCL4750Contig1	no hit	5.613	Unknown
cCI_48-E07-M13R_c	no hit	5.586	Unknown
cPSI_08-C01-M13R_c	no hit	5.176	Unknown
cCI_19-G11-M13R_c	no hit	5.099	Unknown
cCI_24-D04-M13R_c	no hit	5.059	Unknown
cHS_29-C05-M13R_c	no hit	5.054	Unknown
cCL6215Contig1	highly similar to Os05g0534100 protein - Oryza sativa (japonica cultivar-group)	4.914	Unknown
cCL4502Contig1	similar to Os11g0506800 protein - Oryza sativa (japonica cultivar-group)	4.844	Unknown
cCI_44-G04-M13R_c	no hit	4.771	Unknown
cA_18-E11-M13R_c	no hit	4.693	Unknown
cCL2511Contig1	no hit	4.569	Unknown
cA_22-C11-M13R_c	no hit	4.27	Unknown
cAI_34-H08-M13R_c	no hit	4.086	Unknown
c46d_34-D07-M13R_c	no hit	3.889	Unknown
cCI_52-E11-M13R_c	no hit	3.69	Unknown
cCL3459Contig1	no hit	3.647	Unknown
cCI_62-E12-M13R_c	highly similar to At4g27460 - Arabidopsis thaliana (Mouse-ear cress)	3.607	Unknown
cCL2973Contig1	similar to Gb|AAF17687.1 - Arabidopsis thaliana (Mouse-ear cress)	3.551	Unknown
cCL5334Contig1	no hit	3.511	Unknown
cCI_26-C10-M13R_c	no hit	3.456	Unknown
cCI_40-D06-M13R_c	no hit	3.43	Unknown
c46d_33-G10-M13R_c	similar to Emb|CAB62340.1 - Arabidopsis thaliana (Mouse-ear cress)	3.371	Unknown
cCL5314Contig1	similar to Protein At4g21215 - Arabidopsis thaliana (Mouse-ear cress)	3.369	Unknown
cCI_59-E08-M13R_c	no hit	3.269	Unknown
cA_35-A02-M13R_c	no hit	3.239	Unknown
cCL5562Contig1	highly similar to En/Spm-like transposon protein - Arabidopsis thaliana (Mouse-ear cress)	3.201	Unknown
cCI_45-H06-M13R_c	similar to estExt_fgenesh4_pg.C_LG_X0696	3.195	Unknown
cCL1Contig1	no hit	3.157	Unknown
c46d_06-B07-M13R_c	no hit	3.144	Unknown
c46d_14-E11-M13R_c	highly similar to H0801D08.18 protein - Oryza sativa (Rice)	3.123	Unknown
cA_04-C12-M13R_c	highly similar to F17F16.7 protein - Arabidopsis thaliana (Mouse-ear cress)	3.024	Unknown
cCL1597Contig1	highly similar to AT5g08050/F13G24_250 - Arabidopsis thaliana (Mouse-ear cress)	3	Unknown
cHS_18-H03-M13R_c	no hit	2.985	Unknown
cCI_46-B10-M13R_c	no hit	2.974	Unknown
cCL1473Contig1	similar to grail3.0129002601	2.968	Unknown
cCI_05-B03-M13R_c	no hit	2.952	Unknown
cCL1468Contig1	highly similar to H0801D08.18 protein - Oryza sativa (Rice)	2.926	Unknown
cHS_36-B07-M13R_c	similar to | Symbol: None | membrane protein, putative, contains 12 transmembrane domains; similar to yohK (GI:405873) (Escherichia coli) | chr1:11537328-11539780 REVERSE | Aliases: F3C3.12	2.904	Unknown
cA_26-G06-M13R_c	no hit	2.894	Unknown
cCL4949Contig1	no hit	2.882	Unknown
cCL5942Contig1	highly similar to T22J18.8 protein - Arabidopsis thaliana (Mouse-ear cress)	2.881	Unknown
cFR14H3_c	no hit	2.88	Unknown
cCL3988Contig1	similar to eugene3.00111255	2.865	Unknown
cHS_19-D07-M13R_c	no hit	2.865	Unknown
cCI_28-D03-M13R_c	no hit	2.844	Unknown
cCL6120Contig1	highly similar to Gb|AAD30234.1 - Arabidopsis thaliana (Mouse-ear cress)	2.833	Unknown
cCI_20-H09-M13R_c	no hit	2.817	Unknown
cA_14-B02-M13R_c	no hit	2.774	Unknown
cPS_29-B09-M13R_c	no hit	2.765	Unknown
cCI_35-D06-M13R_c	similar to estExt_fgenesh4_pg.C_LG_VI0522	2.76	Unknown
cSSH9E18_c	no hit	2.747	Unknown
cPS_09-G06-M13R_c	no hit	2.694	Unknown
cCL3175Contig1	highly similar to C2 - Medicago truncatula (Barrel medic)	2.682	Unknown
cCL2494Contig1	similar to H0717B12.8 protein - Oryza sativa (Rice)	2.629	Unknown
c46d_28-H05-M13R_c	similar to Emb|CAB77570.1 - Arabidopsis thaliana (Mouse-ear cress)	2.619	Unknown
cCI_45-A04-M13R_c	no hit	2.613	Unknown
cA_06-H10-M13R_c	no hit	2.602	Unknown
cPSI_27-E09-M13R_c	highly similar to F4P13.19 protein - Arabidopsis thaliana (Mouse-ear cress)	2.555	Unknown
cCI_28-E07-M13R_c	no hit	2.548	Unknown
cPS_19-C10-M13R_c	no hit	2.542	Unknown
cCI_59-D03-M13R_c	highly similar to AT4g27390/M4I22_200 - Arabidopsis thaliana (Mouse-ear cress)	2.525	Unknown
c46d_07-B02-M13R_c	similar to estExt_fgenesh4_pg.C_LG_VIII1039	2.506	Unknown
cA_04-A04-M13R_c	similar to F4P13.21 protein - Arabidopsis thaliana (Mouse-ear cress)	2.494	Unknown
c46d_01-B01-M13R_c	no hit	2.483	Unknown
c46d_24-F06-M13R_c	no hit	2.478	Unknown
cCL2315Contig1	highly similar to T22H22.19 protein - Arabidopsis thaliana (Mouse-ear cress)	2.409	Unknown
c15d_01-C10-M13R_c	no hit	2.407	Unknown
cCI_33-B12-M13R_c	no hit	2.401	Unknown
cHS_19-D08-M13R_c	no hit	2.364	Unknown
c46d_37-F10-M13R_c	highly similar to Gb|AAD55470.1 - Arabidopsis thaliana (Mouse-ear cress)	2.363	Unknown
cPS_10-A06-M13R_c	no hit	2.36	Unknown
cCL433Contig1	highly similar to UPF0131 protein At3g02910 - Arabidopsis thaliana (Mouse-ear cress)	2.357	Unknown
cA_41-E11-M13R_c	similar to T1B9.19 protein - Arabidopsis thaliana (Mouse-ear cress)	2.342	Unknown
cP11.65_c	no hit	2.336	Unknown
cCI_69-F02-M13R_c	no hit	2.32	Unknown
cCI_07-D08-M13R_c	similar to Uncharacterized plant-specific domain TIGR01589 family protein - Solanum demissum (Wild potato)	2.311	Unknown
cFR14P20_c	no hit	2.274	Unknown
cCL2553Contig1	no hit	2.271	Unknown
cPSI_05-D03-M13R_c	no hit	2.268	Unknown
cA_34-B12-M13R_c	no hit	2.248	Unknown
cCL179Contig1	highly similar to At5g47830 - Arabidopsis thaliana (Mouse-ear cress)	2.218	Unknown
cPS_26-F11-M13R_c	no hit	2.209	Unknown
cCL5017Contig1	highly similar to Gb|AAC18972.1 - Arabidopsis thaliana (Mouse-ear cress)	2.203	Unknown
cFR16D19_c	no hit	2.195	Unknown
cCL4669Contig1	no hit	2.191	Unknown
cCI_30-B12-M13R_c	no hit	2.19	Unknown
cPS_19-F07-M13R_c	no hit	2.181	Unknown
cPSI_26-D05-M13R_c	no hit	2.175	Unknown
cCL4532Contig1	no hit	2.174	Unknown
cCL3367Contig1	highly similar to grail3.0028014501	2.16	Unknown
cCI_20-G03-M13R_c	no hit	2.115	Unknown
cHS_22-C08-M13R_c	no hit	2.101	Unknown
cP4.15_c	similar to Gb|AAD10670.1 - Arabidopsis thaliana (Mouse-ear cress)	2.095	Unknown
cCL884Contig1	highly similar to At1g67700/F12A21_30 - Medicago truncatula (Barrel medic)	2.088	Unknown
cPS_18-D11-M13R_c	no hit	2.087	Unknown
cCL4836Contig1	highly similar to F3O9.9 protein - Arabidopsis thaliana (Mouse-ear cress)	2.086	Unknown
cCL3718Contig1	highly similar to Uncharacterized plant-specific domain TIGR01589 family protein - Solanum demissum (Wild potato)	2.048	Unknown
cCL2608Contig1	no hit	2.024	Unknown
down-regulated genes
ID	Gene description	Fold change	Functional category asigned
MU10933	RING-H2 zinc finger protein [Cucumis melo]	0.44843	Binding function
cPSI_38-C11-M13R_c	highly similar to Protein At4g33050 - Arabidopsis thaliana (Mouse-ear cress)	0.220022	Binding function
cCL53Contig2	highly similar to RNA-binding region RNP-1 - Medicago truncatula (Barrel medic)	0.241779	Binding function
cCL459Contig1	similar to Putative glycine-rich RNA-binding protein - Prunus avium (Cherry)	0.307882	Binding function
cA_29-D04-M13R_c	similar to Jasmonate inducible protein isolog - Arabidopsis thaliana (Mouse-ear cress)	0.384911	Binding function
cCL3212Contig1	highly similar to RNA-binding protein-like protein - Arabidopsis thaliana (Mouse-ear cress)	0.451875	Binding function
cPSI_26-F06-M13R_c	highly similar to Calmodulin-binding protein - Arabidopsis thaliana (Mouse-ear cress)	0.462749	Binding function
cPS_14-B09-M13R_c	highly similar to Calcium-binding EF-hand - Medicago truncatula (Barrel medic)	0.49456	Binding function
cPS_41-A10-M13R_c	similar to Putative wall-associated kinase - Populus canadensis (Carolina poplar)	0.101368	Cell wall
cCL6162Contig1	similar to OSIGBa0147H17.4 protein - Oryza sativa (Rice)	0.148854	Cell wall
cPSI_32-A11-M13R_c	similar to Arabidopsis thaliana genomic DNA, chromosome 5, P1 clone:MTG10 - Arabidopsis thaliana (Mouse-ear cress)	0.211193	Cell wall
cCI_46-B12-M13R_c	highly similar to Pectate lyase - Eucalyptus globulus subsp. globulus (Tasmanian blue gum)	0.27137	Cell wall
cCI_13-A09-M13R_c	highly similar to DC1.2-like - Capsicum annuum (Bell pepper)	0.31348	Cell wall
cCL5259Contig1	highly similar to Pectinesterase-2 precursor - Citrus sinensis (Sweet orange)	0.329815	Cell wall
c15d_36-G08-M13R_c	similar to Nucellin, putative - Arabidopsis thaliana (Mouse-ear cress)	0.347947	Cell wall
cCL4462Contig1	highly similar to Beta-mannosidase - Solanum lycopersicum (Tomato) (Lycopersicon esculentum)	0.434783	Cell wall
cCL4291Contig1	highly similar to Beta-1,3-glucanase - Prunus persica (Peach)	0.021966	Defence
cCL3509Contig1	highly similar to Disease resistance protein; AAA ATPase - Medicago truncatula (Barrel medic)	0.152184	Defence
cSSH1F23_c	similar to Chitinase 3-like protein - Trichosanthes kirilowii (Mongolian snake-gourd)	0.158078	Defence
cFR15P6_c	highly similar to Chitinase 3-like protein - Trichosanthes kirilowii (Mongolian snake-gourd)	0.235018	Defence
cCL596Contig1	highly similar to AvrRpt2-induced protein 2-like - Oryza sativa (japonica cultivar-group)	0.247097	Defence
cCL1963Contig1	highly similar to Disease resistance response protein-like - Arabidopsis thaliana (Mouse-ear cress)	0.259538	Defence
cFR13G23_c	highly similar to Endochitinase MCHT-2 - Cucumis melo (Muskmelon)	0.280426	Defence
cCL2228Contig1	highly similar to Disease resistance response protein 206 - Pisum sativum (Garden pea)	0.283286	Defence
cCI_18-B11-M13R_c	highly similar to MRGH11 - Cucumis melo (Muskmelon)	0.287109	Defence
cCI_15-C10-M13R_c	highly similar to Endochitinase precursor - Persea americana (Avocado)	0.308642	Defence
cAI_28-E01-M13R_c	highly similar to Putative avrRpt2-induced AIG2 protein - Oryza sativa (japonica cultivar-group)	0.323729	Defence
cSSH9B10_c	highly similar to Acidic endochitinase precursor - Cucumis sativus (Cucumber)	0.330579	Defence
cCL3780Contig1	highly similar to Hin1-like protein - Solanum tuberosum (Potato)	0.339328	Defence
cPS_22-H03-M13R_c	highly similar to F22D16.14 protein - Arabidopsis thaliana (Mouse-ear cress)	0.354736	Defence
cCI_65-B01-M13R_c	highly similar to BON3 - Arabidopsis thaliana (Mouse-ear cress)	0.361272	Defence
c15d_09-D05-M13R_c	highly similar to Respiratory burst oxidase homolog - Solanum tuberosum (Potato)	0.370096	Defence
cCL5726Contig1	highly similar to Probable disease resistance protein At5g66910 - Arabidopsis thaliana (Mouse-ear cress)	0.38835	Defence
cCI_38-A05-M13R_c	highly similar to Copine-like protein - Arabidopsis thaliana (Mouse-ear cress)	0.397141	Defence
cCI_68-F02-M13R_c	highly similar to Red chlorophyll catabolite reductase - Solanum lycopersicum (Tomato) (Lycopersicon esculentum)	0.420521	Defence
cCL3379Contig1	similar to Major latex-like protein 1 - Plantago major (Common plantain)	0.432713	Defence
MU10930	NRT-A4 [Cucumis melo]	0.459137	Defence
c15d_41-C06-M13R_c	highly similar to TGACG-motif-binding protein - Glycine max (Soybean)	0.47824	Defence
cPS_18-B02-M13R_c	similar to Mlo-related protein - Medicago truncatula (Barrel medic)	0.485437	Defence
cFR17N13_c	highly similar to MLO1 - Capsicum annuum (Bell pepper)	0.494315	Defence
cCL5587Contig1	highly similar to Protein At3g15840 - Arabidopsis thaliana (Mouse-ear cress)	0.301023	Energy
cCI_30-C12-M13R_c	similar to Arabidopsis thaliana genomic DNA, chromosome 5, TAC clone:K3D20 - Arabidopsis thaliana (Mouse-ear cress)	0.348554	Energy
cHS_18-D07-M13R_c	highly similar to Basic blue protein - Cucumis sativus (Cucumber)	0.361402	Energy
cPSI_31-G02-M13R_c	highly similar to Putative NADH dehydrogenase - Oryza sativa (japonica cultivar-group)	0.366569	Energy
cCI_49-C10-M13R_c	similar to Dicyanin - Solanum lycopersicum (Tomato) (Lycopersicon esculentum)	0.429738	Energy
cA_01-G05-M13R_c	highly similar to ACC oxidase - Cucumis melo (Muskmelon)	0.170794	Hormone metabolism
cCL4919Contig1	highly similar to ACC oxidase - Cucumis melo (Muskmelon)	0.174611	Hormone metabolism
cCL2522Contig1	highly similar to ACC oxidase - Cucumis melo (Muskmelon)	0.226244	Hormone metabolism
cCL451Contig1	highly similar to 1-aminocyclopropane-1-carboxylate oxidase 1 - Cucumis melo (Muskmelon)	0.288184	Hormone metabolism
cCL5323Contig1	highly similar to Gibberellin regulated protein - Medicago truncatula (Barrel medic)	0.336022	Hormone metabolism
cA_40-A01-M13R_c	highly similar to Ent-kaurenoic acid oxidase - Cucurbita maxima (Pumpkin) (Winter squash)	0.363636	Hormone metabolism
c46d_13-F01-M13R_c	highly similar to Cytochrome P450 88A1 - Zea mays (Maize)	0.419815	Hormone metabolism
cCL2941Contig1	highly similar to CYP82C1p - Glycine max (Soybean)	0.0921065	Metabolism
cPS_18-D07-M13R_c	highly similar to Alcohol dehydrogenase 1 - Petunia hybrida (Petunia)	0.0942685	Metabolism
cPSI_05-A03-M13R_c	highly similar to Alcohol dehydrogenase - Alnus glutinosa (Alder)	0.118399	Metabolism
cCI_32-F04-M13R_c	similar to Putative cytochrome P450 DWARF3 - Oryza sativa (japonica cultivar-group)	0.128419	metabolism
cCL820Contig1	similar to Aldehyde dehydrogenase - Medicago truncatula (Barrel medic)	0.133085	Metabolism
c46d_10-B09-M13R_c	highly similar to Cytochrome P-450-like protein - Vitis vinifera (Grape)	0.140905	Metabolism
c46d_01-H09-M13R_c	similar to Aldehyde dehydrogenase - Medicago truncatula (Barrel medic)	0.16218	Metabolism
cPS_11-A04-M13R_c	highly similar to Phosphatidic acid phosphatase alpha - Vigna unguiculata (Cowpea)	0.17138	Metabolism
cCL1346Contig1	highly similar to E-class P450, group I - Medicago truncatula (Barrel medic)	0.188041	Metabolism
cCI_20-B05-M13R_c	highly similar to Phosphoglycerate mutase-like - Oryza sativa (japonica cultivar-group)	0.193911	Metabolism
cCL476Contig2	highly similar to CXE carboxylesterase - Malus pumila	0.204918	Metabolism
cCL476Contig1	highly similar to CXE carboxylesterase - Actinidia chinensis (Kiwi) (Yangtao)	0.205465	Metabolism
cCI_62-F06-M13R_c	similar to CXE carboxylesterase - Malus pumila	0.215332	Metabolism
cCL5571Contig1	highly similar to Cytochrome P450 - Ammi majus	0.221043	Metabolism
cCL604Contig1	highly similar to Putative phosphatase - Solanum lycopersicum (Tomato) (Lycopersicon esculentum)	0.240327	Metabolism
c15d_14-B09-M13R_c	highly similar to Putative oxidoreductase; 38288-39393 - Arabidopsis thaliana (Mouse-ear cress)	0.242954	Metabolism
cPS_06-G08-M13R_c	highly similar to | Symbol: None | ACT domain-containing protein, contains Pfam profile ACT domain PF01842 | chr2:15458652-15460793 REVERSE | Aliases: T1J8.2, T1J8_2	0.246853	Metabolism
cAI_21-D12-M13R_c	highly similar to CXE carboxylesterase - Actinidia chinensis (Kiwi) (Yangtao)	0.256213	Metabolism
cPSI_04-D10-M13R_c	highly similar to Cytochrome P450 71A1 - Persea americana (Avocado)	0.273523	Metabolism
cCL1343Contig1	highly similar to Putative embryo-abundant protein - Arabidopsis thaliana (Mouse-ear cress)	0.280662	Metabolism
cA_40-D04-M13R_c	highly similar to Putative ripening-related P-450 enzyme - Vitis vinifera (Grape)	0.28885	Metabolism
cCI_02-F12-M13R_c	similar to Phosphoglycerate mutase-like - Oryza sativa (japonica cultivar-group)	0.30003	Metabolism
cCL5567Contig1	highly similar to Pullulanase-like protein - Arabidopsis thaliana (Mouse-ear cress)	0.324886	Metabolism
cCL1715Contig1	highly similar to Thioredoxin M-type 3, chloroplast precursor - Arabidopsis thaliana (Mouse-ear cress)	0.325839	Metabolism
cCL1227Contig1	highly similar to Alpha-glucan water dikinase, chloroplast precursor - Citrus reticulata (Tangerine)	0.327976	Metabolism
cMC291_c	highly similar to Beta-cyanoalanine synthase - Hevea brasiliensis (Para rubber tree)	0.338639	Metabolism
cCL4041Contig1	highly similar to Patatin-like protein - Cucumis sativus (Cucumber)	0.339559	Metabolism
cPSI_15-H04-M13R_c	highly similar to Putative 3-dehydroquinate dehydratase/shikimate dehydrogenase - Fagus sylvatica (Beechnut)	0.35524	Metabolism
cCL2853Contig1	highly similar to Putative 3-dehydroquinate dehydratase/shikimate dehydrogenase - Fagus sylvatica (Beechnut)	0.36075	Metabolism
c15d_02-B02-M13R_c	no hit	0.365097	Metabolism
c46d_28-B06-M13R_c	similar to Cytochrome P450 - Lotus japonicus	0.366972	Metabolism
cCL5849Contig1	highly similar to Protein At3g45090 - Arabidopsis thaliana (Mouse-ear cress)	0.368324	Metabolism
cCI_59-G10-M13R_c	highly similar to Cytochrome P450-dependent fatty acid hydroxylase - Vicia sativa (Spring vetch) (Tare)	0.372162	Metabolism
cCL25Contig2	highly similar to Acetyl-CoA acetyltransferase, cytosolic 1 - Arabidopsis thaliana (Mouse-ear cress)	0.385951	Metabolism
cPSI_14-G06-M13R_c	highly similar to Putative shikimate kinase - Fagus sylvatica (Beechnut)	0.38835	Metabolism
cCL1908Contig1	highly similar to Putative inorganic pyrophosphatase - Arachis hypogaea (Peanut)	0.390472	Metabolism
cA_23-C08-M13R_c	similar to F14P13.8 protein - Arabidopsis thaliana (Mouse-ear cress)	0.397141	Metabolism
cCL2657Contig1	highly similar to Exostosin-like - Medicago truncatula (Barrel medic)	0.402414	Metabolism
cCL25Contig1	highly similar to Acetyl-CoA acetyltransferase, cytosolic 1 - Arabidopsis thaliana (Mouse-ear cress)	0.405186	Metabolism
c46d_27-H03-M13R_c	highly similar to Phytol kinase 1, chloroplast precursor - Arabidopsis thaliana (Mouse-ear cress)	0.406174	Metabolism
cCL488Contig1	highly similar to 3-hydroxyisobutyryl-coenzyme A hydrolase - Arabidopsis thaliana (Mouse-ear cress)	0.408163	Metabolism
cPS_23-G09-M13R_c	highly similar to Putative ripening-related P-450 enzyme - Vitis vinifera (Grape)	0.411353	Metabolism
cCL2711Contig1	highly similar to F22O13.11 - Arabidopsis thaliana (Mouse-ear cress)	0.416667	Metabolism
cPSI_03-E11-M13R_c	similar to Cytochrome P450 93A2 - Glycine max (Soybean)	0.424088	Metabolism
cCL5189Contig1	highly similar to Alcohol dehydrogenase - Alnus glutinosa (Alder)	0.426439	Metabolism
cCL2530Contig1	highly similar to Adenosine 5' phosphosulfate reductase - Populus alba x Populus tremula	0.446229	Metabolism
cCL5426Contig1	highly similar to Os01g0185500 protein - Oryza sativa (japonica cultivar-group)	0.450653	Metabolism
cPSI_27-B03-M13R_c	highly similar to Oxygen-independent coproporphyrinogen-like protein - Arabidopsis thaliana (Mouse-ear cress)	0.460405	Metabolism
cCL3670Contig1	highly similar to Similarity to isoamyl acetate-hydrolyzing esterase - Arabidopsis thaliana (Mouse-ear cress)	0.469263	Metabolism
cPS_04-H09-M13R_c	highly similar to 5'-adenylylsulfate reductase 1, chloroplast precursor - Arabidopsis thaliana (Mouse-ear cress)	0.469484	Metabolism
cCL4424Contig1	highly similar to GDSL-motif lipase/hydrolase-like protein - Arabidopsis thaliana (Mouse-ear cress)	0.472367	Metabolism
cA_05-D08-M13R_c	highly similar to Putative shikimate kinase - Fagus sylvatica (Beechnut)	0.475059	Metabolism
cCL1484Contig1	highly similar to Putative 4-alpha-glucanotransferase - Oryza sativa (japonica cultivar-group)	0.479386	Metabolism
cCL2509Contig1	highly similar to Os01g0505400 protein - Oryza sativa (japonica cultivar-group)	0.482393	Metabolism
cPS_24-D12-M13R_c	similar to Tyrosine decarboxylase 1 - Oryza sativa (Rice)	0.493583	Metabolism
cPS_10-D10-M13R_c	similar to Gb|AAF43949.1 - Arabidopsis thaliana (Mouse-ear cress)	0.0176769	Miscellanea
cPSI_32-A01-M13R_c	similar to grail3.0152005601	0.0218938	Miscellanea
cCL2475Contig1	similar to Emb|CAB70981.1 - Arabidopsis thaliana (Mouse-ear cress)	0.0330327	Miscellanea
cPS_03-D01-M13R_c	similar to Arabidopsis thaliana genomic DNA, chromosome 5, P1 clone:MIK22 - Arabidopsis thaliana (Mouse-ear cress)	0.112663	Miscellanea
cA_34-D04-M13R_c	highly similar to Putative dioscorin class A - Oryza sativa (japonica cultivar-group)	0.114051	Miscellanea
cAI_27-E04-M13R_c	highly similar to Putative dioscorin class A - Oryza sativa (japonica cultivar-group)	0.1294	Miscellanea
cAI_02-H09-M13R_c	highly similar to Dirigent-like protein - Medicago truncatula (Barrel medic)	0.152882	Miscellanea
c46d_21-B09-M13R_c	highly similar to Emb|CAB70981.1 - Arabidopsis thaliana (Mouse-ear cress)	0.154226	Miscellanea
cCL6078Contig1	similar to Arabidopsis thaliana genomic DNA, chromosome 5, P1 clone:MIK22 - Arabidopsis thaliana (Mouse-ear cress)	0.223914	Miscellanea
cCL6046Contig1	highly similar to Emb|CAB70981.1 - Arabidopsis thaliana (Mouse-ear cress)	0.234577	Miscellanea
cA_18-H12-M13R_c	highly similar to Adenine phosphoribosyltransferase (EC 2.4.2.7)-like protein - Arabidopsis thaliana (Mouse-ear cress)	0.259269	Miscellanea
c46d_38-A08-M13R_c	highly similar to Adenine phosphoribosyltransferase (EC 2.4.2.7)-like protein - Arabidopsis thaliana (Mouse-ear cress)	0.260756	Miscellanea
cPSI_27-C11-M13R_c	highly similar to 2-on-2 hemoglobin - Datisca glomerata (Durango root)	0.307977	Miscellanea
cCI_20-F09-M13R_c	highly similar to Putative peroxisomal membrane protein 22 kDa - Oryza sativa (japonica cultivar-group)	0.314465	Miscellanea
cA_03-B10-M13R_c	similar to 2-on-2 hemoglobin - Arabidopsis thaliana (Mouse-ear cress)	0.386997	Miscellanea
cFR16D6_c	highly similar to Seed specific protein Bn15D17A - Brassica napus (Rape)	0.40783	Miscellanea
cHS_39-H11-M13R_c	highly similar to Peptidyl-prolyl cis-trans isomerase CYP20-1 precursor - Arabidopsis thaliana (Mouse-ear cress)	0.408998	Miscellanea
cCL3233Contig1	highly similar to Putative molybdopterin synthase large subunit - Arabidopsis thaliana (Mouse-ear cress)	0.419287	Miscellanea
cP3.68_c	highly similar to Crp1 protein-like - Arabidopsis thaliana (Mouse-ear cress)	0.426621	Miscellanea
cFR17G15_c	highly similar to CYP81E8 - Medicago truncatula (Barrel medic)	0.437828	Miscellanea
c15d_16-F08-M13R_c	highly similar to AT5g11010/T30N20_280 - Arabidopsis thaliana (Mouse-ear cress)	0.440335	Miscellanea
cCL3063Contig1	highly similar to Arabidopsis thaliana genomic DNA, chromosome 5, TAC clone:K2A18 - Arabidopsis thaliana (Mouse-ear cress)	0.453309	Miscellanea
cCL2057Contig1	highly similar to Nodulin-like protein - Arabidopsis thaliana (Mouse-ear cress)	0.459348	Miscellanea
cCL2109Contig1	highly similar to 2-on-2 hemoglobin - Datisca glomerata (Durango root)	0.45977	Miscellanea
cCL903Contig1	highly similar to SNAP25 homologous protein SNAP33 - Arabidopsis thaliana (Mouse-ear cress)	0.460829	Miscellanea
cCL665Contig1	highly similar to Putative nodulin protein - Arabidopsis thaliana (Mouse-ear cress)	0.470588	Miscellanea
cCL2040Contig1	highly similar to Peptidase M20 - Medicago truncatula (Barrel medic)	0.477555	Miscellanea
cCL3835Contig1	highly similar to T1N6.24 protein - Arabidopsis thaliana (Mouse-ear cress)	0.482625	Miscellanea
cCL2793Contig1	highly similar to Glutaredoxin-related-like protein - Oryza sativa (japonica cultivar-group)	0.488043	Miscellanea
cPS_36-F06-M13R_c	highly similar to STS14 protein precursor - Solanum tuberosum (Potato)	0.491159	Miscellanea
cA_03-A09-M13R_c	highly similar to SJCHGC01957 protein - Schistosoma japonicum (Blood fluke)	0.494805	Miscellanea
cCI_07-A09-M13R_c	highly similar to Plastid RNA polymerase sigma-subunit precursor - Arabidopsis thaliana (Mouse-ear cress)	0.496032	Miscellanea
cA_24-G04-M13R_c	similar to eugene3.00160177	0.498753	Miscellanea
cCL3987Contig1	highly similar to Putative RING zinc finger ankyrin protein - Arabidopsis thaliana (Mouse-ear cress)	0.0776458	Proteolysis
cA_05-G01-M13R_c	similar to Cystein proteinase inhibitor - Cucumis sativus (Cucumber)	0.081686	Proteolysis
cAI_31-H03-M13R_c	similar to Aspartic acid proteinase inhibitor - Cucurbita maxima (Pumpkin) (Winter squash)	0.103231	Proteolysis
cCL1805Contig1	highly similar to Putative RING zinc finger ankyrin protein - Arabidopsis thaliana (Mouse-ear cress)	0.144823	Proteolysis
c15d_23-F12-M13R_c	highly similar to Serine carboxypeptidase II, putative - Arabidopsis thaliana (Mouse-ear cress)	0.210748	Proteolysis
cCL4283Contig1	highly similar to EIN3-binding F-box protein 1 - Solanum lycopersicum (Tomato) (Lycopersicon esculentum)	0.213038	Proteolysis
cCI_20-G01-M13R_c	highly similar to Prolylcarboxypeptidase-like protein - Arabidopsis thaliana (Mouse-ear cress)	0.227066	Proteolysis
cCL4427Contig1	similar to Cystein proteinase inhibitor - Cucumis sativus (Cucumber)	0.228938	Proteolysis
c15d_23-H06-M13R_c	similar to f-box family protein	0.34188	Proteolysis
cCL4554Contig1	highly similar to Cucumisin precursor - Cucumis melo (Muskmelon)	0.363372	Proteolysis
cAI_28-B04-M13R_c	highly similar to Os10g0565100 protein - Oryza sativa (japonica cultivar-group)	0.407997	Proteolysis
cPSI_03-F05-M13R_c	highly similar to fgenesh4_pg.C_LG_X000444	0.419287	Proteolysis
cPSI_19-A10-M13R_c	highly similar to Putative RING zinc finger ankyrin protein - Arabidopsis thaliana (Mouse-ear cress)	0.423191	Proteolysis
cCI_52-D04-M13R_c	highly similar to Aspartyl aminopeptidase-like protein - Arabidopsis thaliana (Mouse-ear cress)	0.444247	Proteolysis
cF16_c	similar to Trypsin inhibitor 1 precursor - Trichosanthes kirilowii (Mongolian snake-gourd)	0.45106	Proteolysis
cCL4375Contig1	highly similar to F6D8.18 protein - Arabidopsis thaliana (Mouse-ear cress)	0.466853	Proteolysis
cPS_33-B05-M13R_c	highly similar to Protein At2g02240 - Arabidopsis thaliana (Mouse-ear cress)	0.475059	Proteolysis
cCL5542Contig1	highly similar to Cyclin-like F-box; Serine/threonine protein phosphatase, BSU1 - Medicago truncatula (Barrel medic)	0.486618	Proteolysis
cPSI_11-E09-M13R_c	highly similar to Isoflavone reductase related protein - Pyrus communis (Pear)	0.175193	Secondary metabolism
cCL82Contig2	highly similar to Isoflavone reductase related protein - Pyrus communis (Pear)	0.193874	Secondary metabolism
cAI_15-G04-M13R_c	highly similar to 1-deoxyxylulose 5-phosphate synthase - Catharanthus roseus (Rosy periwinkle) (Madagascar periwinkle)	0.199561	Secondary metabolism
cCL82Contig1	highly similar to Isoflavone reductase related protein - Pyrus communis (Pear)	0.200441	Secondary metabolism
cAI_26-E11-M13R_c	highly similar to Phenylalanine ammonia-lyase - Stylosanthes humilis (Townsville stylo)	0.200763	Secondary metabolism
cCI_20-H10-M13R_c	similar to 4-coumarate:CoA ligase - Betula platyphylla	0.208594	Secondary metabolism
cHS_10-E06-M13R_c	highly similar to Geranyl diphosphate synthase small subunit - Antirrhinum majus (Garden snapdragon)	0.257334	Secondary metabolism
cA_11-B01-M13R_c	highly similar to Isomultiflorenol synthase - Luffa cylindrica (Smooth loofah) (Sponge gourd)	0.261233	Secondary metabolism
cCL1862Contig1	highly similar to Cinnamyl alcohol dehydrogenase - Prunus mume (Japanese flowering apricot)	0.271961	Secondary metabolism
cPSI_18-C03-M13R_c	highly similar to 4-coumarate:coenzyme A ligase - Eucalyptus camaldulensis (River red gum)	0.30021	Secondary metabolism
cA_13-A12-M13R_c	highly similar to Cinnamyl alcohol dehydrogenase - Prunus mume (Japanese flowering apricot)	0.313873	Secondary metabolism
cCL3774Contig1	highly similar to Phenylalanine ammonia-lyase - Camellia sinensis (Tea)	0.373552	Secondary metabolism
cCL1820Contig1	highly similar to Phenylalanine ammonia-lyase - Stylosanthes humilis (Townsville stylo)	0.380807	Secondary metabolism
cCL4150Contig1	highly similar to Isomultiflorenol synthase - Luffa cylindrica (Smooth loofah) (Sponge gourd)	0.381243	Secondary metabolism
cPSI_05-E02-M13R_c	highly similar to Putative anthocyanidine rhamnosyl-transferase - Capsicum annuum (Bell pepper)	0.407664	Secondary metabolism
cCI_01-H11-M13R_c	similar to Putative anthocyanidine rhamnosyl-transferase - Capsicum annuum (Bell pepper)	0.465983	Secondary metabolism
cA_31-A09-M13R_c	similar to UDP-D-xylose epimerase 3 - Hordeum vulgare (Barley)	0.496771	Secondary metabolism
cPSI_11-D10-M13R_c	highly similar to Protein kinase; Type I EGF - Medicago truncatula (Barrel medic)	0.079694	Signal transduction
cP4.51_c	highly similar to Os04g0598900 protein - Oryza sativa (japonica cultivar-group)	0.089823	Signal transduction
cCI_23-B11-M13R_c	highly similar to WRKY6 - Glycine max (Soybean)	0.0954472	Signal transduction
c15d_30-A03-M13R_c	highly similar to AT3g20810/MOE17_10 - Arabidopsis thaliana (Mouse-ear cress)	0.188537	Signal transduction
cHS_21-H10-M13R_c	highly similar to Receptor protein kinase, putative - Solanum bulbocastanum (Wild potato)	0.197006	Signal transduction
cCL6247Contig1	highly similar to WRKY transcription factor-b - Capsicum annuum (Bell pepper)	0.207512	Signal transduction
cPSI_05-H09-M13R_c	highly similar to Putative Cys2-His2 zinc finger transcription factor - Juglans regia (English walnut)	0.211864	Signal transduction
cCI_06-C02-M13R_c	highly similar to At1g12970/F13K23_18 - Arabidopsis thaliana (Mouse-ear cress)	0.227015	Signal transduction
cCL1726Contig1	highly similar to Ethylene-responsive transcription factor 1B - Arabidopsis thaliana (Mouse-ear cress)	0.227118	Signal transduction
cCI_54-E09-M13R_c	highly similar to Receptor-protein kinase-like protein - Arabidopsis thaliana (Mouse-ear cress)	0.229516	Signal transduction
cCL4765Contig1	highly similar to Protein kinase APK1B, chloroplast, putative - Solanum demissum (Wild potato)	0.241488	Signal transduction
cPS_06-H02-M13R_c	highly similar to MYB transcription factor MYB84 - Glycine max (Soybean)	0.249563	Signal transduction
cPSI_30-E06-M13R_c	similar to WRKY transcription factor 45 - Oryza sativa (Rice)	0.250438	Signal transduction
cAI_04-C10-M13R_c	similar to Leucine-rich repeat-containing protein / serine/threonine protein kinase-related - Musa balbisiana (Banana)	0.253678	Signal transduction
cA_06-C12-M13R_c	highly similar to Ethylene-responsive transcription factor 1B - Arabidopsis thaliana (Mouse-ear cress)	0.255558	Signal transduction
cCL935Contig2	highly similar to AT5g13220/T31B5_40 - Arabidopsis thaliana (Mouse-ear cress),jaz10 (jasmonate-zim-domain protein 10)	0.258598	Signal transduction
cCL2476Contig1	highly similar to Homeodomain-related - Medicago truncatula (Barrel medic)	0.258799	Signal transduction
cCI_44-C01-M13R_c	highly similar to ATP binding / carbohydrate binding / kinase/ protein kinase/ protein serine/threonine kinase/ protein-tyrosine kinase/ sugar binding - Arabidopsis thaliana	0.268312	Signal transduction
cCI_54-G09-M13R_c	highly similar to NbPCL1 protein - Nicotiana benthamiana	0.296472	Signal transduction
cCL935Contig1	highly similar to AT5g13220/T31B5_40 - Arabidopsis thaliana (Mouse-ear cress),jaz10 (jasmonate-zim-domain protein 10)	0.309981	Signal transduction
cA_35-B05-M13R_c	highly similar to F4P13.6 protein - Arabidopsis thaliana (Mouse-ear cress)	0.333667	Signal transduction
cCL5967Contig1	highly similar to Putative dual-specificity tyrosine-(Y)-phosphorylation regulated kinase TbPK4 - Oryza sativa (japonica cultivar-group)	0.350263	Signal transduction
c46d_04-E08-M13R_c	similar to Protein kinase-like protein - Capsicum annuum (Bell pepper)	0.383289	Signal transduction
c46d_10-F05-M13R_c	highly similar to CBL-interacting protein kinase CIPK25 - Arabidopsis thaliana (Mouse-ear cress)	0.397141	Signal transduction
cCL4342Contig1	highly similar to Transcription factor RAU1 - Oryza sativa (Rice)	0.397298	Signal transduction
cA_03-F05-M13R_c	highly similar to Putative glyoxylate induced protein - Oryza sativa (japonica cultivar-group)	0.4	Signal transduction
cCI_57-B01-M13R_c	highly similar to Calcium-dependent protein kinase 2 - Petunia inflata	0.425532	Signal transduction
cA_12-H07-M13R_c	similar to DNA-binding WRKY domain-containing protein - Musa acuminata (Banana)	0.430663	Signal transduction
cCI_32-C07-M13R_c	highly similar to At4g39070 - Arabidopsis thaliana (Mouse-ear cress)	0.431406	Signal transduction
cCL3206Contig1	similar to Timing of CAB expression 1-like protein - Brassica rapa subsp. pekinensis (Chinese cabbage)	0.43956	Signal transduction
cCL5345Contig1	highly similar to F12K21.25 - Arabidopsis thaliana (Mouse-ear cress)	0.441112	Signal transduction
cPSI_26-G06-M13R_c	highly similar to Similarity to protein phosphatase-2c - Arabidopsis thaliana (Mouse-ear cress)	0.443066	Signal transduction
cCI_50-G12-M13R_c	similar to F16A14.26 - Arabidopsis thaliana (Mouse-ear cress)	0.453926	Signal transduction
cCL4066Contig1	highly similar to Os01g0952900 protein - Oryza sativa (japonica cultivar-group)	0.462321	Signal transduction
c15d_35-C07-M13R_c	highly similar to Similarity to protein phosphatase-2c - Arabidopsis thaliana (Mouse-ear cress)	0.471476	Signal transduction
cCL1046Contig1	highly similar to Transcription factor TGA7 - Arabidopsis thaliana (Mouse-ear cress)	0.480307	Signal transduction
cPSI_36-A10-M13R_c	highly similar to Protein kinase - Medicago truncatula (Barrel medic)	0.48852	Signal transduction
cCL3226Contig1	highly similar to NAC domain protein NAC6 - Glycine max (Soybean)	0.499002	Signal transduction
cCL4862Contig1	highly similar to Gb|AAF04880.1 - Arabidopsis thaliana (Mouse-ear cress)	0.49975	Signal transduction
cCL3733Contig1	highly similar to Class III peroxidase 70 precursor - Oryza sativa (japonica cultivar-group)	0.0617055	Stress response
cPSI_21-C11-M13R_c	highly similar to Class III peroxidase 70 precursor - Oryza sativa (japonica cultivar-group)	0.125078	Stress response
cAI_23-G09-M13R_c	highly similar to Class III peroxidase - Gossypium hirsutum (Upland cotton)	0.140944	Stress response
cAI_08-H07-M13R_c	highly similar to Glutathione S-transferase GST 13 - Glycine max (Soybean)	0.231321	Stress response
cCL3450Contig1	highly similar to Peroxidase precursor - Cucumis sativus (Cucumber)	0.248571	Stress response
cCL342Contig1	highly similar to Universal stress protein family - Medicago truncatula (Barrel medic)	0.276625	Stress response
cCL3746Contig1	highly similar to Peroxidase 3 - Scutellaria baicalensis (Baical skullcap)	0.289017	Stress response
cCL275Contig1	similar to Heat shock protein - like - Arabidopsis thaliana (Mouse-ear cress)	0.304692	Stress response
cCL3717Contig1	similar to Os01g0706400 protein - Oryza sativa (japonica cultivar-group)	0.312989	Stress response
cCL2269Contig1	highly similar to Peroxidase 2 - Cucumis sativus (Cucumber)	0.323939	Stress response
cAI_04-F05-M13R_c	highly similar to HVA22-like protein j - Arabidopsis thaliana (Mouse-ear cress)	0.34638	Stress response
cCL1610Contig2	highly similar to Thioredoxin-dependent peroxidase - Plantago major (Common plantain)	0.356125	Stress response
c15d_22-B04-M13R_c	highly similar to DnaJ-like protein - Glycine max (Soybean)	0.35727	Stress response
cSSH9D10_c	highly similar to L-ascorbate oxidase precursor - Cucumis sativus (Cucumber)	0.364964	Stress response
cCL1655Contig1	highly similar to Heat shock protein, putative - Arabidopsis thaliana (Mouse-ear cress)	0.36523	Stress response
cAI_05-G02-M13R_c	highly similar to Glutathione S-transferase GST 12 - Glycine max (Soybean)	0.384615	Stress response
cCL6048Contig1	highly similar to Glycolate oxidase - Arabidopsis thaliana (Mouse-ear cress)	0.385505	Stress response
cCL3711Contig1	highly similar to Peroxidase precursor - Cucurbita pepo (Vegetable marrow) (Summer squash)	0.43573	Stress response
cCL1610Contig1	highly similar to Thioredoxin-dependent peroxidase - Plantago major (Common plantain)	0.454545	Stress response
cCL5297Contig1	highly similar to Peroxidase 45 precursor - Arabidopsis thaliana (Mouse-ear cress)	0.478698	Stress response
cCL924Contig1	highly similar to DnaJ-like protein - Glycine max (Soybean)	0.479846	Stress response
cCL299Contig1	highly similar to FK506-binding protein 2-1 precursor - Arabidopsis thaliana (Mouse-ear cress)	0.481696	Stress response
c15d_30-E03-M13R_c	highly similar to Annexin, type V - Medicago truncatula (Barrel medic)	0.491884	Stress response
cPS_30-C04-M13R_c	highly similar to Netting associated peroxidase - Cucumis melo (Muskmelon)	0.496278	Stress response
cAI_38-G06-M13R_c	highly similar to F13K23.20 protein - Arabidopsis thaliana (Mouse-ear cress)	0.118189	Transport
cPSI_03-G01-M13R_c	highly similar to Amino acid carrier - Ricinus communis (Castor bean)	0.169664	Transport
cAI_11-G03-M13R_c	similar to fgenesh4_pg.C_LG_III000886	0.182815	Transport
cPS_41-B03-M13R_c	highly similar to Sugar transporter-like protein - Arabidopsis thaliana (Mouse-ear cress)	0.216263	Transport
cCL842Contig1	highly similar to Nod26-like protein - Cucurbita pepo (Vegetable marrow) (Summer squash)	0.237473	Transport
cPSI_38-B06-M13R_c	highly similar to Amino acid carrier - Ricinus communis (Castor bean)	0.250313	Transport
cAI_35-A12-M13R_c	highly similar to F9K20.24 protein - Arabidopsis thaliana (Mouse-ear cress)	0.251319	Transport
cPSI_20-F10-M13R_c	highly similar to Multi antimicrobial extrusion protein MatE - Medicago truncatula (Barrel medic)	0.288351	Transport
cAI_33-E08-M13R_c	highly similar to Sorbitol transporter - Malus domestica (Apple) (Malus sylvestris)	0.294638	Transport
c15d_41-G05-M13R_c	highly similar to Cyclic nucleotide-gated ion channel 1 - Arabidopsis thaliana (Mouse-ear cress)	0.315657	Transport
cPSI_19-E01-M13R_c	highly similar to Type IIB calcium ATPase - Medicago truncatula (Barrel medic)	0.322269	Transport
cPSI_05-E01-M13R_c	highly similar to Mitochondrial protein-like protein - Cucumis sativus (Cucumber)	0.345423	Transport
cA_06-A11-M13R_c	highly similar to AT3g14410/MLN21_19 - Arabidopsis thaliana (Mouse-ear cress)	0.355492	Transport
cCI_41-D09-M13R_c	highly similar to Os01g0758000 protein - Oryza sativa (japonica cultivar-group)	0.398565	Transport
cPS_25-F05-M13R_c	highly similar to AAA ATPase - Medicago truncatula (Barrel medic)	0.402253	Transport
cCI_26-F08-M13R_c	similar to antiporter/ drug transporter - Arabidopsis thaliana	0.403063	Transport
cAI_24-B03-M13R_c	highly similar to Multi antimicrobial extrusion protein MatE - Medicago truncatula (Barrel medic)	0.408497	Transport
cPSI_39-C10-M13R_c	highly similar to T12C24.13 - Arabidopsis thaliana (Mouse-ear cress)	0.417885	Transport
cCL1647Contig1	highly similar to Cellular retinaldehyde-binding/triple function, N-terminal - Medicago truncatula (Barrel medic)	0.443656	Transport
cCL3487Contig1	similar to H0112G12.8 protein - Oryza sativa (Rice)	0.445434	Transport
cFR16H20_c	highly similar to Putative magnesium transporter - Plantago major (Common plantain)	0.446828	Transport
cPS_13-E02-M13R_c	highly similar to Sugar transporter superfamily - Medicago truncatula (Barrel medic)	0.459348	Transport
cAI_38-H01-M13R_c	highly similar to Sulfate transporter protein-like - Oryza sativa (japonica cultivar-group)	0.461894	Transport
cCL2445Contig1	highly similar to Type IIB calcium ATPase - Medicago truncatula (Barrel medic)	0.468384	Transport
cPS_35-E08-M13R_c	highly similar to At4g23010 - Arabidopsis thaliana (Mouse-ear cress)	0.480077	Transport
cCI_11-D05-M13R_c	highly similar to Oligopeptide transporter OPT superfamily - Medicago truncatula (Barrel medic)	0.491159	Transport
cA_27-C07-M13R_c	highly similar to At4g23010 - Arabidopsis thaliana (Mouse-ear cress)	0.49975	Transport
cAI_29-E08-M13R_c	no hit	0.0147423	Unknown
cPS_04-D05-M13R_c	no hit	0.0201922	Unknown
cCI_62-G08-M13R_c	no hit	0.0205672	Unknown
cPS_02-C08-M13R_c	no hit	0.0469043	Unknown
cCL2363Contig1	highly similar to Os04g0461600 protein - Oryza sativa (japonica cultivar-group)	0.0548908	Unknown
cCL2765Contig1	similar to eugene3.00061573	0.0599018	Unknown
cF292_c	no hit	0.0601214	Unknown
cCI_43-D06-M13R_c	similar to eugene3.01220032	0.0623636	Unknown
cAI_08-C03-M13R_c	no hit	0.0827267	Unknown
cCL4534Contig1	no hit	0.0890393	Unknown
c46d_19-C12-M13R_c	similar to eugene3.01220032	0.0997805	Unknown
cCI_52-D08-M13R_c	no hit	0.106135	Unknown
cCL5343Contig1	no hit	0.106236	Unknown
cA_19-D10-M13R_c	no hit	0.111235	Unknown
cAI_16-E12-M13R_c	no hit	0.116036	Unknown
cCI_19-B09-M13R_c	no hit	0.119432	Unknown
cPS_21-C12-M13R_c	no hit	0.120482	Unknown
cPS_10-E07-M13R_c	no hit	0.122986	Unknown
cAI_20-H03-M13R_c	no hit	0.123381	Unknown
cCI_34-F08-M13R_c	no hit	0.133103	Unknown
cAI_03-A09-M13R_c	no hit	0.133191	Unknown
cCL1532Contig1	no hit	0.134953	Unknown
cCL5774Contig1	similar to fgenesh4_pg.C_scaffold_130000063	0.136855	Unknown
cCI_68-E05-M13R_c	no hit	0.141044	Unknown
cCL1968Contig2	similar to eugene3.00820056	0.147471	Unknown
cPS_17-F11-M13R_c	no hit	0.152975	Unknown
c46d_38-C05-M13R_c	similar to similar to UP|Q3EAL3_ARATH (Q3EAL3) Protein At3g52070, partial (27%)	0.169291	Unknown
cCL5466Contig1	no hit	0.171527	Unknown
cAI_22-F03-M13R_c	highly similar to Elicitor responsive/phloem-like protein - Arabidopsis thaliana (Mouse-ear cress)	0.174186	Unknown
cCL4185Contig1	similar to grail3.0024024301	0.174764	Unknown
cCL4037Contig1	highly similar to PRIB5 protein - Arabidopsis thaliana (Mouse-ear cress)	0.177715	Unknown
cA_10-H02-M13R_c	no hit	0.179565	Unknown
cCL3580Contig1	no hit	0.181258	Unknown
MU10940	no hit	0.18615	Unknown
c15d_05-B03-M13R_c	no hit	0.186463	Unknown
cCL5305Contig1	similar to fgenesh4_pg.C_LG_VI000076	0.186811	Unknown
cCL2666Contig1	no hit	0.187829	Unknown
cPSI_17-C02-M13R_c	no hit	0.188324	Unknown
cCL2616Contig1	no hit	0.188537	Unknown
cCI_37-H09-M13R_c	no hit	0.199084	Unknown
cA_19-B11-M13R_c	highly similar to F28K20.16 - Arabidopsis thaliana (Mouse-ear cress)	0.2002	Unknown
cCL1968Contig1	similar to eugene3.00820056	0.212404	Unknown
cCI_14-F05-M13R_c	similar to Chromosome 18 contig 1, DNA sequence - Ostreococcus tauri	0.213538	Unknown
cCL3803Contig1	no hit	0.217061	Unknown
cPSI_37-E04-M13R_c	highly similar to T5E21.9 - Arabidopsis thaliana (Mouse-ear cress)	0.220897	Unknown
cPS_22-B02-M13R_c	no hit	0.221582	Unknown
cSSH1M17_c	similar to Putative ORFX - Oryza sativa (japonica cultivar-group)	0.229148	Unknown
cCI_06-F09-M13R_c	no hit	0.238095	Unknown
cA_41-F08-M13R_c	no hit	0.243665	Unknown
cCI_33-B04-M13R_c	no hit	0.24564	Unknown
c15d_31-G12-M13R_c	no hit	0.246184	Unknown
cCI_28-A12-M13R_c	no hit	0.248447	Unknown
cCI_14-F04-M13R_c	no hit	0.248756	Unknown
cAI_26-B02-M13R_c	no hit	0.249004	Unknown
cPSI_11-A09-M13R_c	no hit	0.254777	Unknown
cCI_52-E01-M13R_c	no hit	0.26178	Unknown
cPSI_21-C01-M13R_c	no hit	0.265816	Unknown
c15d_30-G09-M13R_c	no hit	0.273224	Unknown
cCL4997Contig1	highly similar to F1K23.9 - Arabidopsis thaliana (Mouse-ear cress)	0.274123	Unknown
cPSI_12-D02-M13R_c	no hit	0.275179	Unknown
cA_26-A01-M13R_c	no hit	0.281294	Unknown
cAI_34-H01-M13R_c	no hit	0.284738	Unknown
c15d_02-G12-M13R_c	similar to F13M7.12 protein - Arabidopsis thaliana (Mouse-ear cress)	0.290276	Unknown
cCI_51-C01-M13R_c	no hit	0.29146	Unknown
cHS_18-D06-M13R_c	no hit	0.293255	Unknown
cPS_14-A01-M13R_c	similar to At1g19715 - Arabidopsis thaliana (Mouse-ear cress)	0.293858	Unknown
cPSI_14-G02-M13R_c	no hit	0.294811	Unknown
cA_21-G08-M13R_c	no hit	0.297708	Unknown
cCL284Contig1	no hit	0.298597	Unknown
cA_38-G07-M13R_c	no hit	0.30003	Unknown
cCL2747Contig1	no hit	0.302663	Unknown
cCI_40-A03-M13R_c	highly similar to At1g07280/F22G5_32 - Arabidopsis thaliana (Mouse-ear cress)	0.303674	Unknown
cCI_12-G10-M13R_c	similar to estExt_fgenesh4_pg.C_LG_XVIII0872	0.304321	Unknown
cCI_33-G10-M13R_c	similar to gw1.XI.359.1	0.309215	Unknown
cCI_64-G10-M13R_c	no hit	0.309885	Unknown
cCL5645Contig1	highly similar to Protein At5g22340 - Arabidopsis thaliana (Mouse-ear cress)	0.310945	Unknown
cPS_37-C12-M13R_c	similar to gw1.VII.3619.1	0.312012	Unknown
cPS_37-F02-M13R_c	no hit	0.312695	Unknown
c46d_33-E10-M13R_c	highly similar to fgenesh4_pg.C_LG_III000602	0.316556	Unknown
cCL105Contig1	similar to At5g19860 - Arabidopsis thaliana (Mouse-ear cress)	0.324044	Unknown
cA_40-G05-M13R_c	similar to fgenesh4_pg.C_LG_VI001712	0.325203	Unknown
cCI_16-F11-M13R_c	no hit	0.326584	Unknown
cPSI_08-A07-M13R_c	no hit	0.326904	Unknown
cCL3660Contig1	no hit	0.327654	Unknown
cCI_57-F06-M13R_c	no hit	0.330033	Unknown
cCL2060Contig1	similar to gw1.VII.3619.1	0.332668	Unknown
cHS_36-E04-M13R_c	no hit	0.337382	Unknown
cA_30-H03-M13R_c	no hit	0.337838	Unknown
cCI_10-C10-M13R_c	no hit	0.340368	Unknown
cPSI_25-C01-M13R_c	no hit	0.340832	Unknown
cAI_15-H09-M13R_c	similar to eugene3.00012442	0.34638	Unknown
c15d_24-A03-M13R_c	no hit	0.351494	Unknown
cCM98_c	no hit	0.362319	Unknown
cCI_33-C05-M13R_c	no hit	0.365764	Unknown
cCI_31-B06-M13R_c	no hit	0.374672	Unknown
cAI_04-A03-M13R_c	no hit	0.37594	Unknown
cAI_08-C09-M13R_c	no hit	0.376648	Unknown
cPS_36-H08-M13R_c	no hit	0.378358	Unknown
cFR12J12_c	no hit	0.379363	Unknown
cCL6126Contig1	no hit	0.382848	Unknown
cA_22-B11-M13R_c	highly similar to LIM domain protein - Gossypium hirsutum (Upland cotton)	0.38506	Unknown
cCL4687Contig1	no hit	0.3861	Unknown
c15d_13-B03-M13R_c	no hit	0.38625	Unknown
cCI_47-F11-M13R_c	no hit	0.392465	Unknown
cCL4655Contig1	highly similar to Striated muscle activator-like protein - Oryza sativa (japonica cultivar-group)	0.39557	Unknown
cHS_04-E12-M13R_c	no hit	0.395726	Unknown
cPSI_22-B04-M13R_c	similar to AT4g03420/F9H3_4 - Arabidopsis thaliana (Mouse-ear cress)	0.39984	Unknown
cCL591Contig1	similar to CTV.20 - Poncirus trifoliata (Hardy orange)	0.400802	Unknown
cCL277Contig1	similar to Arabidopsis thaliana genomic DNA, chromosome 5, TAC clone:K14A3 - Arabidopsis thaliana (Mouse-ear cress)	0.401445	Unknown
cCL3215Contig1	similar to estExt_fgenesh4_pg.C_LG_XIX0692	0.403714	Unknown
cA_17-E06-M13R_c	no hit	0.404204	Unknown
cPSI_03-B02-M13R_c	no hit	0.405844	Unknown
cFR11E7_c	no hit	0.409836	Unknown
cCI_44-D06-M13R_c	no hit	0.410678	Unknown
cPS_14-A12-M13R_c	no hit	0.413736	Unknown
cSSH1A1_c	no hit	0.418235	Unknown
cAI_12-D08-M13R_c	similar to fgenesh4_pg.C_scaffold_261000005	0.423729	Unknown
cCL2287Contig1	highly similar to AT4g27700/T29A15_190 - Arabidopsis thaliana (Mouse-ear cress)	0.427899	Unknown
cA_39-F01-M13R_c	no hit	0.429185	Unknown
cCI_11-C11-M13R_c	no hit	0.429923	Unknown
cCL2524Contig1	similar to fgenesh4_pg.C_LG_VI001712	0.43122	Unknown
c15d_09-C04-M13R_c	no hit	0.432526	Unknown
cA_25-A02-M13R_c	no hit	0.434216	Unknown
cCI_64-D12-M13R_c	no hit	0.436681	Unknown
c46d_40-G12-M13R_c	no hit	0.440335	Unknown
cPS_41-G06-M13R_c	no hit	0.442478	Unknown
cA_35-D09-M13R_c	no hit	0.443459	Unknown
cCL2642Contig1	similar to Os09g0413700 protein - Oryza sativa (japonica cultivar-group)	0.446429	Unknown
cCL1653Contig1	no hit	0.447427	Unknown
cCL2751Contig1	no hit	0.456204	Unknown
cCI_31-E04-M13R_c	no hit	0.457666	Unknown
c15d_29-F02-M13R_c	similar to H1-1flk - Arabidopsis thaliana (Mouse-ear cress)	0.458716	Unknown
cCL4000Contig1	no hit	0.460829	Unknown
cPS_10-A07-M13R_c	no hit	0.467727	Unknown
cSSH1K7_c	no hit	0.467727	Unknown
cCI_68-E03-M13R_c	no hit	0.471476	Unknown
cCI_46-B09-M13R_c	similar to hypothetical protein [Cucumis melo subsp. melo]	0.472367	Unknown
cPSI_02-D05-M13R_c	similar to H0714H04.6 protein - Oryza sativa (Rice)	0.476872	Unknown
cCI_25-A05-M13R_c	no hit	0.477327	Unknown
cCI_45-D05-M13R_c	no hit	0.477783	Unknown
cCL5509Contig1	highly similar to gw1.V.1125.1	0.479846	Unknown
cA_12-E02-M13R_c	no hit	0.482625	Unknown
cPSI_25-D10-M13R_c	similar to | Symbol: None | similar to nitrate-responsive NOI protein, putative [Arabidopsis thaliana] (TAIR:At5g63270.1); similar to nitrate-induced NOI protein [Zea mays] (GB:AAC03022.1); contains InterPro domain Nitrate-induced NOI (InterPro:IPR008700)	0.492126	Unknown
cPSI_40-F10-M13R_c	no hit	0.492854	Unknown
cCI_27-C07-M13R_c	no hit	0.493827	Unknown
cSSH9D24_c	no hit	0.494071	Unknown
cCI_21-G06-M13R_c	highly similar to estExt_fgenesh4_pm.C_LG_XV0095	0.494315	Unknown
c46d_07-G01-M13R_c	no hit	0.494805	Unknown
cCL1629Contig1	highly similar to fgenesh4_pm.C_scaffold_40000052	0.495786	Unknown
c15d_21-G12-M13R_c	no hit	0.496524	Unknown
c15d_36-D05-M13R_c	no hit	0.497018	Unknown
cCL24Contig2	similar to Gb|AAF21159.1 - Arabidopsis thaliana (Mouse-ear cress)	0.49776	Unknown
