# Supplementary material for: Root transcriptional responses of two melon genotypes with contrasting resistance to Monosporascus cannonballus (Pollack et Uecker) infection
Source: BMC Genomics. 2012 Nov 8;13:601. doi: 10.1186/1471-2164-13-601 (PMC3542287; doi:10.1186/1471-2164-13-601)
Supplement: Additional file 5 — Table S5. List of differentially expressed genes in common between this work and [29]. [file 1471-2164-13-601-S5.xls]

## Sheet: Hoja2
Table S5. List of differentially expressed genes in common between this work and [29]
EST/Unigene	Annotation	Fold change in Mascarell-Creus et al	Fold change in this work	Sample	Fold change in this work	Sample
cSSH1A1_c		0.459326	0.45045	PS 1DPI	0.418235	Pat81 3DPI
cPS_36-A05-M13R_c	highly similar to Phosphofructokinase - Medicago truncatula (Barrel medic)	0.526009	0.439947	Pat81 1DPI
cPSI_05-E01-M13R_c	highly similar to Mitochondrial protein-like protein - Cucumis sativus (Cucumber)	0.546307	0.345423	Pat81 3DPI
cCI_37-H09-M13R_c		0.61527	0.199084	Pat81 3DPI
cPSI_38-E04-M13R_c	highly similar to MutT domain protein-like - Oryza sativa (japonica cultivar-group)	1.31205	2.72	Pat81 3DPI
cPS_35-D06-M13R_c	highly similar to Lysine decarboxylase-like protein - Arabidopsis thaliana (Mouse-ear cress)	1.52876	2.749	Pat81 3DPI
cCL4620Contig1	highly similar to estExt_fgenesh4_pm.C_LG_XIX0163	1.83694	10.576	PS 3DPI	18.471	Pat81 3DPI
c46d_24-F06-M13R_c		1.89328	2.478	Pat81 3DPI
cCI_66-B10-M13R_c	highly similar to Cytochrome P450 monooxygenase CYP72A59 - Medicago truncatula (Barrel medic)	1.93628	2.155	Pat81 3DPI
cPSI_28-B08-M13R_c		2.40503	50.708	PS 3DPI	34.677	Pat81 3DPI
cCL830Contig1	highly similar to Heat shock cognate 70 kDa protein - Petunia hybrida (Petunia)	2.46993	6.233	PS 3DPI	8.128	Pat81 3DPI
