# Supplementary material for: Root transcriptional responses of two melon genotypes with contrasting resistance to Monosporascus cannonballus (Pollack et Uecker) infection
Source: BMC Genomics. 2012 Nov 8;13:601. doi: 10.1186/1471-2164-13-601 (PMC3542287; doi:10.1186/1471-2164-13-601)
Supplement: Additional file 6 — Table S6. Genes and primers used for qRT-PCR. [file 1471-2164-13-601-S6.xls]

## Sheet: Hoja1
Table S6. Genes and primers used for quantitative RT-PCR
ID	Gene description	Forward primer (5'- 3')	Reverse primer (5'- 3')
cCL2228Contig1	highly similar to Disease resistance response protein 206 - Pisum sativum (Garden pea)	CCTCATCAGCCTTCCCTATG	GCATTCGCAGCATTCTTTC
cCL2592Contig1	highly similar to Disease resistance response protein-like - Arabidopsis thaliana	AGGCCTTGAAACAGAGCAAC	TGTCTGAAATTGGGGGTACG
cPS_10-A10-M13	highly similar to Putative disease resistance response protein - Arabidopsis thaliana	CCCACCCAACTGTAAGAACG	ACCAGGGATAGGGAAAATGG
cCI_58-B08-M13R	similar to Wound-induced protein WIN1 precursor - Solanum tuberosum	GATCAATGCGCAAATGGAG	AAGATGGCCTCTGAAGTTTCC
cCI_04-F02-M13R	2-oxoglutarate-dependent dioxygenase, putative, similar to 2A6 Arabidopsis thalaliana and tomato ethylene synthesis regulatory protein E8	GTCCTCAGCCAGAACTCACC	TGGAGACCTCCGATATGGTC
c15d_01-E02-M13R	highly similar to CBL-interacting protein kinase CIPK25 - Arabidopsis thaliana	AGATGGCCAGCAAATCTCAC	TTAGCCAGGCCCAACTTTAG
c46d_10F05M13R	similar to DNA-binding WRKY domain-containing protein - Musa acuminata	GGTCTTGTGGGGTGATTTTG	GAAACTCAAACTCCGCCTTG
cA_12H07M13R	highly similar to T17B22.4 protein - Arabidopsis thaliana (Mouse-ear cress), universal stress protein family protein	TGGAGAAAATATGGACAGAAGG	CACACACCAAGAAAGAAATGG
cFR10M13	similar to CGI-144-like protein - Medicago truncatula	TCAGCTTTGAAATGGACTGC	TTGGAAAAGGAGCTTTGTGG
