# Supplementary material for: Root transcriptional responses of two melon genotypes with contrasting resistance to Monosporascus cannonballus (Pollack et Uecker) infection
Source: BMC Genomics. 2012 Nov 8;13:601. doi: 10.1186/1471-2164-13-601 (PMC3542287; doi:10.1186/1471-2164-13-601)
Supplement: Additional file 7 — Table S7. Sequence of unigenes represented in the microarray. [file 1471-2164-13-601-S7.xls]

## Sheet: Hoja1
Table S7. Sequence of unigenes represented in the microarray
EST/Unigen	Sequence	ICuGI unigene
c15d_01-A04-M13R_c	AATCAAATCAGGAAAATTAAACCATTATTGATCACTATAACAAACAGCTGGAGAAGAAAAACAAAAACAAAATTCAAATAAATATGCTCAGAACATCTATACTGGGGTAGGTGGAATTGATAGATATTGAAGGCTCAGATTAATGTAACAGCTTTATCAATCATCAAATTCTGAAGCAGAACTGGCATTATAAGGTGAAGTTCAATCCTCACTGCCAAACTTGAAAACAGTACCTAATATAATTGGGTATAAGAATATGTATAGCGGAAGTTTTTAGAGGTACAAACATTGAACATATAGGCCCCCACGCGATCACCGCCGAAGACTAAATTTCGGCCTCTATGACTAGCTCCATTTTCATATGCTTAATCTTGGATCGGCTTATATCGGCTGCTCCGA…	MU48571
c15d_01-A05-M13R_c	AAAACAAAAGATTGCTTGAATCCTCGAAAGAGATTCATCGGTTCTTTCCCATTTCATCCCGCCATCGTCGTTTAGTTTTCATCGATTTCCCTCGAGCTCAAGCCCTAAACCTAACAATTCATTTCCTTCACCTCAATTCTTCTTATCACAAAGTTCATGGCTACTTTAAACGGGAAAGTTACATATTCTTCGCTTTCTAATGTTGGGAAGGTGAATAGAGTTCATAATGATGATGAAGATTGTGATTCTCCATGGGCCATGCCTAATGGTAGTGTGTCCTTTCAGAACTCGAAGTTTTCTGCTGAATCTGAAGATTTTATTGAGGATGAGTATGAGTATGATTCAAGTGATGAGTTTGATATTCCTAAGCAAAATAGTATGCGTCCTGAGGTGAATTTA…	MU45464
c15d_01-A06-M13R_c	AAACTACAAACAAATGAAGATGGGAAAATTATGCCTCTGTTGTGCAAAAAATTGAAGTGGTTTCAGATCCTGGTAAAACGATAACTTGTTTTGTTAACGAGCGGGGATGAATCTTATTGGCTCACCGATAGATCTTTGACTCTACCTGATTTTTCGATCACAAATTTCTAGATCTGGGAGTCTGGAAATGGAGACCGAGAGTGCAAATAAGTTCGCATTGTTGCTGGCTTCCACTCTCCTTCAGCTCGCCTCCACCCCTTAGCGGCCATACGTGTTGAGACTCCTCTCTTTCAACCTCGAGCCTCTAAAAACAACAATTTGTGAATCTATCTCACCTTGTGTGCTTTTGACTTGNAAATGGAGTGGTGTAATGCATTCTATTTTAGAGATAACAATATT…	MU54813
c15d_01-A08-M13R_c	CATAGATCTCCTAGGCATGCAGCCTTGTGAGGGCACAGAAGTTGTCCCGACCAATGTGCGGTCACACACATGTTTACTATCTGGTATATTCATTGGAAACGTCAAAGTACTCGCCCGTCTCTCATTTGGTCTCGATGCTTCAAGAGAGGTTGCAATGAAGCTGGTTGTCAGATCTGACAATGAAGCAGTCAGTGATCTCATTCATGAGATTATCTCCTGCGGCTAAGTCGGTCCAGTCCCTTATCGGAAATTCTTACTCAAGTGTTGCTGTGGATCAAAGGTTGTCAGCTCAACCATGAAACCACTTCATTTTTGGGCGTTAGCCTTCCAGGTTTACTTTTCGATTTAGCTGTTGTTTAGCTCCATTATATTTTATTAGCTAAAGTATCATATGATAGT…	MU53326
c15d_01-B01-M13R_c	CACATGGGCATTTTTACAAACACCTAATCGACATAAGACAAGTTCTAACTGTTCAAAACAGGATTGGAGTACCTACACGATGGTTGCAAGCCACCCATAATCCACAGAGATGTGAAAACAACAAACATCTTATTGACAGAGAATTTCCAAGCAAAACTTGCAGATTTTGGTTTATCCAAAAGCTTCCCAGTAGATGCCAACAAGACAAACAACTACATGTCCACCGTTGTTGCTGGCACCCCTGGTTACCTTGATCCAGACTACTACTTATCGAACAGGCTGACGGAGAAAAGCGACGTGTACAGCTTTGGAGTAGCTCTACTGGAGATAATCACCTGCAGACCTGTGATATCAAGAAGTGAAGAAAATGTTCATATTAGTAAATGGGTAAACTCGATG…	MU54814
c15d_01-B08-M13R_c	AAAAAGAAGTTGAAGAAAAAGAAGAAGAAGAGCGGCGGAGGAGGCGGCGGAAATGCGAGCGGTGAAGCTCCCGGTGATCCTCCAGCAAATGGAGCGCCACCGTCCGAACCAAATCCGGGTCACTCCGATACCGGTCCACAGCCCGTGGCCGGTCCGGTTCAGGTTCCAATTGTAGTGAATGAGAGCCCTACACGTCACTATGTGACTCAATATCAACCGCATTACATTCCGCACCCAGTTTATTCAGTGCGGTACAGTACAGCATACGCCATGAGTTCTCAGCCACGGCGCGAATCATATTACGCCACGCCGCAACAATATTCCTATGCGTACGTGCATCCGGGTGTACGACCTGAGATTGATTCTCCTCCGTCCGATTATGAGCCATATTCATCACAA…	MU54816
c15d_01-C01-M13R_c	GGTTTTAAGATTTTCCCTCCAACCATGCGTACAATTAAACAGTCGCGAAGTCGTCCGCCCTTGCGAGACTTTTTTCCGATCAAGACTAACCCATGGCGACGGCTAC
c15d_01-C10-M13R_c	AACCACAACAAACACCGAACCAAAAATCCTTTAAACCGACTCAAAATCCACAACCCCATTTCCCTCTCTCTCTCTCTCTTTTTCTTTATGCGAAAATTCGAACAGGATTCTTCGGAACGACTGTCTGGTAAAGCTCTTCCTCGAATTCCTTCCTCTTCAATGGAACACAATCATTCCGGCAAGATTGATAGGATTCTTGAAGGTTTTTCTCCGGCGTCGGCTCCTCGAATTCAGTGGAATTCTCGCCGGAGGTCAGGTAGTCGTAGTACTAGTCAATAACTCTCTCCCTCTCTCTCTGATTAATTTCTCCAGTGGAAATTGCTTTCAATTTTTCGAAACCTTGCGAAGTCGATGAAGATCAGAAACTCGGAATTTCTTTTTTCGGAAGTGAGCGAATCC…	MU45465
c15d_01-C11-M13R_c	CTTCCACGCCTCTCCAAATTTGCTGAGTCTTCCAGCGCCATTCGAAAACCTGCTGTCGTCGTCTTCTACATCCGTCGAAGCTTCGACGTCCGACTGAGTCTTCGACGTCTGACCAAGTCATCAACGTCACAGTCCACCCACTCTTCGACGGACACAGTCCCACCATCCCCAACAGTCCCTTCGACGACGCCGTAACAATATGAGTGGAAGCCCACAATGGAACGGTCACCTCAAGAATTCTTTGAAGAACTTTGATCTTAGTAGCCCTGAAGTTAAGCAGCAATTTGATCAAATTGGGCTTACACCTGAAGAAGTTATTTCCAAAATTATGGCCAATCCCGAAATTGCAATGGCATTTCAAAATCCAAGAGTTCAAGCAGCCATCATGGATATGGCAGA…	MU45466
c15d_01-D10-M13R_c	TACCTTCCTCTCTCTTCTCCATTTTCGTTCTTTGTTTTGATTTCCATTTTCTACATACATTTTGTTTACGTCTCCCTTTCTCTCTTGAATTTCTGGCTTCCGTACCTCCATTTTCGCTATGGCTTCTCCATTTCTTCTCGCATTTTCTATCTTTTTCCTTTGGCTTTTACCCCTTTCTTCTCTCTCTGCCAACCGCTTCCCCAAAATGCTCTTACACAACAACGACATGTATGAATCTGTTATTAGGATGAAAACGGGTGGTTCCGCCATTACAATCGATCCCACTCGTGTCATTCAGCTTTCATCCAAACCCAGGGCTTTCTTATATGAGGGATTTTTGTCTTATGAGGAGTGCCAGCATCTTATCCATTTGGCGAAGGGTAAGCTACGTCAATCATT…	MU51615
c15d_01-E02-M13R_c	AGGAGAGCTCTGAAAGTTTCGAGAGCCTTCGCTCAAATCATTTCGTAAGATAAATATCTGCTGTTCGTCTGATTTTCATCTCTTCGTAACTGGAAAAGATGTCGGAGTACGATAATGTGGTGGTGGAGAAATTGAGGCTGAAGGGGAAGGCCGCCTTAGGTGTAAAAGGAGATGGAATTAGAAAGAAGAAGAAGCAGAAGCAGAAGCAGAAGAAGCGAATTGACGGATTTTCTCAACCTGTGAGAGAAGACGACCATGATCTGTCAGATTGTTAGGAAGGAACATTACTTCATTGGTTGATTGTTCAAAAGAAAAGGTACGTGATACCCATGGCGGCGGTGGCAAAGGTTTATATGAGGATATGTTAACAGCGGCCGAGAGGCGATATCTTCAACAATG…	MU50848
c15d_01-E08-M13R_c	ATAAACACTATTTCAGTTGAATTATACTTATTTTAATAGATATTCTTCGAGATTGATAACACAAACAAACATCATCTCGATCGGTTATTTTCAAGTTTTTTTAATTAAAAAAATTAATGGTTTTAAAGTATAAATTATGATTAGTATTTTATTTTCTGTGACAAATATGGATTTGTGTTCTTTTTTATTTTAATTTTCTTAAGATATTCTAGTTTTCTGGTTTAGATTATAAAAGCCTTCTTAACCATTAACATAAGATTCTTCAACAGTGGAGACTTTGGGTAAAGTTCATTTAAACAGAATTAATTAGTGCATGTTGATAGAATTAAATGTTAATTATCAGATCTTTTTGTGTAATCTAATTAATCTATTTAACATGATATTTAGAAATGGTTGTTG…	MU54817
c15d_01-F01-M13R_c	ATGCACAGACAACCATTGTTTCCAGGAAAAGACTATGTTCATTAGCTAAAACTTATCACTGAGCTCATTGGGTCACCAGATGAATTGAGTCTTGGATTCTTACGAAGTGACAATCCAAAAAGATATTTTAGACATCTTCCTCACTTCCCCAAGCAACAGTTTTCCTCTAAATTTCCCACCATGTCTCCTGCTGCTATTGACTTGCTTGAGAAGATGCTAGTCTTTGATCCTACTAAGCGCATTACAGTTGATGAGGCGTTGTCCCATCCATATTTAGCACCTCTTCATGATATCAACGAGGAGCCAGTATGTCCAAGGCCTTTCAGTTTTGATTTCGAGCAACCAACGTACACCGAAGAAAACATCAAGGAACTCGTATGGAGGGAATCCTTGGCGTTC…	MU54818
c15d_01-F02-M13R_c	CGGATCAGGCTGGGCAGGAAAAGGAAAACCATTTCCCTAAGGAAACATTGCATTGGAATGGCATCACCAACAAGAAGAAGGGCCAAAAATGGGGCAAAGAGAAAACTCCATCTTGGAAGAGGAACAATTCTAACGTTTGTACTAGCGAACCTCTTCAATTACTTTCTGAAACTGAGCAACCTAAAACTCCGGTTCCTGTAGTTGGTTCAATAAATTTTGATGAACTTCGACCGTACACTGGCTTGCCTCAGGAAGGTGATTTAATTGCATATCGTTTGATTGAGTTATCATCAACCTGGACACCTGAGATTTCCTCCTTCCGAGCTGGAAAAGTATCATGGTATGACACGGAATCCAATCGGATTATGCTCATACCAGTTCCAGAATATCCAATACCTG…	MU54819
c15d_01-F03-M13R_c	TGTACCTTTCTGCATTGCAAAATCTCGCCAGACAACTTCACTGATCAAGCAAAATGTGACCCTTGCCTTGACATCTATCCTTCTAGCCTCTCTCCCATCCGTTTTGGGGTTTCTTCCCTTGTGGCTAACGGTCCTTCTGCACGAGGGTGGCACTCTCCTAGTTTGCCTGAACTCAGTACGTGCTCTAAATCACCCCTCATGGTCATGGAAACAAGATTTTCAAAACCTGATACACAACGCCAGATCTAAACTTAACACGACACCCGAAACTAGCTCTGGGACCATCCAAACTGCAACTTCATAGCATAAAGATTCTTCTTTCTTCCCTAGGTAAGCCATGATCTTAATGGTATTTTCCTCCCGCTTCGTTCTTACTTTCATCTCGGTTTGTAAATTGTA…	MU49143
c15d_01-F06-M13R_c	AAGGTGATTCCGGCGTTAAGTCCGGAGAAGGATATTTTCTTTGTGATTAAAGCTTTTGCTGCTGGAGTTATATTAGCTACTGGATTTATTCACATTCTTCCTGATGCTTATGAGAATCTTACGTCCTCCAAATTGAACAAGCATCCGTGGGGAAAGTTTCCGTTTACTGGTTTAGTGGCTATGGTTGCGGCTATTGGTACTTTGATGATGGATGCCGGTGCGAGTTCTTATTATACTCGGATTCATCTTAATAAAGCTCAGCCGGAGTTGAATGGTGATGATGAGATGCGCGGCGGTGGCGGTCATGATGGTCATGTTCATGTTCATACTCATGGCACTCATGGTCATGCTCATGGCTCCGCAGATGTTGGTGGTTCATCGACGGAGATTCTCCGCCAT…	MU54820
c15d_01-G03-M13R_c	TCAACACTACTCCATCCTCGTTTCTAATCCTATAGGGTAGAGCTCGGGCAGGAGGCTTGTGATTGTGTGTGAAACAATAATAAATAACACACTAAAACGAAAAGAAAATAAAACAATAAAATAAATATACAAGATCAAGACAAAAGAAAAGACCAAACTCTCGAGATGGAACCTTAGGTCCCCAGCAGAGTCGCCAAGTTGTCGCCACGTACCCGTGATGACGCGGAGCGGCCGACGTCCTTCAAAAGGGCTTAATTTCAAAAAAGAAAAAAATGGGAGTCGCTACCAATCTTTTTTACGGTGTGATTAAACACCAAAATGAAGTAAATCATTTCAAATAAAAAAAACTGGTCTACCAAAAAATTAGGGAGTCATTTGTGTACGGGGTACGGGGAAAGT…	MU54821
c15d_01-G05-M13R_c	ACCATGATCCCAACTTCTCTGTTCTTGGAAGATAGATTTAAGCTTTGATTCCTGTTGACACAATCCAGAATGTCACATTCCTCATTAGACTCTGTAAGAGACTTTTTTCAGATACTGAAAAACTTTTATCAAAAATTTAATGTCCAAACCAAATATGGACCAAGAGCTGGTGCCGCATCGTCGAGTTTCTTCATCTCAGGCGTTGGTCTCGTGTTGCTTTATTTCTTTACTCAGATAATTAAGAAGAAAAATTCCCAGCGTGTTTTTACAAGGTCAGTATCCATTGGAGCTCTACTTGGTGGCAAATTAGCCATGAAAAGATTGCTTCAATTCCAAAAAATGAGAGCCAACCCAGAAAAGAAAGATAAATATCTGAAGAAGTTGGACACAAAGATCGAG…	MU54822
c15d_01-G06-M13R_c	TGACAACAACACTACAATCTGCAAAATGCCCGAGACTAGCCAGTCAGCTGGCGAAAAGACTTCCAACGATCAATCAACTGTTGCAGCAATAGTTGAGGCCAAGGACCAACAAGTCAGCGGAAAGGAAGAGAGTTCAACACTAGCATACACCACCTCACAACCTGAAGAACCAATGAAGGAAAAAGACCAAGTCCTGTGTCGTGGGAAAGAATCCTGCAAAGAATACATCAAGAGCTTCTTGGCTGCTATCCCAATTCGGGAACTACAAGCTGATATCAAGAAGGGTCTAATGGCATCAACCCCGCTTCACCACCGCCTACAGATCGAATTACACTACACCCAGATTTTGCAACCTTCACCTGATTCTCAGCTACCAGAAGATCCAAAACCCACACCGCA…	MU54823
c15d_01-G07-M13R_c	CCTTTATTTTTCTTTAAAAAAAGGGTCAAAAAAAAAATGAAATTGTTTAATTTTGTCTATTTATTAACACGTAAGTGTTGAATATTCACCATCGTAGAGCCTCAAGCATACTCGCTAGCAACATTTTGTTATCACTAAATATGCATTTCTGTTTACTTATCAAATTCTAGCTAACACAGTTTTTCTGTAGGCGGCTCTTACTCGCTACCATCCCTGTGCTAATAGTATCACTCCTCGTTCTCGTCGTGTTTGAGCTTATTACAGTGAGCACCATTGTCAATGCAGCAATCTCAACCATATGTGTGGTCGTTTACTTTTGCATCTTTGTCATGGGATATGGACCAATTCCAAACATCCTTTGCTCGGAAATTTTCCCGACAAGGGTCCGTGGCCTCTGCA…	MU54824
c15d_01-G11-M13R_c	ATAATCAGTATGGGAGGGTTACATCAATATCAATACCTGCAAGCAGGACGCCAATTGCAGTTCAAGCTCTTCCAGCTCAGTCCCATGCGGCAGGCCAGCAGTATAGTTCAAGAACTCCAATCATTTCCTCTCCTCAAGTTGGACAAAGCATTCCGATTAACAGAGATGGTTTAAATGCATTATCTCGTGATTTGGAAAGGAGACAACAATTTTCGAGACATCATGGTGATTCACATCATGCAACAAATCTAGCTTCATTTCACCACCCACAAACCGTGCAGAACCGGGATCCTCAAGATCGTTCCTTCACTACTGGTCAGTCTATTCAAACATCGAATGGTGCAAGGCCATCCACAGGGCTATTAACGGATTTTCAGAATCCTCACCTTCAGCAAGCTC…	MU54825
c15d_01-H02-M13R_c	TAGGACGAGTTGTAGAGCGAGGAGGAAGCTCCTTGTTTACAAGATTGATATTGAAGCGGTTTCTGCTTGCAAGAGTGGTTTCCCCAGGTACCAAAAGATTCTTCAAGAGGAAAGGGTGAAGTAAAATCACCATCCCAGGAGATCAGAACTTGTTTCCATCTAACTTATTTCACCCCGGTCTTCAGATTTCAGATTTCTAAGTAATAACTTGAAATCAGCTCATCTGGAGATTCAGGAGGTGCAAAGCTAACATACGCCATGCTGTCTATAAATTTTTAGTTGTGTCACTATTGAATATTATATAGAAATATACAATTTTGCCTCATATTTAGCCATCTAAGTTTATCTGATGTAAAATGTATACTGTATAGTATGGATCAGTGCAAATAAAAAATGGTC…	MU49587
c15d_01-H04-M13R_c	ATTCAACAAATTCAAAGCCCACAGAACACAATTGTGGAAAACTATTTCATTTCGTCTCCTTTTCTTTTGTAAAAACCATGTCCTCCATGGGAGCTAGCTGCGCTAGGGTTTATGTAATGAAAAAGAAAGCAGAGGAAAAATTGCAGAGGATGGAGCAGGAGAGATCTGGCAGGAGAGAAGATAACAATTCCGTCAAACCTCCAAAGACTGCCCATCACGGCGGCGGCGGAATTGTCGGCAAATCCAGTAAAAAAGTCCATCCCGGTACCGTATTCGGGGTTCCGCCCACCTCTAATTCCTGAAAACAGGGCTCCTCTGGCTTTTACTTTCTCAATAGGAATTTCATGCCAGAGTCGAAGTTTTTTGTGCCTTTTCTTTTCTTTTCTTTTTCTACGTCTT…	MU44002
c15d_01-H05-M13R_c	AACTCAGGGAAAAAAAAAAAAAAAAAAAAGAGAAGAAAAGAGAAAGAAAGGAGAATGGAGGCAGAAAAGCCATCTCCAGAGCCCGCCTTGCTTTTTTAGCTGTTGCCATTTTCACATCCTTCTCTTTGGTTCCTACGTATTACCCAAAGGAATTTGAAGTTGCATCTCTTTTCTCAATGTGTGAAATTTCTGTGAGCTAGTTTTCCTTCTATTGTAGGCGAAGCATCTTGAACTCCTGTCGGCCTCTCACTCACCATTTCTGAGTACCCAGCTTCTGGAAGCTCAACGAGGGGTAAAGTGATAGTTTTTACTTTTAGATTAGAAGGAGAGAGGAAAAGTTAAAGAATATAATGGGTTCAACACCCAAACAGCCTTTATTTTGCTTCAAATGGCCATGGG…	MU45468
c15d_01-H08-M13R_c	ACTTCCAAGGAACACCAATTGGAGTCTCGATGGACAACACACGCTTGGCCATTGCTTTGATTGGTAAGCTCATTTTTGCTCAATTTTCTGAGCTTGTTAATGATTTTTACAACAATGGCTTGCCTTCAAATCTCTCTGCAAGTAGAAACCCAAGTTTAGATTATGGACTCAAAGGTACCGAAATTGCTATGGCTTCCTATTGCTCCGAGCTTCAATATTTGGCAAATCCAGTAACAAATCATGTCCAAAGTGCTGAGCAACACAATCAAGATGTTAATTCTCTTGGTTTAATCTCCTCGAGAAAAACAGAAGAAGCTATTGACATTTTGAAACTCATGTCTTCAACATTTTTAGTAGCACTTCGTCAAGCAATTGACTTAAGGCATTTGGAAGAAAATC…	MU47856
c15d_02-A01-M13R_c	AACAGAAAACTGATTTCAAAGCAAAAGAAAAACAGGAAATGATTACACAGGAAATATGAAAGCTCCCAATTCCAATTGGCTTCCTGTGGAAATAAACCGTCCAAACGATGAAATGGAGAGCTCCGAAGAGAAGTTTTGAGACGAGCTAATCAATGAAATTTGTTTCTTATAAAAAAAAATGGTCCAACCGAGAACAATATTTATCTTCAAAATCAATGTCTTCTCAGCATTGACCCATTCTATAGGTTCTATTTTGTATAGTTGGAGTACCTTCTATCTTATAGTTGCGCTTGGGGGCTGGTTTTTTTGTATGCCTGTGTTTTCTTTCATTTTTATCTCAATGTAAGCTTGTTATGAGAAGAAATTGTTAATTGTTTTGAGAAGTATTTATTCAATGAC…	MU54826
c15d_02-A03-M13R_c	TGGAATAATGCCGTCAATTCAAATTCCATAGAGATCACACGACGATTAATTTGATCTCACGCTTTCGATGAACTCAAAATTCATGGCCGACATTTATTCTCACCTTTAAATTCTTCGTTTTTCTCTCTAGAATCTATATCACTTTTTCTCGAATCTTATTTCACGATCACAACGAATTTCAACCATCTCTTCCTTTTCACGCTAAACCGACGTCTTCCCTACCGCTGCTCCTTCAAACATATTTGTCAAGAATGTTAAGAAGCCAAACTCTGTGCGCAAGGTGAGAAAAATTATGCAAACCTTTATCAAATCCAACAACCGCTCAACAAGTTCTTGATTATCTGAGTTTGTAAGGCTTCCAGACCATGTAAAGACATTGGAGCTACTGTTCAATATGTA…	MU54827
c15d_02-A06-M13R_c	AAATAATATTTATTACAGCTGGTTGGAGACTTTTAAATGATATTTGCGGTAGCAAAAAAATGGTTATTATAAGAGAAATTAACAAAAGTAGCACACTTTTGGTTTTCGTTTTCAAAAGTAGCACATTTTTTTAAAACTCATACAACTGTTTTTTCGATCAATTTCGAACAAGATCAACCATCAAGATTTCCCTAAAATTTTCAATCAATTTCGAACAACTTATTGATCAACCAAATCTTATTTAATTTTTTTATCCATTCAAAAAGTTATTCAAACCTTACCAAATCTTTACACTTTTTTTTTTTTGTACTCTTACCAATTTTCCTAATTATTTCTTGTAAATTACCATTTTCCTTATCCTAATTTTCTCGACTTCAATCCAAAACCTTCTTTTACATT…	MU54828
c15d_02-A09-M13R_c	CTCTTTAGCTGTTACACCCCTTGCAGCTCTTGTAGTTTTCCATGACAAGATGAATGGCGTGAAGATCATTGCTTTGCTGCTCGCGGTATGGGGTTTTGTGACATATTTATATCAAAACTATATTGATCAGTCCAAGGCACAAAGAAGGCAAAACAGAACTGACGAACCTCATGACGAGGGATCCCTTTGTTGATGGACCATCTGATGCAGCCTGAACATATAGCTCATGATTTTTTAGTAGTTTTTGCACACAGATTATCTGAAATCTCCATTTTTTTACAATAATCTTAGTTAACAAATTCCAGATAGACAAGCCGTGGACGAAGTCACTCGGTACTCAGGTACGTCAGACCATTCATTTGATATAAAACCTTTGTAATTAAAATAGCTTAGTCTTGA…	MU54829
c15d_02-A11-M13R_c	TCTCGCAAAGTCGTTGAAATGTTTCTCACTATTTTTCTTTTCGCCGTCGTCTCTCTCCCTCAACCCCTCACGATTTTTTCGCCGCTGCCGTCTCTCTCTCAAACCGTCACAATTTTGGGCGTCTCCCTCTTGCGAACTCCCTAAAAAAACCCTCACAATTTTGTGTCGGCGCCGTCTCTCTCTCCGGTTCAGCTTCGCACGATTTTTCCTCTCTCTCGCAAACGATCCGGCCGCGTGAACTTGGAGTTTACCTTACCGTGAGTTGCTTCTCCTCCCTTCTCCGTCCGTTTCTGCTCACATTCATTCCTCAGTCTGTTTCATTCGCAGAAGGCTCACCAAGCATCAGGTTGCTGAGGGCACTAGACATTTACCCCATTTATGGGACCTTTGTTACAATAA…	MU54830
c15d_02-B01-M13R_c	ATTTTCCTGAAGAAGGGTTTGGGAAGGCTAGTTATTTCAGAAACATTCAAGTTGTTGACAGCTCCAACAATCTCAAAGCTCCCAAAGGGATTGGGACTTTTACAGAGCAATCCAACTGCTATGATGTCCAAACTGGCAGCAATGGGGATTGGGGCCATTACTTTTACTATGGGGGCCCTGGCAGAAACCAAAATTGCCCATGAGGACTATTTCAATGTAAACTCTGTCTAGTGTTTCTCGCCCATTCTCTATCTCATGCCTGTAACAATATGCATTCAAAAGCTAATGCATTCTCTTATCTCTCCTTTGTATACACATCCTTTAGATCTTGTGAGATTGGGGCAGAAAGGTAAAATACGAGCTTTCAATATTGTGAAGCTTTGGGTCTTCAATTTATAA…	MU48937
c15d_02-B02-M13R_c	AATAGAAATCATAATGCCTTTGAATTGTCGGCTATTGCACTGTCCATTATCAATATGCTATAGAAAGAGATAATTTCATTAAATTTACCCTTTTTTTTTTCCTTTTAATTTTATTTTATGATTTGAGCAAAAGTAGATATGTTGTAATCAAAATACAATCCACCATGGTTTTTACTCAATGATGTAATAAAGAGGTGTATCTATTTTCTATTGTGGTGTGAATTACATATGTGGTCTTAGTTTTTGCTGTGTGAAAATTGAAGAAATGGGAAGAAGCTTTTAAATTTCACAAATATATAGAATACATATCTAAATATTTGACGAAAAAAAAAAAAAAAAAAAAAAAAAAAAAA	MU45449
c15d_02-B03-M13R_c	TATATGTGTAAAAATCTCTAATTTAGTTTAATAATGTTTTTCACTTTTTTCTTTAGTTAATTTAAGTGGTTTGAAGACTTAAAATTATCTTTTAAAATTAAAGATTGTAATGTTGAAAAGAAAACAGAGGCCAAATAAAATTCAAAATTCAAACTTCTTCATATATATTTTGATAAAAAAATTTATAACTTTTCGATAATTGAATTCAGGATTAAAATACTAATTTATTTAACTTGGAGTTAGCATATTATGATTAAAAAATTAAATTTTGATATTTTCTAAATTAGTTAAAGTGAGAAAATTCTATGAAACCTTATTTCGAAACCTAGTAAAAATTAAAGTATCAAAATATTAAACAAATTACCCAGACAAGTGTAAGGTAATTATGAGTTATATTTT…	MU54831
c15d_02-B07-M13R_c	TACTATTATTTTGTCTGGGTCGCAATGTGCAGATTATTGTATTAGTCTGCTGGCGATCTACAGAATACCGCCAATCTTGGTTTTTCTCTGTTGCAGAGATTAGTAGGCTGTGGGCGCTGTCTTCCCAATCTCCGGTGAAGTGAAGAGAATCCAACGTTATTTTTCTTCTCCCCTTTCTGGATCCTGCATCTGTCTCTATCGGATTTTAATTTAACCGGAGAATGGATAATGGAAAGAAGAAGAGAAAAAACAAAAAGAAGAACAAGCAGATTAGAACCTCAGAAGATGAAATGGTTGTATCAGAATCGACTTCTGTGGATGATACTCACCCCAGAAATCGACAGAACGATCAAAACCCAATTTCTGACACACTACTTCTTTCATATCAGCAGAGCAGCG…	MU54832
c15d_02-C03-M13R_c	ATTCTAATGTAACTGTTTTACCATTTATTTATCTATCGCAGGATGTATGTGTTCCTCTATCTCACCTTGCGGAATTGATATCAAGTTCTAAACGAGAGCTAGATGCATCCTCACTCGTTTGGTGTGTCTTCTCTTGGTTGCATCAATTTGCTTTTCCCTCCTTTCTTGGGGATAACTAACTAGTTTCTTACTGTAATGTGTGCAAGTACGAGCATCGGTTTCGTAAAAGTTGGAACAACTAAGATGATCTAAACAAAATTGGGTCAAGCTTTAACATTGTTTAAGTGTTGACAGAAGTTAAATTTGAGTTATTGTTAAACAAAAATATCTCGAAGTACTTAGAAATTAGAAAAATTGGAACATAGTGTTGAATCAAATAATTAATAATGATTGATTTAA…	MU54834
c15d_02-C04-M13R_c	TTTGACTGACCCAGAAATGGAATCAGAAATCAGTAGAAGAGTTCTGATGATGCAGAAGAAGTATATAAGCTATGATACACTTAGAAGGGACATGGTTCCTTGTTCAAGACCAGGTGTTTCGTATTATGAATGTCATCCTGGTCCAGCAAATTCCTATGACAGAGGCTGTGAAGTCATTACTAGATGTGCCAGAGATGTTCATGACATAAACACTTGATGATGATAATGATGATGATGGATGGATGGGATGCCACTGGTAAGCTTGTTGGCAGCCGTTCAACTTTTGTGCCCAGAAGCAGATATCAACTACAGGTTGTTGTTCATTGAGATCGTCAAATCAAGCAAGGAAATTTATGTGCTTTTGTAAAAAGTAGTGTTGAATCTTATTATGATAACTTG…	MU48059
c15d_02-C11-M13R_c	TTGGAATCTCGGCCATTTGTGAAACCCCTTTCAGCTGAATTATTGGCTCAGCTTGTTGTCATCAAGATTTTGGCCACCTCTTTGTGCAGAGCATGTGGACTAGTGGGAGGGTATTATGCACCATCCCTGTTTATTGGCGCTGCAACTGGAATGGCATATGGGAAATTCATTGGCCTTGCGCTCTCTGAGCCCAACTCTGTACTTGACTTCTCTATTTTCGAAGTGGCGTCACCTCAAGCTTATGGATTGGTTGGAATGGCTGCTACTCTTGCTGGGGTTTGTCAGGTGCCTCTTACTGCTGTTTTGTTGCTTTTTGAGTTAACACAGGACTACCGAATTGTTCTTCCTTTACTTGGGGCCGTGGGAGATTCATCGTGGATAACTTCTGG	MU54836
c15d_02-D03-M13R_c	TGATCCGGACACGACAAAATATGGTGGAGGAAGAAAAAGAACACTACGAATTGGATTGGAATATACAGGAAATGCAGATATGCCATGAATGCAGTAGATGAATGGTTCAAGTGACAAGAGAAGATATTTTATATACCAACGTTCAAACTCAATGGTCAATGGTCTATGGTCAATGGTAATAGTCAGAGTGATTGGGGAAAATGGGGGAAGGAAATGAGTTTGGAGCTGACTATTTGTGGATTGAGACACTCCTCAAGTCTCCATATTTAGCTGTTAATGTGAGTCGGAATCAACCTAGGGAAAAGGAGGAGAGTTGCCTGCCTCAACTAAAGGGAGACTAGCAATTAGTGATCACACCAAGACGTGTTGGTGTTCATCTTCTAGTTTACAGACGAGCCG…	MU44717
c15d_02-D06-M13R_c	AGAGTTGGGATAGCTCGGAACTCAGACAATGAAATTAGCTCCAAAAGTAATATTTCTCCTCAGAGATTCTGAGGGTTTTGCCTCAGCCCTTTCCGGAGCTCTTCGCCTCAACCCTCCTTCCACGGTCACCACGCTGGATGAAATTTTCGGGTTCTCCCTCGAGGATTATGCAATCAAGGACCAGAAGGCCTCCGGTAACATCGTTCATCATCTTGATGATAAGGGAATTTATCAGGTTTCAGTATTAATCTTACAAAATTACGTACCTCCAGTCTTGGCGTGTGCTTTAGATGTAGTTCTTTCACACATAGCAGGAGAACGTTCACCCTCTTCTTCTAAAGCGAAACCCACTCTTGTAGTCCCATCTATCATTACATCCTCAAAGCTCAAGTGGGAGAG…	MU54077
c15d_02-E11-M13R_c	AGGAGAAGGTCGAGTCAGTGAAGGGCATGTCATTGACGGCTGATGGATACAGTGCTGTATTCGATGTTAAAACTGAAGATTTGGATGCATTTCTTACTGGCCAGGCTAATGCAGCCGATGTGAGTATAGAGGTGTTGAAATCTCTTCCAAAATTGCAAGATAGAGAGCAATCAAGAGGCGGAAGATTTGGTGGCGGTGGTCGTGGAGGGTTCGGCGATCGCAGAAACGGTGGTAGTAGGTTTTCAGGAGGAAGAGGAGGTGGACGTGGAGGATTTTCCGACAGAAACAACAGGTTTTCGGGTGGAAAAGGTCGAAACTTCGGTGGTGGTGGCAGCCGTAGCAGTTGGTAAGGTAAAACAAGATGGTGCGTGTAAATGTTCCTAATAAGCCACAACCTGA…	MU54838
c15d_02-F02-M13R_c	TCCATTTTCCTCCACCTCTCTTCTCTTCAATTTCTGTTCTCCACGTCGTTGCCAATGGCGAATTCCTCTAATTCTTCCCTCAAATCCGATGCTCTATTGGAGCAGATGAAGCAGCATCTCTCCACTGATGCCGGAAAAGAGATCGCCAAGAAAGTCGGCTATGTTTATCAGCTTAATATTTCTCCCAAGAAAATCGGAACTGATGAGGTGGTTTATACCATTGATCTCAAGAAAGGGGAGGTTATCAAAGGTCCATACGAAGGAAAGCCAGACGCCACCTTATCCTTCAAGGACGAAGATTTCGTTAAAATTGCTTTGGGGAAGATGAATCCTCAGATTGCTTTCTTGAGGGGTGCTCTTCAAATCAAGGGGAGTATCGGTGCGGCACAGAAATTCACT…	MU47656
c15d_02-F03-M13R_c	ATCATATACAGTAGATACTCCAGTTGGCATAACTGCTTCACTGACTGAGACAGCTTCAGTAACGAGAGAAGATGACCTTTCTCCTGGTCAACCTTTGCAGCCTGGCCAACCTTCTGGAGGTCTTGGTGTCATTGGCCGAAGAAGTGTTTCTGGCTTGGGTGCCATTGGCGATAACCTTAGCGGGTCCGCAATGACTACTGGAGGAATGCATGATCAATTCTATAATTTGCAAATGCTTGAAGCTGCATTCTACAAGCTACCTCAACCGAAGGACTCAGAGCGTCCAAGGGGCTATACTCCAAGGCACCCTGCACTTACTCCTCCGAGCTATCCTCAAGTACAGGCCCCTATTATAAACAATCCTGCCTTATGGGACCGATTAGGTCTAGAGACCTACGG…	MU51319
c15d_02-F04-M13R_c	GCACCACACATTTTGTGTGTGTGCCGTGAGATTCTTGCCAAACGAGAAAAAATACACCAGACGAAAATTTATTCAAGTGTGTTATTTTAGTGTGAGGAGGTTAAGAGTTTCTTTTATCGTTTATTTTAAGTTATCGAGCTATGGTAATTGAATTCAAATAGTTTGTGTTGGGTTATTTGAGAAGAGAGATTTGTTGGTGTATTCGAGGATGTCTTTTTAATCTCCATCATAGTAGAACATGTAGTTGCTAAAGACTAGATGTTGTCTCGAGTTTGGACAAACCAGGTAATTCTTGGTGTTTTTCTCATTTTTCTTTATGCTTTATTATTTGTAATTTTATGATCGGTTGCTTATTTGACTCTAACTTGTAAAGTGAGAGTTTAAAATATAATTTAGTTT…	MU54839
c15d_02-F07-M13R_c	AAACCCTCATGCTCTTTCTCAAAGTCTCAACATCTCAAAACCTCACTTCACCGACCAAACTATCAGATTTGGACATCCACCCTTAACCTTTCCAAAAGCTGCCAAAATGTCGTTTGTTTCTTCGTCAAGAAGAATGCATTGGACTCTATGTTTGCTTGGTTATCTTGTCAAGAATTGAAACTTCATATCTTCTATTTATCTTTACCAATATGAAGATGAAGAGAAGGAGGGTGCTTGAAGTGGATAATGGAGGACAACTCAAAGTTGCTAGATTTGTAAAATGTCACAGGACAAAGCAAAACTAACTCAATCAGTTGTTAGTGACTATTCAAGTAAGTCGTCATTTAATGATCAAGATAGACTGCCCTTCTGATTAGAAACCATTCAGGAAATGCCCCT…	MU54840
c15d_02-F08-M13R_c	ATCAAACAAAACCTCAAACAGGTCTAACTAAAACCCTAAAGCCAACAACAAGAATGGAAGATAAAAGCCTTTTTCTTGCACTCCAAAAGCCTCTGTCTGAGAAAGAAGCAAACCTTGTGTTCAAGATGCGCGATGCCAATGGCGACGGAATTCTCGATAAGCAGGAACTGATGACTGACTTGACACACGCTAACAAGAAACCCTCCACAAACTTACCAAACATGAAACTCACAAGGGAAGAGATCAAAGAAATATTTGTAGGTTTCGACATCGATGGCGATGGTTTTCTCAGTAAGAATGAGGTAATGCAGGCCTTCGGTATGATGGGTTCATACTCCCCGCTGTTGAAAACTCACTACGCCATGGCTTGTGCTGATGAAGATGGCGACGGTCTCATTA…	MU54841
c15d_02-G01-M13R_c	ATTGCAGCAACCATGGGGCAACATGAACCCACCGCAGGTTGTGGCTGCTGTGGGTTTCAAAGGAAAAAGACTCGAGATCCCATGTGATTTAAATCCTCGAGTTGCTGCTATCATAGAGGCTTGCTTTGCCAGTGAGCCTTGGAACCGTCCTTCCTTTTATGAAATAATGGAATCGTTGAAGCCATTGATCAAACCTGCTACACCTCATCAAGTTCGCTCAAACGTGTCATTAGTTACTCAATGAGGGGACCCAAGGGACATCTCAATTTTGTTCATGTGAAAACAGAGTTTTCAAAAGGTTTGTCTGGCAGATTAAGATGCTGTTCATATAGATTCAGATTCATCCGTGTATATTAATTTCTTCGCTGAAAATGCCTCCATTTTTTAGGCAAACCAAGG…	MU44526
c15d_02-G05-M13R_c	CAGACTGTGTGACTTTTTAATATTAATTCTTTTTTCTTTTTAATGATTTACGTTGGCCAATCTGAGTATAGTTGAAGTGTATTTTTACTTGCTAATGTTGGAAACCTTCCATTTTGATTGATAATAGGTTCAATGATTGGTCGAGAATGAAACATTCTTCTTATGTATGCACCAAAAAGTCAGATACAGTTATTTGAAAGAAGAAACAAACTCATAAATCTTTAATCAAACCATGGATACAAAGGGTATGATTCCCCACAACAACCTAAACCCATTTGAACGACCATAACTCACCAAAAAAGCTCTCCAGTTAGATTGATAATGAAAGAAGTATAATTAGATAAACATTTAGTAAGAGAACAGTATGAACTTTAGCCAACTTAAAGTCTTCTTCCTATC…	MU54842
c15d_02-G09-M13R_c	ACTTCAAAATGATTGAGAAGCTTGCCGAGAAACTTGGTGCTGCAGTTGGTGCCACACGTGCTGCTGTTGATGCTGGATTTGTTCCCAATGACCTTCAGGTTGGACAAACTGGTAAAATTGTAGCACCAGATCTATATATGGCTTTTGGTGTATCAGGAGCTATTCAACATTTGGCAGGAATCAGAGATTCTAAGGTTATTGTGGCTGTGAATAAAGATGCAGATGCACCAATTTTTAAGGTTGCTGACTATGGAGTCGTTGGGGATCTGTTTGAGGTTATACCCGAGTTGCTTGAAAAACTTCCTGGAATTAAGTAACTTTATCACTAACTGTATTGTGTGGGAATGAGTTCAAAGGGCATTCCATTATCTGAATTTTTGGGTCATTTATATTATATAT…	MU54843
c15d_02-G11-M13R_c	AAAAGGAAAAAAAAAGGAAAAGAAAAGCGCTTAACCGAAATGGAAAAGGGCGAACCGTCAGAAATCGACCACAACGCCACCCCCCACCGCCACCGCTACCGTCACCGCTCACCACCTCTCCGTTCCAGCTGGATTAACTCAACACGAGTTCGACAACTTGAGGAATCTCATCTTCGAGTTCCACACCTACGAACTCCGCCCCGGCCAATGCTCCTCCCTCCTTTCTCAACTCATACGAGCGCCGCGCGATGTGGTTTGGTCCGTCGTTCGCCGCTTCGATAAACCTCAAACTTACAAACACTTCATCAAAAGCTGTACAGTCGCGGATGACTTCATAATGACCGTAGGATGTACTAGAGACGTCAATGTAATCTCCGGTCTCCCGGCGGCGACAAGTAC…	MU54844
c15d_02-G12-M13R_c	CAATTCTTCCTTGTCATGAAAAGAATGGTGACCATCAACGAACAAGAGATCTCTACTCTGTGAATAATACAGATCCTCATCCTCATGATATTCATGTTGTTGAAGATGAAGCTAAAACATCAAATGAAGCAGTTGATAATGGAAGTGAAGAACCTTTGGTCAATGGTACCTCAAATATTCCAGTTAAATGTGGCAGTCCATCCTTCAGTTTGTTGCAGAGTGAACTAGACATCACGAGAAGCAGCTCAGATGCCACTGGAAGATTTCCACCAATTGCTCGTTCTCGAAGTCACTCCATGCAATCACAATTGCGTAGAAATTCGATGTCTGCTGTCGATTATGAAAGGTCAAAAATTGGCAATGAAGTTGAGTGGCTCAGAGGAAGGCTAAAGATTGTTC…	MU49026
c15d_02-H01-M13R_c	TTATATTAGAATCTGAAGCTGCAAAAATGGATCAAGTTAATAGAGCGCGAGGTGAAGCCGAGGCCATCGTTGTAAAAGCCCAAGCAACAGCCAAAGGACTCGCCGTTGTGTCACAGGCACTCAAAGACAGTGGAGGTGTCGAGGCTGCTAGTTTGAGAATCGCTGAACAATACATACAAGCCTTCAGTAACATTGCCAAAGAGGGGACCACAATGTTGCTTCCTAGTTCAGCGGCGAATCCAGCGAACATGATGGCTCAAGCCCTTACAATACATAAGAACCTCGTGGGCAATAATGTCTCTGGCGTTGAAGCCGGAACTAGTGGATTAAATGAAGGCATGAAGGAGAGCAATCTGGCGGCAGAAATTGGGGGAGATAGTAACCAAACTGTTAGAGTTA…	MU43915
c15d_02-H02-M13R_c	TAGTCTTTATATATTCCTACTTCTGGATTTGCTCTTCACGAAACTGGAGAAGCAGAACCTTCTGCTTCATCCAATACTAATAAAAATGGTACCAATGATCTGAAATACTACATATTTGGATGGATAATACTTGCTGTTGGCTTACTTGCATGGGTGGGGTTCGCGAAATCTAA
c15d_02-H09-M13R_c	ACATCTGTTTTGTTAGGCAGAAGTTGAGCATTGACGAGAGTTTTAAATCAAAATTTATCTCTGGTTCTTTTTTCCCCATTTTTCCTCCCTTACAAATCTCAACCATTTATCAGCAAGAAAGTGATCTTTAAGTTTGATATCTTCTTTTGCATATACTATCCAGTTAAGAAAGATTAGAGCTTATAGTTGGCCAAAGAAAGAAATCATCTTCAAAGGAGAAAAGGCCAAAGTTTTACTGGTTGTCGTATGGTGACATTGTCCAAGAAAAGATAATGTGTTTTTTAGAAAGTTGGGGCAAAGAGAGCTATGAACTTGTCAGAAGCTGATCAACCAGTACAGCTTAATAGAGCATAATTCTCAGTGTTTGGATCTACTTGTCATTATTTTGTTCGGAAACCT…	MU54845
c15d_03-A01-M13R_c	TGTTCGATTTGAGGAGACAGTTCTTGAAGGTTCTAGCCCTGGAAAGCAGATAGCTAGAGGTACTGGGGAGTTTGAAGACCTTGACTGCCAGATGGTGCTAAAGAGTATAGGTTACAAATCAGTGCCTATCGATGGTTTGCCCTTTGATCACCAAAAAGGAATCGTACCCAACATTAGAGGTCGAGTTGTAAGCTATATTTCTGGAGATGCCATCCAGCTTGAGGAAGGATTGTATGTATGTGGGTGGTTGAAGAGAGGACCAACTGGAATTATTGCAACAAATCTCTATTGTGCTCAAGAAACCGTTGCCAGCATATGTGAAGACCTTGATAAAACAGCATCAGGGTCCTCCTTTTCTAGCTCATCAAAGCCCGGGAGAGAAGGTCTCATACATGCATT…	MU54846
c15d_03-A05-M13R_c	TTCATAGACCTACCAAATGTGAAATTCCATGTCTGATCCTTTTAAACAGAAAACCAAATCTCTTCATTCACATACCTATGTTTCCTTGGACTTTAGTTATATTTAATACGTCTTTCGTTTAACAATTCTTTGTCCTTCCATAATTTCAGAATTGATGGACTCAATTAAAATTTTAAATAATTATTTTAAATGATAAAATTGTTAAAAATATTTTTAAATATAAGAAAATGTGATAGTTTATTAATATCGACGTAGATAATTACCATAATATATTATAATGAATATTTTTATATTTGCAAAAATTTTGAGTTATTATTTATATTATATTTGAAAACTAATAAAAAGAAAGATTAAGGGTATAATTTAATTTAATTATATATTGTTGTATCCTTTAAGTAG…	MU54847
c15d_03-B02-M13R_c	TTGCAATGCTTCGAAATCCATCACCTACACTAAAAGCATGTGCGGCATTTGCTCTTCTACAGTTTACTATCCCAGGGGGTCGGCACGCCTTACACCATGCAAGCCTTATGCAGAATGCTGGAGCATCAAGAGCGCTTCGTACTGCAGCTGCCGCAGCAACTGCCCCACTACAAGCGAAAATATTTGCTCGAATTGTTCTTAGAAATCTAGAGCACCACAGTGTTGAATCTTCCCTTTAAGACAAATTCAACATATTTCTGCAACAGAAGGTGAGTTCTTGTTCAACTCAACTCATGGAGCTTAAATGAGCTGCATGGCATGTCCGAACCAGGCGGTCTTGTAAATGCCCCCATTAATCATATACCAAGTCTCTGATGCCAAGTAGTACACAGAACTATA…	MU54848
c15d_03-B03-M13R_c	ACAGATATGTTTGTTTCTTTTAAGTACAAGTTAGGGACCTAGTTGAACTAAACTCTTGTCGACTTATGACATTTATAAACTTAATACACGATAAAATGTCGTAAATAGGTAGAAGTTGACTCTATGAGTATTGTATTTGCTCAATTTTACAACTTTGAAAGTATAATGGTAAATTTGTACCTATTACCAAACTTTAGGGGTGGTTTTTACTATCTGTGTTAGATATTGACATATGAAACTATGCTAATGGATTTTATGCACAACTAATATTGGAGCTGTTTTTGTTTTGTTAATTGGTAATCATCATAGTTATAACCAGTTTCTCATTACATTTGATGGTTTTCAACGGCAATCAGTATAATGGCACTCCTACAAGACCAAGGCTTTCAGTATTTTGTT…	MU54849
c15d_03-B07-M13R_c	CCGATTCGGAAATCTTCTCAAAACCCTAAAATCAACCATTTTTCTTCTTCGTTTCTACCCTTTTTACCGATCTTCGTCGGCAACGCAGGAATTCACCCACTTCCCATATCTCTGATGGCATCCAAATCGAAGAGCGAAAACCCTCACACCGGTGACGGTGCTAGCCCCGGGAAGATTTTCATTGGAGGCTTGGCGAAAGATACAACTTACACTCAATTCAACAAGCATTTTGGGAATTACGGAGAGATTACAGACTCAGTGATCATGAAAGATCGGTACACAGGACAACCTAGAGGTTTTGGGTTTATCACTTATGCTGATCCTTCTGTGGTTGACAAGGTTATCGAAGATACACACGTTATCAATGGGAAACAAGTTGAAATTAAGAGGACCATTCCT…	MU53463
c15d_03-C04-M13R_c	CAAACAGTACACAGCCTCAGCTACAGTCTAACATAACTAGCTAATGTTGGAGGAGAATTCCTTTTCTCCCCTTACTAGTATATAATGTTAATAATAGGAGAGATCGATAACAAGTTTAAATAATTCCCAACCAAACTCCAAGTCCCAACAACATCAAATAACATTTACAAAACCGATAGCACAAAAGAGTTTCTTTTTGTCAGAACATTCCAAAATATGCGTAGATAGGGATGTAGAGCCTGAAATCCACAACTTCTGCTTCTCGAACAAAACCATCTACAGTCAAATAAGATCAGAGAAGGTGTTTGATACTGTGGAGAAAATCCCAGTAATAATTAAGCATGTGATCTTTAGGTTCTACTTCACTCCAATATCCAGTGCAGAATATCGCATGTGCAT…	MU54850
c15d_03-C06-M13R_c	TTTTTGGGCAATGCTCTCTACGTCGAAGTCCAATGCGGTTCTTTTGATATCATCGCCCCCTTCCACCATCAGAGATCCAATGGCAACCAAGGCCCTGAACTTTGAATCAGCTTCAAGATTTTCCTCTTCTGCAATCTCAAGTGCAGCTGAAAGAACTTGACCCTGACCATCAAGATCCTTCTCATCAATCAACAACACAGAGAAATTGAGAATTAGTGTTGAAAAAGATAGTTGTACGGCTTTATTAGCAGATGAGTAACAACTTGAAAATGCATCAAGAATCTACAAAATTATTTAACATTAGTAGTTAAGATGCAGAAAATAAGGAAACACCCAACATCACTACGGCGCATAACAAATATATGACAGAAGCACAAAGATAAATATTGAGTTCTCAGT…	MU54851
c15d_03-C10-M13R_c	TCTGTCTCCCTGTCTCTGTTGCTTTGTCTAGGAGGTCGTGCGGTGTAACAAAACAACCCCACTCTCACCCCCTTCTCCCCCGCTTCTTCAATCGCCATTTTCCTTAAACCCCAAATCCCCTTCTACCCTCTTCTTTCTTCCTTTTTCATTTCCCTCTGTCAAATTTTAGGGTTCAAAATGTTCTCCTCTCTTTTCCATGCTCAACTCCTATCCAACCATGCCGTTTCCTGCACTTCTTTGGAGTTTACCAAGCGCTGCTTCATACCCCCAAGGAATATGAGGTCGCTAGGAGAAAACGATGTGATTGGTTGGGAATTGGGGCAATTTTTACCCACTTTACTTGTAGAGCTTCAGACGACTCCAAAGTCTATGGAATGGAATAGTGTGATGTCCCAGGAC…	MU54853
c15d_03-D01-M13R_c	AGCAGAATTTGGAAGACTGACACCTCCTTTCTACAGTCTCCTCCTCACCCAGATGCGTCATCTTCTTCCTCTGGTTCTAGATTTTCTCTCTCTCAATTTTGAATCTTTTCAAGCCTTGCTTTTGACCCGGATCCTCTAATTGATTCTGGTTAATTTCAAAGGATTTTGATGGCAGCAGCAGAAGCAAGGGCTGCTTTTCAGAGGACAGTTAATCGTTGCTTTGTCCAAGAAGATGCCAAAAGAGCTCCCAGATTAGCTTGCTGTCAGTCATCATCTTCAACATCCAAACAGGTTGATTCTGGACCTGCCAATGCAGCAGCAGATGGGCCAGATCAACCTTCTATTGGATTTATGCCTTTTAGCAGAGCTTCCTCATATTCGAATCTGCTTCCTGACTCA…	MU54854
c15d_03-D02-M13R_c	GTTACAAACCGTTTTATCAATCCCCAAAACGCAGGCGGTGTTCTGAAAATCCTCTCGACGGCGGCGATGGCGGCGGCAGCATCAAAGCCAGTCATGGTAATTGGAGTCGACGACAGCGAATGTGCAATCGCCACCCTGGAATGGACGCTGGACCAATTCTTCTCTCAAACGATACGAATACATCCGTTCAAGCTCGTCGTCGTTCACGTCAAACCGTCTCCGGACGTCTTCGTCGGCTTCTCTGGATCGGGAAGATCGGTTGAAACTTACCAAGCTTTCGACGGTGATTTGAAGAGGAAAGCTGCGAGAACTATCAAAATTGCGAGAGAAATTTGCAGTTCGAAATCGGTTTGTGATGTTGAATTTGAGGTTGAAGAAGGAGATGCAAGGTATGTACTG…	MU54855
c15d_03-D03-M13R_c	ATTTAGAAAGTGTTATACAGCTGCTAGACCGGTGATATTGGAGCCTGTTATGCTGGTAGAAGTAAAAGTACCTACAGAATTTCAAGGCACTGTAGGTGGTGACATCAACAAGCGAAAAGGTATTATTGTTGGAAATGACCAGGATGGAGACGACTCAATAATTACTGCACATGTTCCGTTAAATAACATGTTTGGGTACTCGACATCTCTCCGCTCGATGACTCAGGGCAAAGGAGAGTTCACCATGGAGTACAAAGAGCATTCACCAGTTTCTAATGATGTCCAAATGCAATTAGTAAGCAACTACAAAGGCAGCAAGCCAGCTGAGTAGACGACTACTTGGATGCATTTTGGTGTGTTGCTTTTTTTGTCATATCCAAAGTTACGTAGGCCTATTGT…	MU46511
c15d_03-D05-M13R_c	AACGATAGTCGGACACATAGTAACGGAGGCTTACCTCAAAATCTGTGTACGACTGCGGTGGACCCTGACGACGACGGGTTAACGGGTTGCTGGTGACAAGTCTTTGCTTCAATCAGCTCAAGTATCCATTTCGTACCTTCATTTGCCTTAGATCTCTCTCAATTTCACATCTTCTTCCCAGATTTTGAAGTGACGGCGGCCTTGTCATGGAGAAGATGAATCAGGCGTTTGAGAAAATGAAAATGTTAGTAGGAGTTGAGGTGGACGACGAACGTCAAGCTTCTACTGCTACCATTGATGACGGCAGCTCTTCATGGTTTATGGACGATTTCAATCGCAATTGCACGCTCTCTATAAAACAGCGATTTTATGGTTTTGCCATATGCTTTGTTGCTGGTG…	MU54856
c15d_03-D07-M13R_c	AACTCAAATTTCAAACACATCCTCATTTCAAGTGCAACACCTCCCAACTTCTAATCTCCATTCCAGCAGAAAGCCTTTCAAAATTCGTCATGGGAATCAGACTACCTTCACTTCTCTTCAATGCCAAGCAAGTTTTCAAAATGCATACTGTTTCTTCTAGAAACCAATGTGGTGTTCCCAAAGGCCATATTGCAGTTTATGTGGGAGATATTGAAAGAAAGCGGTTTGTGGTTCCGCTATCATACTTGAACCATCCTTCTTTTCCCGCTTTGCTCAAGAGTGCAGAAGAAGAGTTTGGATTTAAACATCCAACTGGAGGTTTGACAATTCCTTGCAGAGAAGATGTCTTCATCAATCTCACATCCAGGCTGCAAATATCCTGAAAGAGAGAAGAAAGAC…	MU54857
c15d_03-D09-M13R_c	TTCTCTCTGTTCCCTCCAGTTTCTCCGATCAATCCCTTCCCCCAATTTTCCTTTGCTTCGCTGCTTCAAGGTATTATGATATCAATGGTGATTTTGTTTCAACTCCACTTGGCCTAGAGAGTTCGTTGAGGTCGATGTTCACACACACAGACCAGATCCTAAGTAAATCATTTGGCATTGTCCCTTTGAGCGCCAAAGGAAATCTTTAAATTATCCGGCTACTTATGCAGTGGTGCAAAAATGACCATGAGGTTGGTAGGAAAATATCTTAATCTGTCGTCAATTGATAAGAATTTTCTGAACTGCAGTAAAATTGGTTTCCATCCTCGAGTTTTGCATAATGGTCCTGACACTGTAGAAGAACTCTTAGACAGACATGTGGTTAAGAAAGAAAAGTCC…	MU54858
c15d_03-D12-M13R_c	ATTTAACTAGAATGGCTAAATCCCACAGGGTTTCCCTTCTCTGTACTTTCATGATCTTCTTGTTCTGTAATTTCCATCTCCATGTTTCTGCAATGCTGGATCCTCTTGATTTTCTAGCACTTCAATCCATTCGTAAGGCTTTAAAAGACATGCCCGGCTCTAATTTCTTTGCTTCTTGGGATTTCACTTCTGATCCTTGCAATTTCGCTGGCGTTTCTTGTCAATCCAATAAAGTTGTGACTCTCAATCTTGGAGATCCTAGAGCTGGTTCTCCTGGTTTAATCGGTCGATTAGATATCTCCGTTGGTAAACTCTCTGCCTTAGCCGAATTCTCTGTGGTTCCAGGTCGGATTTACGGTTCTCTACCCGAACCTCTC	MU54859
c15d_03-E05-M13R_c	ATAAGAAGAGAAAACTCTCCAAGTTGAAGGAACTTGAAAAGGCAAAAAAGTTGGAAGAAGCAAAGAAAGACCCCGGAAAGGGCGAGATAATATTGAAGAAGCATTCTTGGCAGGCAGCAACAAGTAGAGCTGCTGGGGTTAAAGTTCATGATGATCCACAGCGTCTGATGAAGAGTTTGCGGAAGGAAAAGAAACAACAGCTGAAGAGTGTTGAGAAATGGAAAGGCAGAATTGAAACCACCCAGAAGATGAAAGCAGAAAGACAACAAAAGAGATCCGAAAACATAGCTCAGAAAATCCATGACAAGAAGATGAAACGGATTGAAAAGAGGGAGAAAAAATTAATGCGCCCTGGCTTCGAAGGTCGCAAGGAAGGTTTCATTAATGAAAGCAGCGCAT…	MU52086
c15d_03-E08-M13R_c	AACAAAGATCCAAATATCAAACCTCCCCTCTTACTACACGCTCCGGCACCTCCAAAACTCCATCTCGAGAGAGAAATCGCATCACTTTGAAATGGCGGTCGCTTTCCCAGATGTCAAGTCAGCGTCAGGTTTGAAGGAACTCGATGAATACTTGCTTAGTCGTAGCTACATTTCCGGGTATCAGCCTTCTAAGGACGATGTTACCGTTTACGAAGCGCTCTCCAAACTCGTATACAGCGAATATGTTAACGTGTCTAGGTGGTCCAATCACGTCGAAGCACTTTTGAGAGTTTCGTAAGTCATCGAAATTCTTAATTTTTCGGCTTGGTTTTATCGAATTCTTAATTATGAATTCATGCTATGGCTTTGTTATCTCTTTGTTCTGAAACCACTGGGTTT…	MU54860
c15d_03-E09-M13R_c	ACACTCCCCTTTCCTTCTTCAAAATCCCTCCCCTCATGAACGACGAACAACCCACGACAAAAACCCCAACCTTAACCCCATTCTTCTCATCTCCACGTCCTTTCTTCTCGACGACAGAGACCCACGGCAAGGAGACCCATAGCAATAGAGACTCATATCGTTGCTGAATCAGGAAATCAAGGCCAAGGGAGATTTCATGGCTATGGGCATGCGAGAATGAAAAGTTAGCGCCAAGATTCTCAAGCAGTAACAAAATTATGCAGTGACATTAATGGCGAACAAAGAAACAGACAAAGAAACATGATGAGAAGCTTCTTAGGCTTTTCTCTTTTCCAATCAGTAAGAGAGTTGATGGAATTGGGGACAATCAAGAAGAGGAGTTCGTAGTTCCAGGAGTTG…	MU54861
c15d_03-F01-M13R_c	TATGCTTCATTCACTCTGTTCTCTTCGTCGTATAGGTCTTTCCTCCGCTTTACTTTTCTTCCAGTACCAGCCGCCGCCGCGCCACCAGATTCCGCCTTCCTTCTCGCCGGCAATTTCTTCCTTCCCTTCCAACTCAACGCCAATCTCCCTCCTCCAAATTCCACTCTCTAGGATGTTGCCAACTGATGAGTTGAAAAATTTATATTTTACCCGCTCTATAAGGGACGGTGATTTAGTCATTGTCTACGAGAGACATGATATAATGAAGGCTGTGAAAGTATGTGAAGGTTCAACACTTCAGAATAGGTTTGGTGTGTTTAAACATTCAGATTGGATTGGAAAGCCATTTGGGTCCAAGGCGTTGAGTAACAAAGGTGGATTTGTCTACCTGTTAGCTCC…	MU47275
c15d_03-F02-M13R_c	AGTGAAGCAACTTTCTGTTAAATCTGGTCAAGGAAGGAACCAATTTGTGGCTGAGATTTCTACATTATCCGCTGTGCAGCATCGCAACCTCGTGAAGTTGCATGGATGTTGCATTGAGGGCCAGAATCGTCTCCTTGTGTATGAGTACCTGGAGAAAGGGAGTCTGGACCGAGCATTATTTGGAAAAAGAAACTTCCCTCTTGATTGGCCAAAACGATTTGATATATGCTTGGGTGCGGCAAGGGGTCTCTCTCTTATCTTCGTGAAGAATCAAGGCTTCGAATTGTTCATAGAGATGTTAAAGCTAGTAACATTCTACTTGATGCTGATCTGAACCCTAAAATTTCAGATTTTGGTTTAGCCAAACTTTATGATGACAAAAAGACTCATATTAGCACC…	MU54862
c15d_03-F10-M13R_c	ACAACAAAGCCTCTTGATTTACTAGCCTTTTAGTAATCCACTGATTCATTGGCCATTAAAATAGCATCCATTATTCCTTTGGCAAAGGCTAACTAATTCTTCGAGCTGGTGCTTGGCAATGTTTGCTTCAATCTATTTGATAAGGTTTTGGCTAGGATTTTATAGAGAGATGTGGTTAGGCTAATTAGCCTATAACCAGCAGGTGAAATACAATTTTTCTTCTTGGCAATAAGGGCAATATAAGTATTTTTGACGTTTTTGTTTATTACTCTCTTCCTGTGAAAGTCTTTGAAGAAATCCATGATATCCTTCTTGAGCAGTGGCCATGAGTTTTTATAAATTCAATAGGAAAATCGCCTGGCACAGAAGTTTTGTTATTATTGAAGGAAAAAATCATTT…	MU54864
c15d_03-G01-M13R_c	AAAGAGGATCGAAAGCCAATGGATTGGTTTGTTCGTATAAAGGTGGCGTCAGGAGTTGCAAAAGGATCCGAATACCTGCATGATCAGGCGGATCCTCCCATAATATCTAGAGACTGNAAGTCATCAAACATCTTGCTTGATGAAGATTTCAATCCAAAGCTTTCTGATTTCGGGCTAGCGAAGCTTGGCCCCGGTGGTGATAAGTCGCCATTGCCGTCAAGGGTCATGGGGACCTACGGCTACTCTGCTCCTGGCCGATCCACTCCTTGGGCGGTTGTTCCCGGAGAAAGATCTGAATCAGGCCGTGGCCGTCGCCGCCATGTGTCTACAAGAGGAAGCAGAAGTCCGTCCTCTGATCGGCGACGTCATGACAGCTCTCAGTTTCCTTTCCACAGTTCC…	MU54865
c15d_03-G03-M13R_c	CTCCTCCACTGGACTGTCAGCCCCTTTCTTCTTCAACCATTTCCTCTCTCTTTCTCTCATGAGAAGCTGAATTTTCTTCTTCCTTTGATTCCTTTGCCGAATCAAAACCCTCCCATGGCGAAAACCCTCATTTCATCTTCACCTTTCGTCGGTTTTTCTCTCCCATCCCTTTCTCGCCGTGTTCCTCTCCGGAGACACCTCACCACCAGAGTCAATTTCAGCTTCCATGAACTTCCCCCTATCCATTCCTTTCATTCTTCCTTCGATTTTCCAGCAATTGTTAGCAGAGCCGAAGGCCTGCTCTATACACTTGCTGACGCTGCCGTTGCAGTGGATTCTACTGTTTCAGGTGGCGCCACATCTACTTCTCCTGATATTACGGTGCAGAAGAATGGTGGA…	MU52431
c15d_03-G04-M13R_c	AATCCCATCACCATCATCATCTTCCCTTCACCATTTCCTCTCTATCTTCGTTTTTCATCTTCTTCCCTTCTTCTTTGCCCTAAATTTTCTCACTCTTTCTCGCCTTTCTTTCGCTTTCTCTCCCTAAAATGGCAAATGCAGCATCAGGGATGGCTGTGCATGATGATTGCAAACTTAGGTTTCTGGATTTGAAGGCAAAAAGAACCTACCGTTTTATAGTTTTCAAGATTGAAGAGAAGCAGAAGCAGGTTGTGGTGGAAAAGCTTGGTGAGCCGTCTGAAAGTTATGAGGACTTCACTGCCAGCCTCCCTGCTGACGAATGCCGATACGCAGTCTATGATTTTGATTTTTTCACTGAAGAGAATTGCCAAAAGAGCAGGATTATATTCATTGCATGGT…	MU49460
c15d_03-G11-M13R_c	ATATTAGCTCAGGCATCGCTGCTAATTGTTTTGTGTTATTTGTCCGCTGTAATCGTCTTTGAAGTTTAGACGCGTTTGATCACTTAATTTGTTCATGACTTCGAGCAGTTGGAGGAGATCATTTGGGAATGTCAGGTCCTTCATCGGCAATTCGATGGGCGGTCTCAGGGGTGGTGCTAATCTCGCTTCTTGGGTTGTGGCTGGAACCCTCGCTTACTACCTTTGGGTCAAGCCTTCCCAAGACCTCAAACGGGAACAGCAGGAAAGGGCTGCTCTTGCAGCTGTAGATCCTCATCGGTATATTGAGAAGAGAAAACCTATTCCTGATCCCCAGGAAACTGGTTTGAGATATGGCAACAAGAATACACCTCAAAAACCCGAGGAATGAGCTACAGAGAG…	MU49965
c15d_03-H01-M13R_c	AAATCCGCCGACGACAGCACAAGAATCCGCGCGATGTTGCAGGCTTCCATTACTCCGATTCAATCGCCGCCTCCGATTTTCCATGAAAAAACTAATGGACTCCCAACCCCTCCATCAGTTGTCTTCCCCAGCGCCCGGCGGTCGACATCTTTACGCCTACAATCACTCCCAGTAACCAGAAGCTCTATCTCTTCTTCTTCTTTTGATCTCAAAGCCGGCAAAGGGATGGATACTTTCCTAGATATTGAACTCAAAGTTCGTGATTATGAGCTGGGTCAATTTGGAGTTGTGAACAATGCTGTTTATGCAAGTTATTGCCAACATGGTCGTCATGAATTGCTGGAAAGTATAGGCCTCAGTCCTGATGCAGTCGCTCGTGATGGAGATGCATTAGCTTTA…	MU46861
c15d_03-H04-M13R_c	ATTTGACCACTTTTCTCATAAAACCCATCAAATCCCTCTTCTAGGTTCTTCATTTCCTCTGTTTCTCAACCAACCCATTTCTCCATTCTCCATTCTCCATTTTCTCTTCTGGGTTTTCACCAATGAACGATTTATTCTCCTCTCGCTCCTTTTCCCGCGACACCCATGTCGTTGAAATGGGCAACAACGCCTCCTCTTCCCCCACTGCTGTTAATCTCGACAAGTTCTTTGAAGATGTTGAGTCTGTTAAAGACGAGCTCAAGGAGCTTGAACGACTTTACTCCAACCTTCATGACTCCCATGAACAGAGCAAGACCCTTCACAATGCTAAGACTGTCAAGGACCTCCGATCTCGCATGGATTCTGATGTTTCCCTTGCTCTTAAGAAGGCTAAACTCA…	MU43308
c15d_03-H08-M13R_c	TTATCAAGAAAAGTTCAAAATGTAGTTACCAACCTTAAAGAATTTGAATCCATTGAGCAAGAACTATTGCATCCTAGGTAGCCTAGCCACTGATGTGGTCGGTGGCCATCGATATTTGGAGGTTGGTAGCAGACAAAGAACAATGAGAACCCTTGAGAAATCTACCCTGCTCCACTCCAAACTCAGAGGGAGCTATAGAAATGAGCAATGCAATATTTGTTGTGTGTATCATAGCAAGCAGTGGCATGAAGTTGAAGTACATGGAGAACATCTGAGCGGAGAGAGTTTTGAATGAAGAGACGATTTTATTCACCTCTCTAAGTGAATAACCAATGCAGGCTTTTATAGAAATTTTGCTGAAATTTTCTTTGGTTTGTGTATATGTTTGCATCTGATACT…	MU45473
c15d_03-H09-M13R_c	TTACCGGCATGTAGTTATTTTCATTGTTGAACAGAGCATAATAACTACTTCCTGATAATATATTTGACCAAACTTAGACGTAAGATTAGTTCAGGTATATTGAAGGCGCGAGTGGAGTACCAACTTCCGTTTCTTGACAGTTTCGTGTTTATTCTCCAGGTTAAGCTAAGATGTGGGGTTAAAAATGGCATAACCGATGTAGATGAACCAAGCCGTTGCGAGTACGTGGCATTGTTATCAACCCAGCTGTTTGTGTAGAGGAAAAGCTTCAGGAACTAAAAAACAAGTTGGACATGCTGAGTAAAGAAGAGGCAGAGAAGCATGATGAACTTTGAACTTCAGAATACAACGGGTGGGAAGAGTGCCCGGCTGTGTTGGATTATCGTTCTACTCTAGTGG…	MU53457
c15d_03-H12-M13R_c	TGCCCGATCGCTCCTACCTAGTCGATGGATCTGACGGCAAAAGCCCGATCGTCCCCCAATAAAAATTGGACCGCTGACGGCAGTATCATCTCTCCAAACGACGATGGTGCCCGATTGATCCTACTAGGGAGGTGGCTCTGACGGCAAAAGCCCGATCGTCCACCCATAGAAGTTGGATCGTCGACGACAGTATCACCTCTCCAAATAACGATGGTGTCCGATCGCTCCTACCAGGACGGTGGATCTGACGACAAAAGCCAGATCGTCCCCTGATAGAAGTTGGATCACTGATGGCAATATCACCCCTCCAAAGGACGAGATGCCCGATCGCTCCTGCCAGCGGTTTGATCTGATGGAAAAAGCCCGATCGTCCCCCGATAGAAGTTGGATCGCTGACGA…	MU54866
c15d_04-A02-M13R_c	AACTGAGAGTTTCCCTGGCGGTGGAGGACTTCTTGCTGCTGCCAAAGAGGCAAGATATGACAAAGAAGCCGTGACCAATTTTTTTCGCACGCTCATCCGAAGAAGATATTTCTCAGATAGCTTACCTGCAGCAATCACTTGGTCCGTTTCTCCAGTTCCAAAATCTGTACAGCGCCTTGACGATGCCATCAGTGATGAGGAACAGTCCTACAGTCGTCCAAGTTTCAGCAGCGAAACGTACAAATACAACGCACTTCCTCCACTCCCAGCACAACGCAATCTTACTCCACCTCCAACACTTTATCCTCAGCAGCCATTTTCAGCCTCTGAGAACTACAGCCTTCCAAAATTTGCTCTTTCAGCCTCCCAGGAGATGAACAATTCTAGCCGGTCAAAGCG…	MU54867
c15d_04-A09-M13R_c	AAACGAATCCGGAGGTTGAAGACGATGGCGAAATTCAATGTAGTTCAGAAGCAAAGACGGGCTGTTAGAGCTCAGATAAAGAGAGACGCCCATGGTGATCCTTTGACCAAGAAGCTCAAGATCAAGCAACAGCCTACTTATGTATCCAACAAGCGTAAGCGCAAATTGATGAAGAAAAAACGCAGAGAAGAGAAGGAAGCTTTACAGATGGGTCTCACGAACATGGAAGATGTTGAAATGGCTGTTGCTGAAGAACTTAAAAACACCAACCGGACGTCCACCAAGTTCCATGTGAAGAAGAGTGTAAGGCTCAGGCAATTAAGGAGCAAAGGCAAGAAGAATAAAGGGAAATCTTCTTCAAGTTCGGGTTCTACAGCATCAGGCGATGCTATGGTAGAG…	MU47162
c15d_04-B01-M13R_c	TTCTCTTCTTCTACTTCACCTTTCTTCCCCAAACACGAATTCCCCAGCCTTCGCCTCAGTTCATGATTTTTTCCATTTCGATTCTTCCTCCAATTCATCTTCCGATCCTCAATTCGTGTCATCGGACCCCTATCTCCGTCTAGTTTTACAATCGAACCGGACGATTTCCCTTCTCAGATTCAATATTGTTCCACAGAGCTTTTGGCCTGAGACTGAGTATACTCATTGCCTCTCGATGGACAAAGGAATGCCTCCTACCCTTTTTGTCAACGATGGATCATTTATGGAAAGGTTTAAACAACTCCAACAGAAAAATGGTGAGAAGGATAAGGATAAAGATAAAGATGCTACCTCTGACGAGCCAAAACCAATCAAGATTGTAGCAGGGACTTCGATTCC…	MU51335
c15d_04-B03-M13R_c	GTCTAAAACTTAGAACCATTCTCCGCGGGCTCAGGGTTTAAGGACAAATTTCTCTTCTCTAAAACCCTAAAATTATGCCCTCTCAATCCTTCTCTCGTGGCCTTACCTCCCCACTTCTCGGATTACAAGATGCCCGTTCTCGTTTTCATCAAATGCAATTGGGAAACCCAGTTTCGCCAAGGAGACCACGAGTGCAGCTTGAATTCTCATCCAAGTGTAATGTGTTGAAGAGGAAGAGATGGGCGTTCGTGTGTGTGGCTAATTCTAACAAAAGCCCTCAGCTGGAATCATCTGGAGAGGAAAATCATGTTCTGTATGTTAGTAGATTGAATGGAGTGGAGCCCTTTCATGGGAAATGTGGTTCTGTCTCATTTCATGGCCTGTCTCACCAGTTGGTAG…	MU46169
c15d_04-B08-M13R_c	ATGGTTTTAGAATTCAGCAGCCCCTTTCGGCATTCATGTCTTCCTTTTCTCGTTATCTTTATAGGCACTTGTTAATTATATTGTTCAATACCCATTCTTGCTTAAGACTCTAGCATGTATCCCAATACCTACAGAACCTATTCATTTATACTGACTACCAAGTCAACTTGTAATACTCACAGCTTCTCATTGTATAAAGTTCGCAAATATTGATTACTAACAAAAAAAAAAAAAAAAAAAAAAAAAAAAAAAAAAAAAAAAAAAAAAAAAAAAAAAAAGAAAAAAAAAAAAAATAATTTGGAAACCAGGCCACGCAAACCAAGTAAAAACCGTCCACGAAGA	MU54868
c15d_04-B09-M13R_c	CATGTTCAATGTCTAAAGAATCAAGACAGGGTATTCTTCGAAGATGCACCCTTGAATAACAAGATGACAGAGGACTTACCAAGTACAAAGTATCCAATGAGCTACTTACAAGATTTGAGAAAATGCATTGTCGAAATTCTCTCTAGCATTCACTTAGCGAAACATGATCTACTTTCTGTTTTTGCTATGGAATTTCAAAAGAATTGTATTGATATGTTCCAGTTGACAGATAATGTAGGAGTAGCCTCGGAAACTATAGAACAGATTATAGGATTTATATTAGAATTGGAACAACTTTCCATGGACAAGGATGATACCTGGCTCTTGGTTCACTTGGTAGGACCGACACTGGCAAATACTTTCCCCATTATACAATCACTTGACTCTTCGGATGGTGTG…	MU54869
c15d_04-B10-M13R_c	AATCAAAGTAGCCAAACCACAAAAGGTATACCTAATGAGGTCGATATATTAATTAGGTACAAAAAGAAAAAAGTTCCACTAGGAACGTGAAAAGATATTCATAGTGTTGAGCATTCAAAAATTGGTATCCCTTACTTCCATGATATTGTGAACCTTCAAATTATATAGAGATTGAACAATCATATCTTTTATCATCCCACCAATGAAAGCTGGAGAACACAAAATCCAACAAGATAAAATGAATAAAGGTAGAGAAACATAACCACCATGAGCCTCGGATCCAGGTTCTCCCGCAATACCACCTTCAAATGAACACTGAAAAGAAACATAAGTAAAACAGCAAGGAGCCATTGACCATGAATTCAGTCACCGTAGCCAATGTCCTACCTGGTCCATCTT…	MU54870
c15d_04-B11-M13R_c	AAGGGAAAACCTTCTAAGTTGAGTCCTCTAGATGAAGCACGAGCACGTGCTGAAAAGCTAAGAACTTATAAAGCTGATCTCCAGAAATTGAAGAAGGAGAAGGAGGAGGAAGCAATAAAAAGAATAGAAACTTTGAAGCTAGAGAGGCAGAAGAGAATTGCTGCAAGGGGTAACAATAGCAACTCTGCTCAGTCGTCATTGCCCTCTCAGCAAACTAGAAAGCTCCTGCCAACGAAAATGTCACCCAGCTCTCAGAAAGGATCAAAATTTAGTGATTCAGATCCAGGACCATCATCTCCTTTGCAAAGGTTCCCCATCAGAATGCCTTCAATTGGTTCCAATGATTCCAACAAAGCTGCAAAACCCAGCAGATTGAACGTGGAAATCACTCAGCTGGAA…	MU54871
c15d_04-C02-M13R_c	ATGGTTTCAAGTTTTTGTGTATATACTGCATTTTTTGGTTCTAGATTTGAAGATTCTCTTCTGGGTATGTTGTAATTGATCTGCATTTGACGTGGGAGCTTCTATTTATTTGGTCATTTGCGAATGTAATGCTACTGGGTTTCTCCATTCTGACCTAAACAATTGATTGGCAACTTCAATTAACGGCCACGAACATCTCTAAGTTCAGATCTGTAACTAATCTGCAGCTTTTCGTTGTTCAAAACTGTGGTTCGAAGTTACACCTGCGTGTCACTTTTCTAACAGTGTTTGCCCTTTCCTTTTGATTGATGAGTTTCTGTATTTTTGTTTTTCTTCTTGAGAGTATGAAGTAATCCCTTTCTTCATGTAGGCTTGAATCGAAAACTTACTGCTATTGTT…	MU52274
c15d_04-C06-M13R_c	TCTTTCTTTTCTTTTGTGTTTCTTTCTCTATATATTCCCTTCTTTGTTTGGCTGTGTTCGTTCCAGCTTAAAATGTTCAACTTTTGAAAAGCAGATTTGATTTTATAATCGCTATCACAAAATTTCTAGCTTTCAAAATTTGAAATAGTGGTATGTTTATTTTGTTGTGTTATACGAAGAAGATAGAATATTAAATTTATTTTTACTCATCAACTTATAAAGTTGTGTAAAAAGATATTAAAATAAGTGGTTTGAAAGGCTATGAATTTGTGAATTGTTTCCTTATTTACTGTTTTAAACATAGGAATAGAAAATGTTAGTTAATATAACATCCAAAAAATTCTAAATTTACTCTCAACTAAGAATATCTTTTTAAAATGTTACAATACATTTATAATT…	MU54873
c15d_04-C08-M13R_c	CATTATGTCATTGAGATGTTTTGGGAAGTTATCAAAAGTTTCTCAGTGGAAAACCAAAAGAAATTTCTGAAGTTTGTAACTGGTTGCTCTCGAGGACCGCTTCTTGGCTTTAAATATCTTGAGCCATGTTTTTGCATACAAAGGGCTGCTGGCAATGCAAATGAAGAAGCTCTTGATCGCTTACCTACATCGGCGACTTGTATGAATCTTTTGAAGCTTCCACCCTATAGAAGCAAGGAGCAGCTGGCAAACAAATTGCTTTATGCCATAAATGCAGATGCTGGTTTTGATCTAAGCTAATGGTAAGTCGTACCCTGTTTGCTATTCCTTCTATTCTCCGCTTCGTCCTTCGCCTTGGACCGGTCTTATTAGAAAAAAAGAATTTAAGCTTCTTCTATG…	MU54874
c15d_04-C09-M13R_c	ATATGGGCCGGGAACAGTTTGCTCTTGGAAGCCTGAATGGGATTCACTACCTCAAGATAAACAAGCAAAACTAAATTCTCGCCAAGGATTGCAGCATATTGGGCTAGAGGCAGTAGACATAAAGGATCCTGTCACAATGAAGAGTGTTCCAGCTGATGGAAAAACCATGGGTGAAGTTATGCTCAGAGGCAATACTGTGATGAGTGGATATTTGAAAGATCTCAAAGCCACACAGGAAGCGTTTAATGGCGGATGGTTTCGGAGTGGGGACTTAGGAGTCAAACACCCTGATGGTTATATAGAATTGAAGGACCGTTCAAAGGACATTATCATTTCTGGGGGAGAAAATATTAGCACAATTGAAGTGGAGTCTTTTCTTTTCAGTCATCCATCAGTTCT…	MU54875
c15d_04-D12-M13R_c	CATGCACCAAAGACTGATTGCATATACTAAATAGACGCATATACGACCAAAATAATAAAATTTGATAGTGAGCGAAATACATCAAACTAATTTTTCAAGCATACAAATGCATAAACCCATTGACTTTAAATTTGGATCTTGTTTAAAATTAATAAACATTTTTGAACATGTATGTTTTAATGAATGTGTTTTTACCGTTTCCATGTCCTAAAATTTTAGGGAAAAAGGATGTATTATTGTGTCTGTAGTATTCATGCATGTGGTTCTTTGTCCACCGCCGTATTGAAGTTCAAAGGACTCCAAAATTCTCCTATAAAGTCACCTAGAATTGCAAACATTCAGATGTTGCTGACTTGCTTGGATCCCTCAAACTCGTTTTCTTGCAAGAATCACTTGGTT…	MU54877
c15d_04-E04-M13R_c	ATTGCCATAATTTGGGCTTTAGAAACGACCTTGATAAGCTTCATTAGAAGTGATGCGTTACCTTCATTGACAGGGTTTAATTCAGTCAGTTTTTGAACTTCACGACGGATCTGGTGTTGCAGTCACTGTTGGGAAGTATGTTACCCCAAATCACAAAGATATAAATGGAAATGGAATCGAACCCGACTTTCAAAACTTCCCAGCGTGGAGTGATGTCACTGAACGTCTCTCACAGTGCTCCATACTTCGTCAAGGATAACACGGGTTTCCACAGGCGCAGTCGTTCCTCTTTCACTTGGCCTTTTCCTGCTCTTCCCTATTTAAAGTTTCTTGATGTGGGATCTCTCAACTGCCGCTCAATTTCATGAAAGCTCAGGGCATTAAAGTGGATGAAAATCT…	MU54878
c15d_04-E05-M13R_c	TAAGAAAGCTGCAAATCATCGTAATATATGGAAAAAATAGACCTTAACTTCAAGGAAAAAAAAAAGTTAACAAACAAAATTTTAGTTTTCTATTTCTAGTTTTTTTCAAATTCTTTTTTTATTTTTCTATTTTATTTTTAGTTTTTGAAAAATATGTTTTTTTCCGCAATTATTTTGCGATAGTTTTTATCTATCTTAGTGGAAGATTTATTAACTATGTTTTTAGTACTCAAAACTTGTCTTTGAATTTTGAAAATTTTCACAAAAAGTTCACACAAAACAAAAAGCAAATAGTGTTTATAACTTAATTTTTTTAAATCTAAAATTTGATTATCAAAACAATGATTGTTTTTAGAATTCAAGAAAAGTGAAGACATACTTACTGTGTTGGGAAGAGAT…	MU54879
c15d_04-E11-M13R_c	AGTCACTCTCACAATCTTTTGCTTGGAAGTGTGCTTGCTCTTGCTAGTTGCCTCTCTTACTCTTTCTGGCTCATCCTTCAGGCGAAAATGATGAAAATATATCCGTGCCAGTACTCAAGCACGGCGTTGATGTGCGTTATGGGAGCAATTCAAGGTGTGGCCATTTCTATTTGTACGGAAATGTACTGGAAGCAGTGGAAATTAGGTTGGAATATTAGACTTCTCACCGTCACATTTGCGGGGATTGTGGGTACGGGAGCGACGGTGACGATAACGGCGTGGTGCGTACGTATGAAAGGCCCCTTGTATGTATCTGTTTTCAGCCCTCTCATGCTTCTCATTGTAGCTATTGCCGGATCTCTCTTTCTTGATGAAAAATTGCATCTTGGCAGTGTAGTA…	MU54880
c15d_04-F04-M13R_c	TTTCTCAACACTTTCCCTTCCCTTTTCTTCTCTCTCTCTCTCTCTCTCTCTCTCTCTCAAAAGAAAAAAGAGGAAAAAAAAAAAAAAACTCTTCACTGATCACAACCTCCATCTATGGAAACCTCTTCAATTCACCAAGATAACCCATCTCCTCCTTCTTCTCTTCTTCCTTCTCCAACCACTCGTGTCTCCAACAGCACTACCACCAGTACCAGCACCAGCAATGGTCTTCACCCACAATTTAACCATTTACATTCTCCCAAACCCATCACACGATCCGAATCTGTCAATCCTTACCCCACTACCTTCGTTCAAGCTGATACTTCTTCGTTTAAACAAGTTGTTCAAATGCTCACTGGATCCCCCGAAACTGCTAAGCAAGCCTCTGACAAGTCGGCT…	MU54227
c15d_04-F05-M13R_c	TCACTTTTTTTTTAATCTCTCTCAATTCCATCACTATTTTTACTCACACTCTCTAATTTCTGCGTTTCCCCCTTCTTGTTCCCACCGATTTTCGATCATTTCTATGGGTTTTCTTTACATTTAAGTACAAAGGTTTCTTTTATGGAGATTTTATGAAAACCCCACTTCATTTTTTTTACGATTCTTTGAGTTTTTCTCTCCCCCATTTATGGATATGTCGTTGTTGGAACCTAAATCTTGGTTTCTTCACCATTTTCAAGCTTCAGACACCAAGTTCAGAGGTTTTCTAGGTGCTCTTCTTGTATAGGGAGATTTTCCAGGGCTTCTTATTCAAATGGTGTGCCAAATAAGGCATACTGTAGTGGAGCTGTTAGTTCAATTGGTCAGGATAAACTACCA…	MU54881
c15d_04-F07-M13R_c	TGAGAATAAAAACGGCACCTCACAGGGCACTCTTCTCATTCGACATGGCATTCCATCTTCTCCGATTGATTTTATGATAGCAAGTTGGTTGCACTTAAAGCAACCACAAGGTGGCGCATTCAACATAACCAACATTGCTGGCTACATGAAACCCTCAAATGACATTCCTCATTTTCAATTCGAGTTGGTTCAATGTAGCCCTACTTTTCTCATCTTCTTTCTTGACTTGCTTCCTCAAACCGATATCATCCTCCACCCCGACTACCTTACCACCTACTACGAGGAGACCGGCCTCGAGAAGCTTCGACAACGACTTGCCGCCTTGCCAGAAGTGAGCCCTTACTTCTCGTCGTCGCTCTACTTTCGTAAAGTCGTTTCATCGACGGGAATTTTGGTGGG…	MU51019
c15d_04-G01-M13R_c	ATAGTTTTAGTCTTCCTCCTTTCCCATAAAACCCAATCGTATCTGTCCGCCTAAAAAGAATCAAGGACGTCAATGGGTGCGTCGGCGACGATGATACCGGCCGCCGTAGTGACGATGATCCTGCTGCTCAATATTCCAAGTAGTTGCGAAGCTCTCACAACTTTCGAACCACTTCTCAGCAACCACACTTCATATGGCGAACAATTGATGGTCGGAGAAGAAGATATGGACATGGAATTTATAATGGAGTCACACATAAGCCGGATTCTAGCGTCATCTCAAAACTTCCAAACAACCTCCACCGTAGACGCTAACAAAGCTTCTGGAGGCGGTTGTGGCCGACCACCGCGCTACGACAGTTGTCTCGGCCAGAAAAGAAATAATCCCCCGCCCCCAAAC…	MU47579
c15d_04-G04-M13R_c	TCTGACTGCTGAAATGAACATACTTGTTGCAACTCATGAAAATGGATCCATAAAGGTGTGGTGGAACGATGTATTTATGGAAACCATGAAATTGCATGATGGTGCCATTTTTGCTACCAGCATGCTGGGGAAGCAACTTGTCACGGGGGGTCGAGATAAAGCCGTAAATGTACAGGAGTTATTCGCCAACGAGCTCGAGATTGATTGTAGACATCTTGGATCCATCCCTACAAATTCTACAGTAACAGCATTATTGTGTTGGCAAGACAAACTTTATGTTGGATTTGCAGATAGGTACATTAAGGTGTATTATTATGGAAAATGATACCTATTTCAAATGGGTCTGGTGAGAAAATCTCCATCGGAGAAAATTGTTTATATTCTACGAATATTCTACAA…	MU54882
c15d_04-H03-M13R_c	ATTAGCTGAGACTCATGCTTCAAGAGCCAATGATACGACATTTCTTCCTAAATTTTATACTAGAAGGCAGGGTGATATTTCCAAATCTACTAGTTCTGGGAATCCAAGTTTCTCTACTGTAGGTTGTCCACATGATTCCAGCGACTATATTTTGGATGCGGAAATGGAAACAGTGGATTTGGGACATAAAGTGACCCATGAAAATGAGTGTGACGTTCTTGACTATAAAGCTCTCCATGCTGTCTCTCGCAGAACCCAAAAGCTCCGTTCTTACAAGAAGAGAATCCAGGATGCTTTTACTTCCAAAAAGAGGTTGGCAAAGGAATATGAACAACTAGCAATCTGGTATGGAGATACTGATATGGAATTCAGCACAAACAGTTCACAGAAATTGGAGAA…	MU54885
c15d_04-H06-M13R_c	ACAAGACTGGCCCCTGCCTCCTCTTTTGCATCAGTTATGGAAGATAATAACTGGGATCGTTCTACTAAGCCTGAGGGGCTAAATTTTGATCACTGCAATCCCAATTCAAGCCATGAAGCTTCTCTTCTTCATCCATGGATGATTAATCCTCAGTTTTCAAGCTCAATGAGTTCTTCCCGTCATTTTCAAGTCCATCAGAAGGAATCATTGTTGAAGATAGAGCAGCTTCTGCTTCAAAAAGCCATAGCCAAGCAGAAAAGAGACGTAGGGACAGAATCAATGCTCAGCTTGCAACTCTTAGGAAACTCATTCCCAAATCTGATAAGATGGATAAAGCAGCTTTGTTGGGAAGCGCAATAGATCAAGTGAAAGACCTGAAACGAAAAGCGATGGAAGCCA…	MU48386
c15d_04-H12-M13R_c	TTATGGATTGTGGTTGAGACGAATTCAGCTTCGATGGAGACTGCTGAGATATTGCGGAAAACGGGAGTTATGTATAGACATTTGGTTTGTACTAAAAACATGACTGATGTCAAGGATAGAGGAGTTCATCAAAGGAACGTGGCTTTGCAACACATTGAACGTCATAAGCTCGATGGGATCGTTTACTTTGCCGATGATGACAATATATATTCGTTGGAGTTGTTCGATAGCCTCAGAGATATTAGCCGCTTTGGCACCTGGCCTGTTGCTATGCTTGCACAAAACAAAAACAAAGCGGTTCTGGAAGGTCCTGTATGCAATGGAAGTCAAGTTATTGGCTGGCACACCAATGAGAAAAGTAAGAGGCTTAGAAGATTTCATGTTGACATGTCTGGATTT…	MU48637
c15d_05-A12-M13R_c	AGACACGCTGCTTCGTGTGGAAGTTTTTCTATTTAACGATGAATAAAAAATTAATAACACAATTATTGAGATCATCTTTTATTTTTCTTTATTTATTATTATTTTTCTAATACGTTTCATGTAAAGCTTGGAAGTGATGAAGTATGAATACTTTTAAATGTTGGAAGGAACGTTCAGCAAGTAGAATTGAGTTGAGCAAAAGTAACAATTGGTCTGAATTGAGTAAATTAAAAAAAATTTAAAATTTTCAGAAATCAAAGCATAATTTTAAAGAAAATATGTGTTCCCTTATTTTTGACCTACCTAGCTAGTATTTTGTTTGAGTAAAGTACTTAGACATTGTAAACTTTTATCCAATTTAGTTTTGTGTTCTGAACAAATTGAAATATGAGGTCGAAC…	MU54887
c15d_05-B01-M13R_c	TCTCTTCCACTTCCACAACCTCAGGAGACAAACACAGAGTCGGCCGTGGATCTTCTTCCTAGACGACCAACCACAAGCTATGGCTGCTCCCGAAGCTCCGCTCTGTTACGTCGGCGTCGCTAGACAATCCGCAGCTTTTCGCCTCATGAAGCAGATGGGATGGGAAGAAGGAGAAGGACTTGGCAAGGACAAGCAAGGGATCAAAGGCCATGTTAGAGTTAAGAATAAACAAGATACTGCCGGAATTGGCACTGAGAAGCAGAACAATTGGGCTTTTGATACCACACAATTTGACGACATCTTGAAGAGACTGAAAGTGCAAGCAGTAAAAGAGTGAGTCTGCGGTCAAAGAGTGGTTGACAATTTTGTAGTGTAGTCTGAAATACCTATGGCGATCTG…	MU54888
c15d_05-B03-M13R_c	GATTGTATAAGAATTAAAACAGCATGGACGGGTCTGCTGTGAATTTATGGCAGATCCACAGGAGTTCGTCATGTGTCTTATGTGTCTCCTATCACTCCAACTTCCACATTCTTCAAGGAGATCAGGAGTTTACAAAGTACACTGTTTTCCTCTGAAGATGATGTATCAAGCATGATCGGCTTTGGACGCATGTTCCGTTTTGAGGATAAAGCATGCATACGCCTATGAAGATGCTAACCTAGGACAAAAGATGCCTATCAAGAATCAAGACATGATGTATGTTTCTCGTCCGTTCAATGTGTATGCTCCGCATCCAGTTGCAAACACTGATGAG	MU43274
c15d_05-B06-M13R_c	ATCCAACAAGTACTCAATTTCCTAAATCAAATTGCATATCAAGCAGAACACCATTCAAACTCACTCGCCCTTCTCTTGTTTAGAATAAATCTTTGACATGGGAATTCGTTTGCCATCGATTCTTCTTAATGCCAAGCAGGTTCTGAAAATGCAAGCTATGTCTGCCAGAAATCAATCTGATGTTCCCAAAGGCTATATTGCAGTTTACGTGGGAGAGATTCAAAGGAAGAGATTTGCCGTCCCTATATCATACTTGAAGCATCCTTCTTTTGTAGATCTGCTCAAGAGATCAGAAGAAGAATTTGGATTTTGCCACCCAATGGGCGGCTTGACGATTCCATGCCGAGAGGATGCTTTCATAAATCTCACTGCTAGGCTGCACACGTCATGAAAGAAAAC…	MU53215
c15d_05-B11-M13R_c	TAAAGTTCAGCATAAGTGATTCAAAGATCTGCTTGCTGTTTCAGATATACAACAAGACATTCTTCCATAATGACCATCGTAAGTGGCAAGGATTCAGGATATTTTAATCTCCACCAGCAGAGTGTTTGTCAAGCAATTTGGTAAATTATTTGAAAACCAATGATTATGAGTTTACAGTCTTAAGAACTAAGTAAAGCTTCTATGTCTTCGCTTGAGTTGTTTTTAGTGTTGAAAGATGGTGTTATAGTAAAGAAGCAAAATGGAAAGTAGGTAAGTTCATAATGCACGTGGAGGAGAAAAATGCCTTATGTATCAAGTTAAAATTTCTGCAAAGCTTGGAAAGAAACAGTGCACAGTGTCCTATTAAGTTCTTCCCTCTTGAATTACCAAAAACAATTT…	MU54889
c15d_05-C03-M13R_c	AGAGGAGTTCAACTATCAGGTGGACAGAAACAAAGAATTGCAATTGCCCGCGCATTGATCAGGAAGGCAGAGCTTATGCTATTGGACGAGGCAACAAGTGCACTTGATGCCGAGTCCGAGCGATCAGTCCAGGAGGCGCTCGACCGAGCTTGTTCAGGAAAAACCAATCGTAGTTGCCCATCGACTATCAACTATCAGGAATGCTCATGTCATTGCAGTAATTGATGATGGCAAAGTTTCCGAACAGGGATCACACTCACATTTGTTGAAAAATTACCCTGATGGGTGTTACGCCAGGATGATTCAATTACAAAGATTCACACACAGCCAAGTCATTGGTATGACATCGGGTTCAACTTCCTCAGCAAGAACTAGAGAGGATGAGGAGAGAGATAGCTA…	MU45478
c15d_05-C06-M13R_c	ATGCACCAGCTTAATTTGAGTTATCCTTCTTCTACTGTTCCTTTCCTTTCTGGTTCTAATTGATTTATCTTTCAGATTACTTAATTAATATGAATCGATCAAGTGGATCATCTTCTTCCTCAAGTTTTAGTTGCAGTTTTGATGTGTTTTTAAGTTTTCGAGGGGAAGATACTCGTTCCAACCTCACCAGTCATCTTAATATGGCTTTGCGTCAAAGGGGAATCAATGTTTTTATAGATAATAAGCTTTCAAGGGGTGAAGAAATTTCTGCATCTCTTTTGGAAGCTATTGAAGAATCCAAGATCTCCATCGTTGTAATCTCTGAAAATTATGCATCTTCCAGTTGGTGTTTGAATGAATTGGTGAAAATCCTTATGTGTAATGAATTGAGAGGACAAG…	MU54890
c15d_05-D02-M13R_c	CTCTCCCACCAAATCTTCGTTATAAATAAACCCTAATTTCCCTTCTTCCTCTCCTCATCATGGCACTGTTCAATAACTTCCTCTTTAACCCTTTCTTCTCTTCCCATTTCTTCCGTCTCCCTCCTCCCATGGCTCACCCCTTTCCCCTTCTCACAAACCCTACGCTTCTACCCTTCTTTTGATTCTTCTCCTGGTGGTATCTCTCCTGAGCTTTTCTTCCTTTTCTTATTTTCTTTTTCATTTTCTGTCCACGAAAATTGTTCAAATTTTTCTTGACCTTGCAAGTCCAGCCTCTCCTCCCCTAGGCTCCAGTTTGCTTCTTGGGCTCTTCTAATCATTTTAGTGCAAGAGTTTAGGACTTCGTTCGTGGATGTTTTGTTTCCCTCTCTATTCCTCCTG…	MU53569
c15d_05-D04-M13R_c	AGGTAATAACTTACCTTTTGCAAAGATTCTTCATGGATTGTAGCTTGAAAAACGTCTTTGAAGAATGCAAAGAATGACAAATACCTTCTCCTTTTATAATGAGGAGAAAGATTTGAAACTTTCTCCTTGAAGATGGGCATAACAAATCTTTTTAAAAAATAAAAGATATTTAGAAAAGATCCTAAAGATAAGGAAGATCTTTTATATTTCTTTAAATAGAAAGAAAAAAGGAATATCTTTTATCTTTCTTTAAATAAAAAGAAACAAATTCTATATTTGTCAAAAAAAATCTAACAAATGATATTTTTGCAAGTAAGTTTACTTTCGTAATTTTTAGAGCTCTCTTGTGAAGATAAGAAAATTACTGTTGTTGTAGAAGAAAAATACACAATTAGAAAG…	MU54891
c15d_05-D06-M13R_c	CCCTCAGCATGCAATTCAAGCATTTAAACTGCTCAAGGAAAGTGCTGAAGCTCAGACTGTTGTTGCCTCAATTGCCTCTGACCCAAATGTGTGGAATGCAATGTTAGGCGATGAAGCTCTTAAGAGCTTCTTGCAATCATATCAGACCAATAAGGTTGTTGAGTATCATGAATTAACTGAGGGGGTTGAAGAAGCATCAGTTGGCTACAGTATCGGTGAGCAACCGCAAAATGAGTCGAGAAATGTCTTTCAGAAGATGCTAGAAAATATTAAAACTTCAATTGATGACATGCTGGCTAAGGCATCCAGCTTCATTCAGAATATATTTGGACCCCCACCAGCTGAAGTTTCTGGAGGAAATGACGAAGCAACCTCTGGATTTTCCACTGCAGAGAAAGC…	MU51125
c15d_05-D10-M13R_c	AGCTTCTTAGTCAATATAAACAACTTGTTTTCAAGTATGTTTCCCTTTCTAGAGGGCTGGGTCTTACAACTGAGTTATCATCCTATTCAAATTCTGAAATGTATTCCCAACATCATCACGAGTCTTTCAAAGAACCTGAAGATGTTAGAGATATGACATCAAATGATGAGTCCGCTGGAGAGGGACATAGGTTAATTGATGGTCCAGATGGAACATCGCTGTTTGGAGAAGAAAATGTTGGATCGGGGTTAGACAAGGTAGTGCTACCTCAACATGAAGGAAACAACGAAATGTCTCAATCCTAGCACCTTCAACATTTTTTTTTCAGTCTGATTATCTTCCTCAAATTTCTGCCCATCAGCAAAGAGATCATGTGAGGAGAATATGATGTTTTACGTA…	MU54892
c15d_05-D12-M13R_c	AGTCTATTTTCGTCACTATTGACCGGACTGTACTTAACTTTCAAACTCACATCTGTTGTTGAAAAGGTGCAATCCTTCTTTGCTGCTTTGAAAGCACTGTCACGTAAAGAGGTGCATTATGGGGCGTATGCGACATCAGAGCAGGTCAGCGCAGCCGGTGATTTGTGTGCTATTTGCCAAGAGAAGATGCATGCTCCTATCCTTCTCCGATGTAAACACATATTTTGTGAAGATTGTGTATCAGAATGGTTTGAGCGGGAAAGGACATGCCCATTGTGTAGGGCGTTGGTTAAACCTGCGGATCTCAGGTCATTTGGTGATGGATCAACAAGTTTGTTTTTCCAGGTTTTCTAAGCCATTTACTTCAAAGCCCCTCGGGAGAAGGCTTTGTAGTTTGAA…	MU54893
c15d_05-E03-M13R_c	CACTAAATTTGCATTCCTTCACTTCTTCTTCTTCTTCTTCTTCTTCATCGTCCTCTGCAATTTTTCCCTGCTACCATTTATCTACAAAACCCTAATCCTTTGTCCTCCAACGAACAAGGAAACTTGCGGGCATTATATCCTACATCCCACTCTCAGCAATGAAGAAGGTTGTTCTTAAGCTCGATTTGCACGATGATAAAGCGAAGAAGAAAGCCTTGAAGCTAGTATCCACTCTCGCAGGAATCGACTCGATTGCGATGGATATGAAAGAGAGGAAACTAACAGTAATCGGGGCGGTAGATCCGGTGACGATCGTGAGTAAACTGAGGAAATTCTGGCCGGCGGAAATCATATCCGTGGGACCGGCGGTGGAGCCGAAGAAGGAAGAGGAGAAGAAGG…	MU45320
c15d_05-E05-M13R_c	TAAGATCGAGGATGCGTTGGGAAGGAAGTGGCAATGCTCAACTATACAGGTTGATTTCAATCTACCTCAGCGTTTTGACATCACATATGTTGATTCAAACTCTGAAAAGAAGAGACCTATCATGATCCATCGTGCAGTGCTAGGATCCCTTGAGCGATTCTTCGGTATTCTAATAGAAAATTATGCTGGGGACTTCCCATTCTGGCTTTCTCCAATCCAAGTTCGAGTTTTGCCTGTAACGGATGCCCAGCTCTCATACTGCAAAGAGGTGTCCGAAAAACTTAGAGCCAGTGGAGTTCGAGCAGAAGTTTGTCACAGTGAGCGATTGCCTAAGCTTATTAGAAATGCAGAGACCCAAAAAATACCATTGATGGCAGTTGTTGGTGCCAAGGAAGTCGA…	MU54894
c15d_05-E09-M13R_c	AGAGAGAGAAAAGAAAAAGAGAGAGAAGGCGGAACTCGCACGCTGCCTACCCACTTCTAGAGAGAGACAGACGGGCTCTTTTCTTTCTTCCACAGCGAATTAGGGTTTTTTTCTCCCTTTTTCTGGAGTTGAATTTTCGTGGAATTGGTTGTGTTTTGCTTCTTTCTTTCCCCTTCGGGTGGAGATGTATGTTTCTTCCATGAGAAAGTCGTTCAAGGACTCTCTCAAAGTGCTTGAAGCTGATATTCCGCATGCTAATACTCTGGCATCAGAGTTCCCCGGGGAATACGATGGCCCCTGCCTTCAGATGAGAATGTCATACAGTCCTGCCGCTCACTTGTTCCTCTTTCTAGTGCAATGGACAGACTGCCATCTTGCAGGAGCGCTTGGACTGCTGAG…	MU54895
c15d_05-E11-M13R_c	TGAATAAAACTACGATATGTTATTTTGTGCAACGGAGCACTCCATGGCACGGTTTCGGCGGAAGGGTTCCATAATATGTAGGATCAGCTGCATTTTGTGTGATATAACTCGGGCAACTGATTCCATTTTTTTTAGAAAAAATACCGAAGCAGACAGCAATCAAATGGACATTTTTGTACAGCAGCAGCTGGTGAAAGTTGCCTTATCATCATCCTTTCACACCTCCCCGTGACATGTACCTTTGTACTCTGCTTTATCATTTCATCAAGTAGAGGATGGCCATAGACACTATAGGAATTATTATATATTTATTTTCTTTTGCTTAGTGATTGCTGCTACCACCCCCACACAGGAATGAATGTATTTTGAATATGGTATATATATGTCATCTTTGGGCTT…	MU44788
c15d_05-F10-M13R_c	TCATCGCTTCTCTTCAAAGTCTCATGGCCGAATTGCTGGGAGAGTTGGAAGCACCATGCTTGAGCTTGAACTTGGTGGTGGGAGGAAAATATCCAAATTCAGTACTGTTCGGATGTTGTATTCAATTGGCATTCAGGGCATCTTTTGGAAGTTTGAGTTGCATCGTGGAGGCCAAAAATTGATCATTCCAATTCTGATTTCCAGGCATTTGAACCCCTTATTTGCAGCTGGAGCATTCATTTTTCCCACTTCAGCATACTTTCTGCTCAAGAAATTTTTGGTAAAACCTTACTATCAGAGAAGGGAAAAACAAAAGGCTTTAGAGAACATGCAAAAAAACTTCCGCTCAGGTACGAGAAGCAAGAGCCGCTGCTGAGAAAGCTCAACAGCTACTGCAAA…	MU54897
c15d_05-G02-M13R_c	AACCCAAAGAAAATTCTAATCCCCTTTATCCCTCTAAATTTGGAGGAAAAAAAAAAAACAAATTCCATGGAATTTCAATCTGCTACAATCTCCAATTCCTTCTCCGATTCTGTTTCTTCCAAATCCCCCAAATCCCCCTCCTTATATATCTCTAATTCCTCCCCTATTCCTTGTCTCTAATCCATCAATTTTCCCCCTCTTTTTCGATTTAGTATATTCAATCAATCTCTTCTCATTATGGGTTTCAAATCTCTCTTCTCCCGTAAGAAGAAATCCCATCCCTCCACCGATTCTCCCCTTGGATCTACCACCCTTCCCATTTTCGGGTCCCGTACCCAAATCGCCGAACTCGAGCAAGTTTTCAACAAATTCGATGTCAATGGCGACGGTAAGATCTGT…	MU54899
c15d_05-G05-M13R_c	GTCGACTTATGTTCGTTGTGTTTGTAGGCCTTGATGATAAAATTAGGGCATTTCGGTACGGAACCATTATTGGCTGATGAAGCTGAAATCCAGTGCCATCAGCAGCTTCATAATCTTTACAATTCTACCAGGACAGCTAAGCATTTTCAGAAGAATATCGTTCGAGGTATTGAAGGTTTTATTTCTTTGAGTACAAAGCAAATGGCGATTGTGAGGAGGTTAGCTGATGATTGTAGCAAATATGGAGCCAATAATCAGAATAGCTGTCCACCCCTTGCGACGGCTGTTCTTAATTTCAGTACGTCGCATAGTTCAATTGAGGACAAGAGGGAAGCTTTACTTGGAATCCTGGGAGATCAGGTATGTGATCCTCTACGTGCGCAAATAACAGGGGCACCT…	MU43530
c15d_05-G09-M13R_c	TCTGATTGATGAAGATAGCAGATGGTTACTTCAGGGTTGGAAAGGTCGAATTATATATGCCATCTCTACATGGAAACCTTCTGTAGAGTAAACATGATGTGGGATTTGTATTTTGCGCCGATCACAGATCAAGTGTCTTTTGGCCCTTAGCTATTCAAACTGAAAGAGATTGCTTGAGGACCAAGAGTTTTAACTATGGAGCTGGCGTTTGAAATTTGAAACTCATAAGCTCCAATGCTCCATGTAATTTGTTAGACCGAAGACGTCTTTCCATTCCAGGTAGATAAATCTTATTTTAGCAATTGTCTTTTTTGAGGTTCAGTTAGAGAATTGACAAGAGCCATCAGTTCCATTCGTTCGTTCTACCCATACGGGTAGGAATACATAACTGAATTTTTT…	MU47887
c15d_05-H02-M13R_c	TATGTCTGAAGTAAATGAAGAGAAAACTTCTGGAGACTTCAGAGAAATGGGACTAAGGCTGGCACAAGAGGTGATTTCTTTCGTTAAAAAGAAAATGGATAAAGCATCAAGATATGGGAATTTACAGGATATTAAAATTAGCTTTGTTGGACACTCCATTGGAAATGTTATTATAAGAACTGCATTATCAGAAAGCATCATGGAGCCATATCATCGTCATCTTTATACCTATGTTTCAATATCTGGTCCACATTTGGGTTACCTTTACAGCTCAAACTCGTTATTTAACTCTGGCCTGTGGCTTTTGAAGAAGCTCAAGGGCACTCAGTGTATTCATCAGCTGACTTTTACTGATGATCCGGATCTACAAAATACGTTCTTCTACAGGCTGTGTAAGCA…	MU48327
c15d_05-H03-M13R_c	ATACCCTCCTTTTTTTTTCTCCTCTATTCTTCAAACCCTTAGAGGAGATTTATTCCATTCCCTATTTTTCCACTCTTTTTTAAAATTCCCACAAAAACACTTATACATTCTTCACCAAATGGCTATCCTCAAGGTAAACAAACTCCCACAACCTACTGTCCTCAAACAAATCCTCAAACGTTGCTCTAGCCTTGGCAAAAAGTCCAACAACGGTGCCTACGATGCCGATGAAGAACTCCCTCTTGACGTCCCCAAGGGCCACTTCGCCGTCTACGTCGGCGAGAACAGAAGTCGCTACATCGTTCCGATCTCGTTCTTAACTCACCCGGAATTCCAATGCTTACTTCGTCAAGCGGAAGAAGAATTTGGATTTGATCATTACATGGGGCTCACTATTCC…	MU47895
c15d_05-H06-M13R_c	AAAACATTATTCTTCATTTTCCACCCAAATCCCTCTCTCTCTCTCTTCTTCTTCTTCTATATTCTTCTATTTAATTCAATCTTTCACGGAAAAAATGTCCACCGAACTCGATCTCCGACGGACATTGTTGGAAATCGTCCGTCGTCCGCCGATCAAGCTTCAAACTCCACTGCCGTCGACGGCAGTAGTAATGGGAGGCGATCGCGGGGGTGTGATAATTCAGAAAGATCGAATCGACAAGGGGGAGGACGGGGGAGCGGAAGAATTGTGTTGCCGTACACCGACGTCGGCGGAGAACAAGATTCCGGCGGTGGTACAATGTCCGCCGGCGCCACGGAAGCGGAAGAGACCGCCGAGTTGTAGAAGGAGATTAATGGAGCTTGAATTTGTGGAGATCGT…	MU54900
c15d_06-A01-M13R_c	TCAATTTAATTTTTATAAGATGGAAGGGAGAAAATGGGAGGACTTCAGTCACCACATTTGTTCGTAGGGGCTGCTCCAATCGGTAGTTGCCACGTGGCTGGTGGAGAATGAAGTGTGCATCCAAACCAAAGACATTTTTAATTTACGACCCCACCTTGAGTTGACGCCGTCCTGTTCCCCATAGTAAGAATCTGCATCAACTAGATAAAAGGGGTGAGACACATAGATCAACAGTTGGAACAGTTAAAAAACCAACCTGTCAGCACAAAGGATTCTCCAAAAAGCACATGCCCAATCTTCCTTCATAGTCGGCTGAATAATCGAGTATTGAGATCTAAGATTAATTTTGATGAACGAGATACAGCT	MU54901
c15d_06-A02-M13R_c	GAGGCGTTGGGAGAGAAGAAGAGGGATGAAGCAAGAGGAAAGAGAAGAGAGAGAAGTAGAAGATGAGATTGTTTTTGATACACCAGATTCACAAATCTCCAACTCCAATCACCGGAAGCAATTTCTCATCTTCCAGATTTCTCAAAGGCTCATCCATGGCGACCTCCATTCCCGTATCGAAGCTGCTAAAGATTTGAGGAACCTCGCCCGTAAATCTTCCCCCAAGTCTCGCTCTAACCTCGGAGCTTCCAGTCTCATTCAGCCCCTTGTTTGCATGCTTCTCTCTCCCAATCTTGATGCCCGTGAAGCCTCTCTTCTTGCCCTCCTCAATCTCGCTTCCCGCAATGAAAGGAACAAGATTAAAATAGTTGCAGCTGGTGCCATTCCCCCACTTCTAGA…	MU50558
c15d_06-A04-M13R_c	GTCTCTAAAAAAAAAAAAATAATAGAAAGACCATAAAATTTATTGGCTAGAAAGATGGAGAAGGATTGTCTATCCGATGTTGAAGGTACGACGCCAAAAAATTGCCCCCAGACTAAGACCGCCGATTGCTGGAAGAGACGAACACTTCTTGCAGCTAAACCTCTATGGGAGTAGCGTCAAAGATACTCTGAGAGCTTGCTTGGCCTCCCATGTTGATCATTTCGAGATAATGCAATATGGCAACTTCAATGAGGTTGTTATCCACCTATCCAAGAACTAGTAAGCTTCAATCTCCAAATTATCAAAGAACAAGAGTTTCAGTTCCGGGCCTCGTAGCATGCTTTCACCTTCACCATCAATGCTGTTCCTTCTATGTGACCAAACCTTCAGTGCTGAAGA…	MU52947
c15d_06-B03-M13R_c	ATCGCTTCAAACTCCTTCTTCATTAAGCAAATCAACACACTTATTCACTCCTTATAATCCCCTTCTTTACTTTCAGCTACATCCAATTCAACCCTTGAATTCTCTCCCTTTCATTGACACTTGAAGCGTGATTCTATCTACTAGTTCAATTTCAAAGCATACCTCATTTTGTGTGGGTAGAGATGAGTGCAGACTGGGGTCCAGTTGTGGTGGCGGTGGCGTTGTTCATTCTCCTCTCGCCGGGGCTGCTTTTTCAGTTGCCGGCGAGAATCAGGGTGGTGGAGTTTGGGAATATGAACACCAGTGGGATTGCCATTTTGGTACATGCCATCATATTCTTCTGCATACTTACCATATTGATCATTGCAATTGGTATTCACATACACGTTTAGCAATTTC…	MU53268
c15d_06-B06-M13R_c	GAAGATGGAAGACGAACTCAACGGCGTCGTTCCTTGTTCTTCCCTCGCCGTCGAATCCAGCATTCGCGTCGGAACGGCCGGCGCTCTATGGGGTTTGTGTTTGGGTCCGTACAATTCCCGTAAAAATGGCCTCAGTGGCGTCAGCCATGCTGCTTTCGTGGCAAAGTCTGTTGGAAAATACGGCTTTCAATGTGTTGTATGGTTTGATCGCTGGTGCAGTCGCAGGAGCAGCCATTGCTACAAAGGCTAGGAGTTGGTCACAGGTAGTTGGGATGGCTGCTCTTGTCTCTGCCTTCAGCGCTGCTGCTGAATATTCAAGATCACTTTAGAAAACCTCTTGTAGGAACGGATTCAGCAAGTGTCCTCTCATTATTCAACAAAATTGTTTGCTGTGTCGAG…	MU54903
c15d_06-B09-M13R_c	GAATAATTAGGGTCCGCTCCAAAGGGCACTGTGAAGTAGGAGAAACTAACTGAAAATCTCTGCAACAAATATGCCAGATCAACAGTCCATATGCTTCTTGTACCGCATAGATCTGCCAGGGATTGAATATCGCAATCATTAATCCCAAGAAGGTTCAAAACCATCAAAACACAAGCAAGTCCACAATCCCATTGTTGTAGCTGGTTTATGTGTGGTACTTCAATCAACTGGGAGCGGGGCAGAACTGAAGCATCACATCTTATTTTATTTAGAAGACTCTCAAATGGGTACACTTCTACAAAACTCAAATCATCTCCACCCAATTCTCTTGGTTCCTCATGCTTGAGAATCTTGTTGAAGAGAAGATAAAATGGCCACATGAGAGACCAATCCAGCTGC…	MU54904
c15d_06-C03-M13R_c	CCTTTGTGCCGGCCCTTTGCGTATTTGTCAACATGTTCCTATTTGCTCAGTTACACCAAGAAGCGTGTGTTAGATTTGTGGTGGTCAGTATTATTACAATCATCGTTTATGCATTTTATGGGCAGCATCATGCTAATCCCATTCCCCAAGGTTCTGACATTTATTTTCAGGTTCCAGGATAGGTAAGCTCCATTTTTAGTTCTTAAATATTACTTCTTATTAAGCACACGAACACCTTGTACCTTAGTGTTATTCTTGGCATAATAGTTAATGGCAAGTGGCGTGAGACCTACGTTGTGAAGTTAATAGTTATGAAATCGACGGTTGAACTCCCTTAGGTAAAACAGGGCAAACTCCCCTCTCCCACTTCTTGGTACAAGTGTACAAGTGATTTGTATG…	MU54905
c15d_06-C12-M13R_c	CACGGTGGGTCTTCGACTGGGGTGAAGTCGTAACAAGGTAGCCGTAGGGGAACCTGTGGCTGGATTGAATCCTATATTCGAGTCACTTTCTTTCAGTAAATAGCAGAATCATGGATAGGGAACTATACTAGGGACCTACCTAATTGGATTGTAGAAATTTGAGAAAAAAGACATCCTGAGAAAGTGTGAACCTAATAGGGAACTGAAAACAGCCTTCCTTTACGACCCCCTCCTTCAATTACAACAGCCTTCCTATCCGAACCTCTCCCCNAAAAAAAAAAAAAAAAAAAAAAAAAAAAAAAAA	MU54906
c15d_06-D02-M13R_c	GTTTTGGATCAGCGGCGAGGAGGGTGGGCCACTCATGGGTGCCGATGAAGGAGATGGAGATGTTGGGATTTAGGAGGGAAAGGAGCTTTCAGAAGTTCATGAGAGCGTTGATGTGGCCTCGGCCGGGGTACGGCAAGGCCGCCAGATGAACCCGTTTGCTGACCGGATCCATGTTGGGGTTATCGGAAGAGCGAGCAAAGGCGGCAATATCCTTGAGGGAAGCAAAATGTGCAGAAGGGTGTGGAAAGGTATAGAATTTTATAAGTCGAAAACACGGCGGTTTTTTGGTTATCGGTAGAGAAATTCAAATTTAGTTTATGTTTTGAGATAGAGCACGGAGTGTTTGGTTAGGGTTGTTCTGTAAGTTAACACCACT	MU54907
c15d_06-D11-M13R_c	TTTAAGGCAAATACAATAAAACTCAAAACCCTCGACTCGTTGAAGATTAATAGAAAGCAACTACTTCCTATTAGCTTGAACACGACCCTTGTGTTTGTGTTATACACGTTTTATGTATAGACCGTTAACATATGTTTCTGCCAAAATCTTCTTACACTATCAATCATTAACGTTGAACCCTGAAATTTTGGTGAAGCAGGAGCTAAATGTATTGGTACTCTAGTGCAGATAATCTATCATTCACTTATATTTGGGCAAAGAATGGCAGCACCATCGTCAAGAAGCATTTTTTTGATATTATTTATGTACTTGCGTGCAAAAACACTCTGCAAACGAACAACGAATGAGCGAATGGGAAGATCTTGCAGTT	MU54908
c15d_06-E03-M13R_c	CTGCAGCCATGGCTTGAGTGAGTGGATAAGTAATTCTTCTAGTTTCCTCGTATAACTTTCTCATGTTGAAGATGTTCTGACGCATTTGATGAAGAAGAGTAGATGGTATCTAAAGTTTGTATACTGATAGCAAGTATTTATGAATATGTGCGCCACTGCATTAGAATAGAACCCAACTTTATTATTATGGGTGTCACCGTCTCTGTCTCTGTTTTTATGTGACTAACATGTTATTAATGATATAAATCTTCAACCTTGAGGCACTCCAAAAAAAAAAAAAAAAAAAAAAAAAAAAAAAAAAAAAAAAAAAAAAAAAAAAAAAAAAAAAAAAAAAAAAAAAAAAAAAAAAAAAAAAAAAAAAAAAAAAAAAAAAAAAAAAAAAAAAAAAAAA	MU54910
c15d_06-E09-M13R_c	AACAAAAGAAAATTCAACTGTGACTTCCTCTTCTAGCTCGTTTTTTTCCTATCTGATCAATACTTCAGAACGTTTTTCATCTCAAACAAATGGGAATTCGATTGCTATCTTTGGTTCCTCATGCCAAGCAACTCCTGAAGATGCAGTCAGGTTTTACAAAAAATCAGTTAGATGTTCCTAAAGGGCATGTGGCGGTTTACGTGGGAGAGATTCAAAGCAAGCGGTTTGTGGTTCCAATATCTTACTTGAATCATCCATCATTCCAGCAACTGCTCAGCTATGCAGAGGAGGAATTTGGATTCCATCATCCACAGGGGGGCCTAACAATTCCTTGTAAAGAAGATACCTTTCTTGATCTCACTTCTAGATTGCAAGTATCTTGAAGGATGAAGAGGAAAG…	MU48206
c15d_06-E10-M13R_c	AACAACAACATTGCAACATCCCAAATTTCGTGATCCTTCCACTTCTCCTTCAGAACCTCTCTCCTTTGTCGATTCAAGCTCTCCCTCGCTGGTTTTCCTCTCCAAAAATTGTCAGCAACAATGGAGGAACGGATGTTTTGGCGATGGGACGGTGATTTTAGGACCATGTTCCTCTACGATGGAGTACGATTCTGGAATACATATGTCTATGACGGAGGGACACTCCTCTTCCCTTGCACCATCCTTGCGCGAAGGTTCTCTTGCTAATTTCGGAGAAAATCAGGAACCAACTTGGAAGGTTAGAGACTGACCTTATTACTTTAAATGAAAAATAAAGTGCTACAATCTCTCAAATTGAGAAATACTATGAGGCAAGACGAGAAACTGATCGAAGACTGG…	MU54911
c15d_06-F03-M13R_c	AGGGCTCTGATCAATTTTCGTACGAATCTGAACCTCTGATTCCAGTTAGTTCTGTGAGATAGTTGCTCGTTTTGAAGAAGGAAAGGATGGGACAGGCATTTCGTCGAGCAGCTGGAAGAATCAAACCGGCTTCGAGTGTCGATTCCACTACTGCCTCTTCGTTGAAAATGGAAAGCATCGTTGATCGGAAGCCTCCTCCGCGTGTTGCCGAGAAGGCACGGGAGAGTGGCTCTCTTGATTCCGGTGATGCCACTGCAAGTGATTCGGGAAACAGGCTTGAAGAACGAGATCCCCAATTTGATGCCATGCTTAGCCAAATGGTGGGTCGAATAAAATCAAAGCCCGGAGGAAAACTTGAGATGGGGGAGGCCTCTGTGGTGGAGAGATACGGTAGACCAA…	MU54912
c15d_06-F05-M13R_c	AAAAATTTGAGTTTCAAATGGCCTTTGTTTTAGTTTCATTAACCCTCTTTCTGAGTTTCCTAACTCTCTGCATATCAGTTGCTCCTCACCGGCTGCCTTCTCTTTATCACACAGAAATTGTTCCCTTTCTGCAACCACCGTCACTTTCACCGTATCAATATCAAGTGCAAGCAAGGAGAAGGAGTAGGCGCTTATGCTCTCCGCCACGACCGCCACGACCATCACCCAAGCGCCCATGGGCAGGAAGGGCCACCCCTATATCTCCCCCACCTCCTTTCTAACATGTACTGCTACTCTTTTTGTATCACAAAGTGTAATTAAACTCGTTGACTTTGTTATTTTACGGAAGATTTGAGTTAATAATATTGGATTATTGAAATAATTAAATGTCTGTTCATA…	MU54913
c15d_06-F09-M13R_c	ATTGATTAAAAAAAAAACGAAATTTATATAAATAAATTGAGTTGATAGATAGAGTTCTCCGTCTCTCCAAAGAGGGCACAAGCAGTTCTTATTTTGTTCTTTGCATAATGAGATAATCCACAAAAATCCATACACCCAAACTACAAATTCTTCATTTCAATTCGTTTTCTTCTCTTCCTTCATCCAAAGTCGACAAAAATTTCCAGAATTGGAAGAGTATTAGAACGGTATTTTGAGGTCTGTAAATTCAACAGCGCACAATATGGATATTGCCCTGCCCTTTAGGGAGGGCAGAGCTGAAGCATCCAGTTCCCGTAAACTTAACATGGCTATAGTTGGCGCAACAAATGTGTGGAGAGGAAATAGCCCCCCAATCTTCTTCAATCCATAAGATTGAAG…	MU45475
c15d_06-G04-M13R_c	ATCTCTCTTTTATTTATTTCTTTGGTTTTTGCTTTGTGGGAATAAGAAAGAAAGGAGAAGAAATGGGAGCTCTTGATTATCTTTCCAATTTTTGCATCGTCGCACCAACAAGAACCAAACACAAACCAATGCAGACAGTTGAGATCAAAGTGAAGATGGATTGTGATGGATGTGAAAGAAGAGTTAGAAATGCTGTCACTTCCATGAAAGGAGTACAGTCGGTGGAAGTGATGAGAAAGCAACATAGAGTGAGGGTTATTGGTTACGTTGATGCAAACAAAGTGCTAAAAAGAGTAAAAAGCACTGGAAAAAGAGCTGAATTTTGGCCTTACATTCCTCAACATCTTGTTCATCATCCTTATGCTTTTGGTGCTTATGATAAGAAAGCTCCTTCTGGGT…	MU54914
c15d_06-G11-M13R_c	AGTTACAATCAACTCAGCGGAGAAATTCCTCGCTCAATCAACGATTACGGAGTTGTCTAATGTCATCCTTTGCCATAATCGTCTCGCAGGTTCAGTTCCTATGTTTCCGTTCTGTAGCCTTAATCGCCTTGATCTGAAGCACAATAATCTCACCGGACCTCTTTCCCCGGACTCTCTTCCTCCTTCTCTCCAATACCTCTCTCTCTCATGGAACCGCCTCAACGGTCCTGTCTTTCGCCTCCTCAGCCGCCTTGACCAGTTAAACTACCTCGACCTCAGCCTAAACCAGTTCACCGGAACCATTCCAACTCAGATCTTCAGTTTCCCGATCGTCAACCTCCAGTTGCAACGGAACTTCTTCACCGGTCCAATCCAACCGGTTGACCAAGTGGCAATCCG…	MU54915
c15d_06-H02-M13R_c	TATGACCATCGCTTACAAGATGCACATCTGAATAGTTCAGAAATTTTCCAAAGCTCCATTTTCACCCAGCAGTACGTGGATTTCGTATTGAGCGAAGAGAGGGAGAAGATGCGATGCTGCAGCATTGAGTACAAATATCCGGTACAATCTTCTCAAAATTACATCTATGGAGGAATTCTTCTAGCTGGGTTTGTTGTTTACTTTCTTGTTATCTTCTTTTCATCACCTGTGCGCTAACAATAAGAAACATAGAGTAATCATATTTTATTATGTTAACACAAAAACAAAAATTATATTTTGGTTTCTCATGCCAATAGGAATTTAGAAATTTTTTTATCATATTGGCACATAACTTTGAGAGTACAATTAGAGAGCACATTTTCACTTCACACGATCAAT…	MU54916
c15d_06-H07-M13R_c	AAGGCTGGTGATATTTTGGCCGTTCCCTTGCCTGCTTGTGCATCTAAGTTTCCTTCATATGCCTCTGACTTTGGCTTGATTGTGCCCAATGGGAGCTATGCCATTACGGCAAGTCATTGTGTGCAATGTAGCTGTGGACCAGGGAACCTCAAGTAATTGGGCAGTGTTTTTTTCTTTAGTTGATATGGTGTTCTGATTATTGATGGTTTTCATTTGCTTAATTGTTTGTTATGAAACAGTATGTATTGCATGCCTGCTCCTTTTGCCGTTTCTTGTTCGAGTATGCAATGCAAAAACAGCAATCTAATGCTTGGGAACGTCACTGCACAGCAGAGTAGTGCAGGTTGCAATGTTACATCTTGTAGTTATGGTGGTTTTGTAAATGGCACCATATTGACG…	MU54918
c15d_06-H08-M13R_c	ATCTACATGGAAACTTATAGGTTGCGTCTGTGGGATTTTATGTCCCCAACTCCCAACAGGATATTTTTAGGATATTTGTTTTGGACATCATCCATTGGCTGCTCTGCAAATCTTTTGTTGGCTAAGAGAGAATGGGATTTGCCTCTGCCGGAGCGCAGTTGATTTCCCTTCCACCAACTGGGAGCAGTAGCCGCCGTGTCGAGAAGCCAATTCAGCCACCTTACTCCCAATTTGCTTATCCTCTCCCTTCTGTATGTTTATTTTCCCTTTTCCTCTCTACCTTAAATGTATTCCCCAACATGTTTACTACTATGATGGAATCCTCATTTTCTTAAGAGTAAAGGATTGAGCTTTCTTTTTTTTAGTGGAAATACAATAATTGGGGTGATTGGAAATGGA…	MU54919
c15d_06-H10-M13R_c	AAAACCATTTGGCTCTTGCTCTCCTGCCCGTGAATCCCTTCTCCTTCAACACAACGGTGAACGTTTGAATAATCCTCTCCTCCAGTGAACGTCTGCAACAACAACGGTCCCACAACCCGATTCTAAGTATGGAGAATAGCGGGTCAACACTAGTGGTGGTCTTGGATCGAGTTCGTGAGGAGATCATCGAGGAATTGGGAAGCTACGAGGGCTTCTGTTCTGACATCGTCATTGACTAACACACCCATGTACAAGATTAAGCTTTCCCATCATTTCCAGGCTCTAGTAAGTTGTTTGTCTCATTTGAAAAATACACATGTAATTTTAAGGCCAAACTCAAACTCGATTAGTTAGCCTTATTTAGGAAAACAAGGTTCGACAACTTTTTGGATATAAATA…	MU54920
c15d_07-A01-M13R_c	TTGCAACAATAAAATTATTATCATTGTGTCTTATATTTTTTATTATTGAATTGGTCAAAATAACATGTTACTAAAGTAGCTTCTGTTATCTAGATTAGTTTAATTCTACAATATAAGATGTGAATATTCATTGATTAATGTGAATAATTATTGGTCCAAAAGAAGATAATTATTATTTGGCCAAATTATGAGTATGCATGTGGTAGTGAGTAGGTGACAGTTATAAGGATTGCTCACGTAAAAAATAGTCGGTTCAAAAGGCCTTGGTTGGGGACCCAAGCCGAAGACCCGCAGAACGGCAAGTGCAAGCAGTTCGTCGACATCTTCTTTGCAGTCCACCCAAAAAGAAATTGAATTACAAGCTAAACTTCATGAAGCTTTGGAACGGATTGAAATACA…	MU54921
c15d_07-A02-M13R_c	AGAAACAAATAGGGAAAATACATACTATCATTTATCCTTCTTTCCCTAATGTATTCAAAATATATTTATGTGTATCAAAGATTGGGCAAAGGGATTAGTTATATAAAATATATAGTAAGAAGAGTATGTGATGTCAAAATGGGAACTCTTGCCAAAAGTTGTAACTTCCCCAACTCCATATTTTGTTGAAGTAAAAAATTAATGGGTCTCTCCTGTTTTTGA	MU54922
c15d_07-A03-M13R_c	ATTCGGAGTTTGCTTTACAAAGAATTCATTCCCATTTCCCTCTTTTTCCCTTTCTCTTCTCCTTCGATTACCTATGGCTGCCGCATCTGCCACCGCTATTAATCGGAATCAGGTTGATCTGTCCGACTTCATTAACCGGTCTGTCGAGTGCCTCAACCAGAATTTTAGCCATACTTTTACAAATGCTCTTAATCAGACTTGTAGGGATAATGACAGCTTGCTTTTGGAGAGTGATGCAGATGAGCAGCTCTTGATATACATACCTTTTAACCAAGTCGTTAAATTGCATTCCTTGGTCATCAAGGGACCTGAAGAGGAAGGTCCTAGGACTGTAAAGCTTTTCTCAAACAAGGAGAATATGGGATTTGGCAACGTCAATGACTACCCTCCCAGTGACAC…	MU45143
c15d_07-A05-M13R_c	CAATCTTGTAAATTTGGTTGGTTATTGTGCTGACGGGGATCAGAGGATTTTGGTTTATGAGTACATGGCTAAAGGTTCCTTGGAGGATCATCTTCTTGATATAGCATCAGATAAGCCACCTCTGGACTGGAAGACAAGGATGAAAATTGCTGAAGGAGCGGCAAAAGGACTTGAATACTTACATGAAACCGCTAACCCTCCCGTAATATATCGTGATTTCAAAGCTTCGAACATATTGCTGGATGAGGAATTCAACCCAAAGCTCTCTGATTTTGGTCTTGCAAAGTTAGGTCCTACTGGGGACAAATCTCATGTTTCCACTAGGGTGATGGGAACCTATGGTTACTGTGCTCCTGAATACGCGCTGACAGGACAACTGACGACGAAATCAGATGTCTA…	MU54923
c15d_07-A07-M13R_c	AAGAAGAAAGAAAAAAGGAACTCGTAAGGGCTGCTTCTTCTTCCTCGTCTTTCCCAATTCAAACCGTTTCAAAGAGGAACAGCTCCAATGGCGGCAACGACGACGACGAAGAAGCCTGTGATGTTAATCGGAATCGACGAAAGTGAATACGCAATCGGCGCTCTGGAGTGGACATTAAACCACTTCTTCTCATCAACCATAAATCCACCTCTCTTCAAGCTCATCCTCCTCCACGCCAAGCCAATTCCCGAAATCTACCTCGATATCTCCGGTCCAGGAACGTTTTTGGGATCTGCTCCTGGATTGTACCAAGTATTGGATCAGAATTTGAAGAAGAAAGCAGGGAATATCATGAAGAAAGCGAAAGAGATCTGCGCGACTAGATCGGTTTGCGATGTT…	MU54924
c15d_07-A10-M13R_c	ACAGACAAAACACAATCCCACATGAGCAAATGATAAAGCCTTCTTTTTTTTTTGTCAAATAAGCCAATCACGATATGAACTCTTTCTTCTCTTCCTTTCCCATTTATTAGTCTCTGAAGCAAAGCTGTTATCTTCTTGCAATTATATGCATCTTATTTCTTGTTCTTTTTCTTTCCATTCCTGTTCATGTCACAACTGATTATGATGAGATAAAAGCCTTCAGCTACTTTAGCTCACTGAAACTCAGAAATATGTTGAAAAGAAAATCAACTTGCTACCTCAATGGAGAGTTAAATGGAGGAAATGCAACAAGTTTGAGGTTGTCTTCCATGTAAACTGTTCTGAACTTTTTCATGGTCTGCATAATCAAATGGATAAAGGCCAGGCTATTGCATTCTA…	MU47901
c15d_07-B04-M13R_c	CGAGAAGGAAGAAGAGAAGTGCCCAACTTATCCACCATTGCCTGAAGAACCCAAAGGTGACAGAAATCTTCTTTGCAGGATCGGAGTCCGTCTTCCTAATGGACGTAGATGCCAAAGGAATTTCCTCCGAACCGATCCAATCCAGTTGCTTTGGTCTTTCTGTTCTTCTCAGTTAGAGGATGGTGAGACAAAACCGTTCAAATTGACACATGCGATACCAGGAGCTACAAAGACTCTGGACTATGATACCCAAATGACATTTGAGGAATCTGGGCTTGCCAATTCAATGATCTCTGTCGTTTGGGACTGAGAAGGTTCCATTTTCCAAAACTATTTCCAAGCATAGCTGGGCAGTTGTGTAAGTAGTCAGTCAGTCACTGTATTTTGTGGTTTTTCTGC…	MU54925
c15d_07-B05-M13R_c	ACTCCATCTCCCGCGAATTCTCCCCGATGGGTCTCCTTTCATGGTGGAAAGGCCAATCTCCGCCATCCGATTCCACTTCCAAGCCGCCGCAGCCTCCTTCCAAGAATCTCTCTCAGCCTGCCGAAGTCCCCGGCCTGAATGGCGCCCTCGAAGTCCCCCGACCAGCTGCCTCCGTCACCGTCTTTGAGTTCGGCTCTGTCACCGCTTCCTCCGATAAGGTCACTCTCGCCGGTTACTGCCCTGTCTCAGACGACTTCGAGCCCTGCCGCTGGGAGATTATGCCGGCAAGCGGCTCCGATGCGCCTCTTTTTCGCATCGTCTTCTGAGGATGCTTGAGAATATGTTTGTGAGCCTTGTCCAAGGCATGGAGAATGCCGTGATGGTAAGTTGGAATGCCTT…	MU54926
c15d_07-B06-M13R_c	ACTTATGGGCAGAACAATTATAAACTATATCAAATTTGAAGCAGTAAAACATAGTTCATGTTGTTTTGCACCCACTGTCCTCCCATTTCCTTGGACTGAAGAATTTTATGGATTATGTGGTGAACTGGCCATATATGTTTTCTTTCACTTTCTTTCATTTTATTTTACATATATTTTCATTCAATTCAGTAATTCTGCAAAGGCGATGTGGTTATTCCAACAGTGATTGGATTGTGTGACCGCATAAGATGGGAATGAGAAATGAAATGGGATGACAGTTCTAAGTCAAGACTGTAAAAACTAATTTCGAAGAGCATAGATCATCAAAGTGCTGTTGTGGATTTCTTCCTTTGTTAGATATTTTCAGTTTGGTTCTGAACAAATTCATGGTTATTGATC…	MU54927
c15d_07-B08-M13R_c	AGATTAGGTTAGAGTTAGAGATTTATTAAAGATTATAAGTAGAAAGCATTTATTTATTTGTCGGGGCGTTTCTGCTTCTTCGTTCTTCTGAATGACTCTCCCTCTTTTTTTGTCCTATCATTCATTCTCCGTTGAAGCTCTCGCCATTTGTTCTTTGTTGAAGCTCTAGTCGTTCTGAAGGTCTCTCCCTCTTCCAAAGAATTTCGCCTTTTGTTGCCATTCATTCTTTTGTGGTTGAGTTTTTGGCTTCTTCTCCAATCATTATCGGAGATGGAAGCAACATTTGGTGATTTGAATTATGATTCTACGGTCTAAGCTCCTATTCTCAAATCTTTATTTACATTTTTTTATATTAATTGTTCTTGTTAAATATTGATTCTTGTATTTTTTTTAGAGTCT…	MU54928
c15d_07-B10-M13R_c	TCAGAAAGTGCTGAAACCACCAACCGCAGTCGAGGTTCCTAATATTCCAAAAGGTCTGAAACCATCAACTTCACTCGAACCTCCTAATACTCCGAAAGGGTTAAAACCATCAACCTCAATGGAAGTTTCGAATGCTCAAAAAGCAGTTGCTGCAGCATCTGAACAAGCCAGCAGCAGCCACACTTCACCATCCGAAGTAGAGCCAATGGCCATCGAATCAGTGCCACCACCTCCAGTGATTGAGAATGAAACCCCAAAAGACACCATCATGGAAGAACCCACAAAAGTAACTCGAAGATTGAGAAAAACTCGTTCGGGCGCTGCTGCTAACCGTTGAAAAGACGTGCAGTGTTCCTAAATCTCAATTCCCTTCTTTAGCCCTTAGAACAACAGGTAGTA…	MU52834
c15d_07-D08-M13R_c	ACATGAAGGGAAGAGAGTCGAGCTGGGGTTTCGATATGTAGAGGGGAGGTGTAATCTTTCTCTTAATCCTGTATGAATAAGATCATATGCTAAAGTAATGAGTTTTATAATACACAGAATATGGAGCTACTCAATAGCACAGCCAATGATTTACCAATACAAAAATTATAAATATCACTTCTTCTCTCAGCCCCACTCCAAGGGCACCAATTTTCTAGCCAATCAAACACAGTCTTCTACCTACATATCTTGTAGTCAGATGTTGTCCAAGCTTCAAAATTCAGATGATTTGACATAAGTCTGAAGAATTTGGGGGGTTTGAGACAGGCTTCTTTACAGAAATAGTCAGAGATATCTAGTTGCAATTCCATTGAACACATTCAAATACAGAGAAGAGAA…	MU47846
c15d_07-E08-M13R_c	AAGATCCCCCTCCTTACTCACCCCCTCATAGGCAACGGTACGAATCATTTGAAAACCCTTTAGCAGGGCGTGGTTCTCAGAGTTTTGGATCTCAAGAAGAGCGTGCCTCTTCTGGAAATCCACAACGTGGATCCGCTCTCTATGACTTCACTGCTGGTGGCGATGATGAGTTAAGTTTAACAGCTGGTGAAGAAGTCGATATTGAGTACGAAGTAGATGGCTGGTTTTATGTGAAAAAGAAACGCCCCGGGAGGGATGGAAAAATGGCAGGGCTCGTTCCTGTCCTTTATGTTAATCAATCTTGATTTCTGTGGCATGTTAATCATGAGGCTTCCTCGATGAATCCCGACATCACGACATGCCTTGCAAGTTCCTTCTCCCTCTCCATTATTTCTTTGC…	MU51609
c15d_07-F03-M13R_c	TGTTTCAGATTCCAAATCAATTTCCACTTTTAAATCTGTAAATTTCTTCCATCTTCGTACAATTTTATTGCGGATTTCCAGTTTTTGAATTCTATCCAATAATGGCGGCTTGTTTTAGTTTCTCTTCTACCATGGATTCCTGTTTCCGTTACTCATTTTCTAGGGCTGGCCTTAAATCCATCACCACCGATCTTGGCGATGGAACGATCATTCACTGTTGGGCGCCGAAATTTAGAAGAGAGACAAAACCTAATTTGCTTCTACTTCATGGATTTGGAGCCAACGCAATGTGGCAATGGAATGAATTCATAGCGCCGTTGATTCGGTTTTTTAATGTTTACGTTCCTGACCTAATTTTCTTTGGCAATTCCTACACGACTCGTCCGGAGAGGTCTGAGT…	MU51177
c15d_07-F06-M13R_c	TATCTTTTATAATTTTAAGCTTTTTGCTTATCGTTAGAGGAGACTAATCATATATGGATTTGATAACCGTTCGTTTCTCCATATATTGAGCAAAAACGTAATCAGAATTTTTTATTTATTCTATTTTCTTATAATTCTTAGTTAGTTTGTCTGTAGTGAAGTATGATAGGAGAAATGATTTCGAAGAAACAAGAAAAAAACGAAAATAGTTATCAAACATGATTCCGTTCTGTTAAACAAACAAACAAGGAACGTCCAATAGGAAACATGAAAGGGTAACGTTATCAAACTCCTACTAACAATAAAATTACTCCTTTAACCGAATGGATGAATACCTTTGTGTTTTATAATCACTTTGAATCGTGTATAATCAAATCAAATAAACATGGTTTAATAATT…	MU54930
c15d_07-F08-M13R_c	AAAGAGAAGGGTTCGAGGAACAAACTATAACACTTCGCCATTGGCGCTGAATTTCCTGATCAAGCGCCAATTTGCACCGACGAATTGCAAAATGCAGATACTTCGTGTGCTGCCGATCGTCGCTTTTCATCTATATTTTGCATTTTTCACCATCACTTCAGCTCAGGATTCCCATCTCGGATCTGCTCGTGTAGTATTTCAGACGAATTATAGCGATATTGAATTCGGGTTCTTCCCCAAGGTTGCTCCCAAAACCGTTGACCACATCTTCAAACTTGTTCGTCTCGGATGTTATAACACCAACCACTTCTTTCGGGTGGACAAGGGGTTTGTGGCGCAAGTGGCAGACGTAGTGGGGGGAAGATTAGTTCCCATGAACGAGGAACAAAGAATGGAAGC…	MU54931
c15d_07-F09-M13R_c	ACTAATGGTCAGTGCTGTTGGCGGGCTGTTCCTAAGCTCGCAGGCCTCCGCCACTGCGGCAAAAGCTGCCGTCTTCGTTGGACTAATTATCTCCGCCCTGACCTTAAAAGAGGCCTTCTCACTGATACTGAGGAGCAGTTGGTGATTGATCTTCATGCTCGTCTTGGAAATAGATGGTCGAAGATTGCAGCTAGGTTACCAGGAAGAACAGATAACGAGATAAAAAACCACTGGAATACGCATATAAAGAAGAAGCTCATCAAGATGGGAATCGATCCGGTTACTCATGAGCCCATCCAAAAGCGACCAGAGAATGAGAAAAACCAATCCTCAAGCACCAAGACGGAAAACAACACCGTTTTGGACAGCTCGAGCTCCCCGCCGATGATGGAGAATAGC…	MU54932
c15d_07-G02-M13R_c	TTCATCTTTACTACTACGACTTCACAAAGCTGGACCAGTTGTCGACTGCCCTTCTCTTTCAAAATTGGAATGGCTATGCTTTAGAAGTTTAGAACTGTTTCTTCATTGATTTCTTCTCCAGCCTTTTCCTTTTCTCTGCTTGTTTAGGATACAAGCACTTCGTTTAAAGATGGGTTCTGGACGTTGGTTTAAGGCAGTAATTCGCTTAAAAAAAGTGAAAACCAGCAGTTCGAAACAAACTAAGGAGAAATTGGATGATTTGCAAAAAGATTCCCCAAGGTTTAAAAATGATGGTGCTAATGGGAAGAGTAAGTCTTTTGGGATGCCGATTGAAGATGTAGCTGCAGTTCGAATTCAGACAGCATACCGAGCATATCGTGCCAGGAAAAATTTACGTCT…	MU54323
c15d_07-G06-M13R_c	TTCTTAATTCCAGTGGTAGTCCTTATAGATGTAGACAAAGCCGCAGAGGATATTCAGCACTTGCTTAGGTGGATTATGGATGGCTATAAGGATGCTTGCAAAGTTGTACTCTGTTGTGAAGACGACTCGGGCATCCTTGAATCGGTGATAAGCCGCTGCAAAGTTATCAAAATTAACCCTCCTGTAACTCATGAAATCATGGATGTCCTCATCAAAATAGCAGAGAAGGAGGAATTTGACTTACCAATGAACTTTGCTTCTAAGATTGCTGCTAAAGCAAAGCAAAACCTGAGAAGAGCAATCATGGCGCTAGAAGCATGCAAGGCACACAATTATCCACTTTCTGATGACCAGCCAATCCCTATTGGATGGGAAGATGCCGTGGTAGAACTTGCGGCC…	MU54933
c15d_07-G08-M13R_c	TGCTTCGACCGAAGATAATTGCTCGAGCGGACAAGCCGAAATTGAAGCCACCCCCAGCAACTGACAGGTAAAATTTATAGACGAAAAAGTTTTCCTTTTTCTGGTTAAATCAGTTTCCATGGACGACATTTTCGATTCTTCCCTCAATCTTGAAGAGGCCCATTTGAAGGAAGGTTATGCCGATGGCTACGAAGATGGTCTAGTCGCTGGCAAAGAAGAGGCAGAACAAGTAGGCCTTAAAGTTGGTTTCGAGGTCGGCGAGGAAATAGGGTTCTACAGAGGGTGTGTGGACGTGTGGAATTCTGCAATTCGGATCGAACCGGAACGGTTTTCTGTTCGGGTTCGAAAGAGTGTGAAGCTGCTGGAGGAGTTGCTTGAGAAATATCCACTTCAAGATCC…	MU54934
c15d_07-G09-M13R_c	CATCAACACTTACAAGCTGAATAATATTAGTTTCCTGCTAGATGAAGAGGACTCTATTGCTGAGTACGAAAAAATGGCAAAACAGAAGAGGGAAGAGAAGTTATTGCAACAAGAGGGTGCTGAGTCAAAGTTGTTTGATAACCTTGGGCATGTGGAGAAAATTGAGATTCTCAATGGCATTGCTGATATGAAGGATGAGATTCGTACCTTCCTGGAATCTTTTGACTCGTCAAAGCCTATTACATCTGCAGATATCCACCAGGTTTTTGAGAATCTGGCTAAAAAGAGACGTCGTACTGAATGAAAGAATTCTCTTAGGAGCTTCAATATATTTCAGTATCTATAAATGGAGTAGCCTGCCGTTGGTCTTGGGGTTCTCAAGTAAGCTATCCTGACTAC…	MU52284
c15d_07-H01-M13R_c	ATCCTGGTTCTTCTCAGAAGATCCTCCATGGGAAACCAAGCTTTTTGCAGCCATGGACACTGTTCTTTGATATGCTCTTGTATTCTGGTTTTTTGAGTGACTGGTAAGATGCTTCGAAACTTCCTAAGAATCCTAAAAGCTGTTTGATTTAACTCTCAAAGAATCATCATTCATCATCCTTTCTAGTTGAAGGCAGATCAGGAAGAATCAAAACAAAGCCCCCTTTTTACAATTGAGCTTCGATTAAGGTCCAGAGAAGAGAGAGCTAGAAGGTGTGAACAGAGAACACGAGGGTTTTATTGGTACATGAGTGGATATGAACTTTCTACTTTAAGTCTCTATTATGAATCGATTCAGTCATCAAAGAATTATAGGGTTCTGAATTATCAAGTTTCACTG…	MU53149
c15d_07-H09-M13R_c	CTGGAATCGTTAGCCAAAAATGGAGCTACCCACCGATACTATGGAGATTCCTCTCCTCAATTCTTCTTCACGAACCACTTCCACTTTTCAAGCTCTTGCAAACATCATCGTCTCCGTCGTCGGCACCGGCGTCTTAGGCTTGCCTTTTGCTTTCAGAATCGCCGGTTATGCTGCCGGATCCTTCGGCGTCCTACTCGTCGCCCTAGCTACCTACTATTGTGAAGTGTAGGGAGAAATTGACGTTACAAGGACGATCCAACGAATCAAAAACATATGGCGATTTGGGATACATATGCATGGGTAACAAAGGTCGATACCTTACGGAGTTTCTCATTTTCTTTGCTCAATGCGGAGGCTCGGTGGCATACCTGGTGTTTATTGGTCAAAACCTTTCATCTG…	MU45481
c15d_08-A01-M13R_c	TCATACGCAAGCAGTAGATGTGCAGGACAATGTGAGGGCTTTGAGTCATGCAGACATTTTGAAGATTTTGATTCATAGTCTCGACCTTTCTTATCGGCTAGAATGGATTGACGAACGGAAAGTAAAACTCACACGACATGGCAATGAGTTGGGAACTTTTCAAATATAAGCATACTTTTGTGCAATACCAATTGATCAAAGAATCATCCTAGAATATTCAGACTAGGAAGTTTCTTGTGGCCATCACGAACTTCCCGGCTGCGTGCTTATCGATAACTCGAGACTTCCGGACTGTGGTTCTGAATTGCTAGCTGGCCAATGCTCAACTTAAAGAAGTAACAAGCATACATCTTCATTTGATGTTGTTGCTTTGAGGAAGGAGTGAACAAAAAAGAAAAT…	MU54936
c15d_08-A02-M13R_c	CACGGTTCCATGATTGCAATATACATCTTTTTTTAATATTTAGAACATGCATATTGCCAATGTGCATCATTTTTCGTTTTGGATTATGTTTCTTTTTGTGTTTTTTTGTGGCTGTCTTCATTATTGTTCTTCTATCGGGACTAGTTTGAAGCTCGTTGGGTTTTCCTAGAAAAATTGTTCCAAGGAAAAGCACAGAAATGCTTGTCAATCTTCATGGCAAAACAATTCAAATCAATGCTCTTATCGTAAAACTTTCAGATACTTGGGGACGAATGTGATCAAGTTCTGCTTCCAAAAAATCATTATATTATCATTAGCAATCTTACGAGTAGAAACACTTTAACGAGTTGGAATTTTATTTGATTTTATTTACCATGTCCAATATTAATTTGATAAGCA…	MU54266
c15d_08-A03-M13R_c	AAAATGTTCTTCTCTGCATAAATGGCAACCATTTCAACCCCATCGGAAAATCCTTCACATCCATTTCCCCCAATTCTTCCCCTCTTAAAAGCGCCTCTCTCTCTCTCTTTGTCTCTCAATTCATCCTCTCGATTTATCTCTTTGTAGATGACTTCCCTTGATTCTTATCCGATCAATTTCGGTTCGGGTAGGGTTCCGATCTCGAGCGACGGCGATGAATCGAAGAAAAATCGCCCGATTTGGAGGAGAAGGATGAGTCAAGCGGTGGCGGAATGGTTGAAGCGGCGATCCTTCACGGCGAGGATTGGTATTTTGGTGGCCGTTGCGATGTTTGCGTTGGTGATTTTGAAGCATACTGTTCACAATCATAATTACTTCTTTATGGCCGGAGAATCAATT…	MU54937
c15d_08-A10-M13R_c	TTGGCCAACACAACTCCACTAACAAAATTCATTAACTAGCTGGTGATTTTTTCAAGTTACATTCTTACAGCAAGTAGTCGTGCTAATGTCTGAAATTAAATTTAATATAACAATACTTTAAACACTCCATTCATCTATGGACATAACATTGAGAAGCTTGAATATAAAATCTCTAGGATGCACCAGTCTAATACTATGTTTAATAAATAATTACTTGTACCTGTTGGTAACTTTAATATTATACCAATAGTACTTAATTAACCTCATAACATTTGGTGAAGAGCAGAGGTAGTCATAAACGTCCCCAAAGGGCAGCTCATGAAATTGCAAACAAATCTAGTAGTGACAAGAACGATGAGGAAGACAACGATGAGAACAGCAAAACACTTGAATACA	MU54938
c15d_08-B05-M13R_c	AAGCTATTCGTGTGACTGAAGCTTTTGTTTTAGGGACGGTAAATGATACGTATAATTCTATCCCTGATTTTATGAGAACTCTATTATTTAGGGATAATGGTCCTCGAGCTCTTGGTATGAGCAATGAAGAGAAAGAAAGTATGGTAGAGCTTCGAGATCAGGTACTGAGGATATGGAGACTACTTCAGTCTTCTGAAAATTTTGATCCTACACTTTTGCAACCCATTGTGCAGGTACGAATTAGCATGTTTTTCTTTTTGTGCTTTACTGAAGCTGCTACCTGTTGATACACAAATTTGAAACCACTATGTCCGAAGGAGACTTTGTTATTATTATAATTAAATGTGGCTCGCATTTCGTTGCTGATGAGAATCTCATGTGAGATGAAGTTCAATTTAA…	MU54939
c15d_08-D04-M13R_c	ATTTCCGACTTTGGTTTGGCCCGGCTGGATGACGAAGGAAACACACACATCAGCACACGGGTTGCTGGAACCTATGGATATATGGCTCCAGAATACGCAATGCGAGGCTACTTAACTGATAAAGCAGATGTTTACAGCTTTGGCGTGGTGGCATTAGAAATTGTGGGTGGTAGAAGCAACACAAGTTTTGGAACCAAGGAAGATTGCTTATACCTTCTTGACTATGCTAATCTTTTAAAAGTAAGAGGGAATTTACTAGACCTTGTCGATCCACGGTTAGGCTCTAATTTCGACAAGGCAGAGGCAATGACGATGATCAATATCGCTCTCCAATGCACGGACATCAGTGCTGCAGATAGACCATCAATGTCAACAGTAGTTGGGATGTTGGAAGGGAAA…	MU54940
c15d_08-D07-M13R_c	AACATATCCTTATAATTATGGTTTCACTCTGCCTCTGCTTGATTCGTCTTTTATAAAGTATCCCAGCAACAACTTCACAATGTCCTCACATGAGACGTTGCCCGGGATGTTATCTAAATCTTCTGAATGGGTTCAGAAAGCTGATCCATCGAACAAGCGGCGAACTACCGATTCAAAAGTCATAGTAGACAGCACAGGCGAAGAGGCAACCTCTGTTTCATGCTCATTACCGGGTGGTTCAGAAAGTTTACAAGATCAATGAGGTTGAAAGCTTTGGTTATTTTGTTCATTTTGACTCGTGTTGTTTAGTATGTTGAAGGAATTACAAATTTTATTTTACTTTTTATACCTCCTGTGCCCCCATTTTCACCTGTGATAAATGTGGAGTGGAAACAAGTT…	MU54941
c15d_08-D10-M13R_c	ATTAATTCCATTTCTAACAATAGTGATGGTGAGACATTTAACTCTGCAGACGACTTGCGAATAAACTTATGGAACTTTGAGATTAGTGATCAGTGTTTCAATATCATTGACATGAAGCCTTCAAACATGGAAGATCTTACAGATCATAACGTCGGCTGAATTCCATCCTCTGCACTGTAATCTTCTTGCATACAGCAGCTCGAGGGGTTTTATACGTCTAGTGGACATGCGCCAGTCTGCATTATGTGATCATAGTGCTATTCTCTTACGAATTGAAGAATTGAATCGACCAAAATCATTTTTTACGGAGATCATTTCATCCATATCAGATATAAATTTTTCAAGTGATGGACGGTTTATCATTAGCCGGGATTACATGAATTTAAAGGTTCAAATAGT…	MU54942
c15d_08-E01-M13R_c	AGAAGCTCTCATGTAATAATCCAAGGACGGTTCCCATCACAGAGGCCCAATTCCTATCCTGGAAGCGCCAGAAGGATGCTGAGGCATCTGCTAAAAGAGATGAAACAGCAAGGAAACGTGCGGAAGATATTGCCTTAGGAGCGGTGCAAATGAATGGACGTGAGTTTTTCTTGCACCAACCATGGGTGTTTGATAATTCTCAATATTGAGGTTGGTGGTTTAAGATTGAGAAATTGTCGTGCTACTTTTTGTTCTCTGGAGAAATTGGCTTTGTACTTTAAAATGCTACCTTGCATTGTCATCGTTCATATGAATTAGTTCTTCCGCCCAAAATTTTCCTCTTATTGCTATGGTGGCCATACATGAATCTGTATAGGTTTCATCGCATGGTAAAAACTG…	MU45888
c15d_08-E04-M13R_c	CTTTAACCTCAGCAAGATATTCTGCTAGCTTTCAACCATCAATGGCTGAATCTACAGTGTTTGTGTTTCCATCAAAACCCCCTTGTGAGTTAGCTAAGAATGGAGACGCAGGACCAGAGACTTGTGGTCCAATATCCACCGGCCTTTCTTGAAGGAAGTGACTTATGGACTGATGTGGGGATGTTTGTAGTATTATTCCAACTTCTGATATTTCTGATTGATTAGCTGGACTGATGTGGGGGATACTTTTTTTAGCATTTCAAGTCCTGATAATCATATATCTGACTAACTAGACGAAGAAGGACGAAAGGGACTCGGATTTTGTCGAGGAGGCCAGCAGTTGAGTACAAGAGACTTTGTAATACCTTAAAAAGAGGCATTGTCATGAGGAAGTATTTC…	MU54943
c15d_08-E06-M13R_c	CTCCCTCTTCTACTTCTACCCCCCCCCCCCCCAAAAAAAAAAAATTCTCTCTCTTTTTCTCTCTCTCTCTCTCTGCCTTTTCCTTTTAGTTCCCACAAGGTCACAATGGATCCCTCCTCCACCAACTCTGTCAATGGCTTCTATACTTTTCTGACTCGAGGGATCGATGATCTTGAACGGGTTTACCTTTCAAACAATTTCATGTCAATCCAATTCCTTCAAAGGGTTCTTTCACTTCTCCGATCATTTCATTCCCAATTGACACTTCTTGTCCAAAAGCTTCATTTGCCGGTGGGGGAGAAGTGGTTGGATGAGTACATGGATGAAAGCTCTAAGCTTTGGGACGCCTGTCATGTCCTTAAATCAGGCATTTCTGGAATCGAAAATTTCTATTCTTCT…	MU54944
c15d_08-E07-M13R_c	ATTGGGATTGACCTTTCCCTTTAGAAGATTTTGATTCGTTGGGATTAGTACAACAATAGGATTCATTTTATCCATATTCTGATACATCACCCAAATGGTCCAAACTGATTCCATAACCCCGAGACAAAGACAAACGGAATTTCAATCTTCAAACGAACATAACCCTTTTGTAAAAATTATTATCTTGAGCAAGAAGCTAATATTTATTAAGTTAAAATTGTACACAACAAGGAGCATATATTTTAGCCAAACCTCAACCAGGAATAGTTTTTTATGTCACTGTCTTGATGAAACTTTTGTCAAAGAGAAGCTGGAACCTTGGGAATGAGTTGATGAGCCATTGTTACAGTATGTGGGAATTCTCCACCTGTGATGAACAAAAATTATTTTCTTAATTAG…	MU48972
c15d_08-E08-M13R_c	TTTGTATCAGGGTGATGATGATTCAAACTTCTAAAGCAGAGATCCTCATTGTTTTAGTAAGAAAGAATTGGGAGATGCACCTTGCTGTTGGAAAACCACCTCCACTAGATATCGACAACTTTTATATATCAGGGTGTGGACAAATGCAGCTCCTCGTTTTTGTAACATTATGAAGTTATAGCTCAAATCCATGTATTATGGGCTTAGGCCCAATGGACCTCGGTGAGTGAACGATATTTTACAGCCCAAATCTTGTGTCCAATATTGCATTTGGTAGGAAGTTTAATAACAAATGTCAACCGCCTAGACTTTGCTGAATATCGTCTTAAGATTTAGAACATTACATTTCTTAATTTCTTTCAAAAATCACGCGCACACAAACAAACACTACACCACCAA…	MU54945
c15d_08-E09-M13R_c	TATATCATCGTTGTTGTACTTTTCAATTTTGAACCTATTCTCCACTGTTTCTCTCCCCGGATTTCCTTCGTTCCACCGATCGTCATCAAATATTGGTGCTGGAATTCACTTATTTTCCACACCGTCGATTTCGCGCATACCCTTGTTCGTTATTTCAAATTATTGGATGCAGTGGAAACTCGAATGACACCCTTTTTAGGGTTTATGGGCGAAAATGTCGTTGGAAGACCGTTGGAATATTCGTAAGGTACTGGGGACAACGTTGAGTGGACATTCATTACGATATTCTTGTTGAATATTTCCAAGGGCTAATCCACCGGTGTTTCTGCTGAAAAATGGGAGGATGTAGTACTGATCGCCACCTCGAAGCTTCTTTCCGTCAGTGTCGAGTACTGCGTT…	MU54946
c15d_08-E11-M13R_c	ATTGAATTATTTGACTGATGAACTGAATATAGAAGGATCTAGGATCATTAAACTGAAAAATCAGGATGAGTATGATGATGCTCTTCGGCGTGGACCAGAAAATGGTGGGGTCGCTGCCATTGTTGACGAGCTTCCTTATGTTGAACTTTTTCTGGCTGGTACCAATTGCGTATTCAAGACAGTTGGACAAGAGTTTACGAAAAGCGGATGGGGATTTGCGTTCCAAAGGGACTCTCCTCTCGCAGTTGATTTATCAACAGCGATTCTTCAACTCTCAGAGAATGGTGATCTTCAAAAGATCCATGACAAATGGCTCTCACGATCTGAGTGTTCCCTGGGTTTGAACCAAGCCGACATAAATCAACTATCACTGAGTAGCTTTTGGGGATTGTTCTTAAT…	MU54947
c15d_08-F01-M13R_c	AATCCATTTCTTACAGGTTTCAGGGCTATAACTGTGGGTTGTTGCACGGGAAAATGAAGAAAGATGAAAAAGAGGAAGCGTTACGGAGATTTCGAAACGGAGATATTCAGATACTACTTTCTACTCAAGTGATCGAGGTTGGAGTGGATGTTCCTGATGCGTCAACGATGGTTGTTATGAATGCTGAGAGGTTTGGAATTGCTCAGCTCCATCAATTAAGAGGACTAGTTGGACGTGGAATGAAGAAGTCTAGGTGCATCTTGGTGGCATCGACTACAAGCAGCTTAAGTCGGTTGAAGGTGTTGGAGAATTCATCTGATGGATTTCATTTGGCAGAAGTTGATCTTCTTTTACGTGGGCCTGGTGATTTACTTGGTAGAAAGCAGTCGGGACATCTTC…	MU54948
c15d_08-F04-M13R_c	CCCTGATATTGATGAGAATCCACCAATTTCTCTTCGGGATGCATTTGAGAAGATGAAACCATTTTTAATGGCGTATGAAAACATCCAAAGCCACGAAGAGTGGGAGGAAATCGTGGAAGAAACCATGCAAAGCGTCCCATTGATGAAGGAGATAGTTGACGCTTACAGTGGACCAGATAGAGTAACTGCGAAGGAACAACAAGGGGAGCTGGAAAGAGTTGCAAAGACACTTCCACAAAGTGCACCTAATTCCGTAAAGCAATTCACCAATCGTGCTGTTCTTTCTTTGCAGAGCAACCCAGGGTGGGGATTTGACAAGAAATGCCAGTTTATGGACAAACTTGTTGGGGGGTTCTCCCAGCGATACAAGTAGATTTACTTGTTTCATCAAAAGGACAT…	MU54949
c15d_08-F07-M13R_c	CTCGTATACGATTATTTCCCCAATGGCAGTCTCTTCTCTCTCATCCATGGATCAAGAACTTCTGGCGGAGGAAAGCCTCTTCATTGGACATCCTGCCTAAAAATCGCGGAAGACTTGGCCAATGGTTTGCTCTACATCCACCAGAACCCAGGCTCAACGCATGGAAACCTCAAATCCTCAAACGTATTATTAGGATCTGATTTCGAATCCTGTCTTACTGATTACGGTCTTAACTTATTCCGAGATCCCGACTCGCTCGAAGAACCCAGTGCAACGTCACTCTTTTACCGAGCTCCCGAATGCCGCGACATACGTAAGCCAACCACCCAACAAGCAGATGTCTATAGTTTTGGTGTTCTTCTATTGGAGCTTCTCACAGGCAAAACACCATTCCAAGAT…	MU49375
c15d_08-F08-M13R_c	GAGAAGGTATTGTTATAGATCAAGACACTATTCATACTATTGAGTGGAATTGAAGAAGAGCTCACAATTACAATCCAGAAGTTAAATGTCTGGAAATGCAAGTGCCTTCCTCTGAAAACCTTTGAGGAGTATCGCCACTTGCAAGTGAACACACACTTTTTGACTCAAACCTATACAAATACAGTGAGAAAGAACTCCAACTCCTACATTTTCACTTCACATACCAATGAGAGGTCGGATCTACAACCCTGTCGTAAGTATCCACAAGCTCAGGGCCAAATGGAAATCGAAGTATTTCTCGACTCGGCCATTTGATTCAATTACCACACTCAAGAGGTGGGAAAATTACCCTAAATCATATTACAACTGGGATCTCACCACTATATAGCTGATGGAATA…	MU54950
c15d_08-F09-M13R_c	AAACGAAAAGGGAGACTGGAATTTAGAGGTTGTGTGGAAAGGGTTTGTCATTATCAGTGATCATTAAACAATTACAAATGTGAATAAAGAAGAGGAAACTTGTATGCCTATGTTCTAAAACTCTGGATTAGCATCTACCATCTCCCTAGTTCCTATTTTCTCTTTTTGTTCAACTCAACCCTCGGGAAGAAATCTAGAAAAAGATATGCTTACTAAATCTCAAGGAAAAAGACCCTAGTGGATGATTAAAGTTGGTTAGGTCTACATTTCTAAAAGTGAACAAATCCAAAATCGATGGTGTATTGAAATTCCCTACATACTAAATACAATACAACTTTGTAATTGTCCATAACTGGAGTTTGCTGTTTTATGAGTGGAGCCACTTAAGTCTTAGGCATA…	MU54951
c15d_08-F12-M13R_c	ACTCAACAACCCCATAACCAATTCACCCAAACCATCTCTCTATCTCTCTGAATTTAACCAAAAGCTTCCATTTCATTTGGATCTTTCCCCATCTTCATCTTCTTCCTCTTTCTCCAACCTCCATCGATGGCATCAACCCACTTACATTCATGAAAACCCATTCCTCTTTTCCCTTCTAATTTAACCAAATAATAATAGAAAAAAAAACATGGATGCCTATTCCTCGTTTGCAAGAGGATCGTTCTCATCAAGCATAGGAGATGCTTCAGAACTGGAAGCAAATCTCCCACTCAAAGACAGATTAAAAGGCTTCAAATCCTCTAGATATGACGTTGATTCCTATGTCACCTCCAAATGCCAAACCATGTCCGAGAAGGAAATTAAGCATTTATGTTCTTA…	MU54952
c15d_08-G05-M13R_c	AACCAACACCCATACAATACACAATACCCTCTTGCTGTCTGGTAGTCTTCACTTCACCTCCCGGCCCGGAGTCAACGCACTTCTCCGGCGCCGATCCCCTATCCATTTGGGTGTGGAGAGGGCCAAGATGAAACCTGAGGCAGTCACATTGATATTAGTGAATCTGGCTGCTATTATGGAGAGGACCGATGAGTCCTTGTTGCCTGGAGTTTATAAAGAAGTTGGGGCCGCTCTCCACATCGATCCCACTGGCTTAGGTTCCCTAACCCTCTTTAGATCTGTAGTTCAGTCTTCTTGTTACCCTTTAGCTGCTTACTTAGCCGTGCATCACAATCGCGCCCATGTCATTGCTGTAGGTGCTTTTCTCTGGGCCGCTGCCACTTTCCTCGTCGCCATCTC…	MU54954
c15d_08-G12-M13R_c	CTTCCTCTTCGATTGACAGACTGAGCTCTTTCTTCCTTCATGGCAATGGCCACTTGTAATCCCACAGTTCACTCCTCCTTTACCATGGCCCACACTTCATCCGTACACCCACAAGACCCTTCTTCCCTCCTCTCTTTCAGATCAATTGCTGCCTCTTCCACCGCCAATATCTTCTCTTTATGCCTCCCTTAATTCTGCAACGCAGGGGAGGGAGGTCAACCAATTGGGTCGACCTTAAATTTGGGAGAGAATGTAGGGATCATTTGGTTGTGGCTGCTTTAGCTGCCGAAATTGAGGTGGCTGAGGTTGTGGGAGAGAATGAAGAAGAGGGAAATGGTGGAACAGCTACTTCAGCTCTGCCCAAGATTAAGAAGGGAAAGGCTGCATTACCTCTCAAAA…	MU54955
c15d_08-H03-M13R_c	CAAGTTACACCTTCTGTTCCTTTCTTTCTTTCTCCTATCCTCTTTTTTTGTTTTTTGGTTTTGTTTTCTTACCTTGGTAAAGCAGGTTTCTAACAGTTTTTCTCTGGCCTACTGAGATATTTACAGTATTGTTTTCCTCCTCCTAACTGCTAGTAATTTTGTATTACTCTTTCCTTTTGATAGGCCATAGCATCATATTTTCCTCTATCACAGTGCATTGAGGGTTTGAAAACTCTTGTGAAGTCGTTGTTTGGGGCATCATTTTATAATATTCCCCTGGCACCAGGTGAATCATGGCATCCTGATGTGCTTAAATTGTCTCTTCAACACCCTGAAGAGGGTGAGTTGGGATTTTTATATCTGGATTTGTACTCAAGAAAAGGAAAATATCCAGGTTGT…	MU54956
c15d_08-H07-M13R_c	AAAAAAAGCTTAAATTACCATATTCAAATTAAAGTAGAGAAGATGGGGAGCAAAGCGATGAGCAGAACTGAATTGCTGGCCGGCCTTGGTAGCTTTGACTTCGACTTATTGGCTTCGTTTTAATTTTTTTCTTTTTTTTTTTTTTTTAATGTTCGTTAGTGCAAGAGGTGATCAGTTTTAAATAATCCAAATGTAGTTTTGGCTGAGCGTCCATCTCCATTGTATTAACATGACCATTTTGGGTGATGGATGTTGACTTTTATTTAATTTTTAATACATCAAAGAGGAAGTGTTTGTGTTTGTAATGTAAAAGTATTTTGATTTGATACGTTATTTTATTTTAAATAAACTCACGAAGTACGTTATTAA	MU54957
c15d_08-H09-M13R_c	AACAATCTGAAGCCTAAATTTGAGTTCCTCCAGGAAGTCGTTCGTCGGTCCTTTACTTCCTAAGCTAATTCTAACAAACCCTGGGGTTATTCTGTGTAGCTTAGATTCTCATTTGAAACCATTAATTCTTTTCTTGAAGGAAATTCTTGAATCGGATGAACAAGTAACTGCTGCTATTCTTCGTTATACCTTGCTTCTAACTTATGATTTTAAGGGTGTTTTAAAACCTAACGCTGATGTTTTAGCCAGTGTAGGAGTACCTTCTAGGACTATAGCAAAATTGATTGTATCGAATCCTAGAATTATAGTGCAAAAGGTTGATAGAATGATTCAAGTAGTGAAAATGGTTAAAGAATTGGGCTTTGAACCAAAGTCGGGCATGTTTGTTGATGCACTTAA…	MU54958
c15d_08-H10-M13R_c	TGAATCGCCATGCAAAAACCCAATCCCAAAACCACTCATTCTGTGACCCCACTGGCATCTACATCGCTACATATCTCAACACTCATAGTGTATCTCTATATATGAAGAATCAAGCAACAATAATCACCAGCCATAGCTCATGCACCAACAATAATAATCACAATGAATAAGCAGCTGCAACTGCCTCTGTTTCTAGTCCTACTTATCGTCTTTATGCCCCGAGTTCTCTCTCACAACTTTTCTCAAACAACGCCTGGTGTGCAAGTCCAAACAAACAAGCAAAATCAAGTGGACAACGAAACCATCTACAAGGTATCGAAGCAACTCTGCTGGGGGTGCATTAGCGAGTCCATAGAGTTTCTATTTGCGCACAATCTGGTTCGGGCGGCCAAGTTTGAG…	MU49578
c15d_09-A02-M13R_c	CCCTCAAACCAATGAACTACNTACAAGCATAGTCAATCCAAAAAGAATCAAAAAATATTTAACCATTGCTAAGAATAAACTGCACCAGTCATGCCCTACCCTCAATTCATAAACATGACGAGATAAGAAAAAAATGAAAAAGGCTATTTACATCTAAAACACCACGTACCTTCAAATTGAAAAAGTTCATCCAGATAAACAAAGCCACGTTTTAAAATTAAAGAAAAGGTAGTACCCGAGTAAAATATTGAGCAATTACGTCTTCACAGGATTGAAGGTATAAAGATGCTTACCATTGAATGGTGCAGGCCAACTTCATGAGAAGAGGAAAAAGGGAAAAAGTAAAAAGTAATAAAAAGGAGAAAAGAATAGACAAGGCTTGACGTAATAATTTTTGCA…	MU54959
c15d_09-A04-M13R_c	TTTTTTTTTTTTTGGACAAGAAATAAAATACCGATTTATTTCCTTCACACTGCATAACTGAAAAACAGAGCAACTTTGAATAAAACAATTCACTCATCAATACACGACAAATTATACTTAGCTCCTNGTCGTCATTAACGATCTTACAATTGCTTTTTCAAACATATAAATCATAAATCAAAAAATTCATCTTCAAAATCCAATCCAACAATACATACCCGTAAGCTCTCATAAGTGGATCCTCGAACGAAGCATCAGGAGCGTAGATTTCAAAACCCCCAAAATTGCAAAGAGAAGAAAACCCAAGAGATGAAAAGAAGAAAAAATCAAACCAATTATAAAGAAACACACATGGTCTAGTGAGTCGATCCGATGGCCTAGACATTCTCGGCTAGCTGA…	MU54960
c15d_09-B05-M13R_c	AAGTGGGTTTTTGTGTGAGCTAAAGGCCAAATTCCAATTCCCAAATTTCTCTAAAAAAGAGAATGTGAAGAATCAAAACAGAAAAGAAAAAAGAAACTGAATACATACAATGTTTCAATCTTCTCGCCGGACTCATTCATTCTCTTCTTCTTCTTCTAATTCCCTCTCTTCTTCTTCCTCTTCCTCTTCCTCTCGCGGCTCTTACTATTTCCCCGGTGAATCTCCTTTCTCCGCCTCCGCCACTCCAATCCGATCATTCTCCGGCAACATTCCCTTCTCTTGGGAGCATTTACCAGGAATCCCCAAAAAAACAGTCTCCGGCCAGGCTCCGACGAGGTTCCGCCTCTCCTCTCTCTTCTCTCCTCCCTTTACCTCCCAATTCCACCACCCTATCCTCTT…	MU47935
c15d_09-B06-M13R_c	CTTGGTCCATTAGAATGAAAATTGCCTTTGGTGCTGCGAAAGGACTAGCATTTCTCCACGAAGCAGAAAAGCCCGTGATCTATCGTGATTTTAAGACATCGAATATTCTGCTCGATTCGGACTATAATCCAAAACTTTCGGACTTTGGTCTCGCAAAAGATGGACCAGTAGGTGACAAATCTCACGTCTCTACTCGTATAATGGGAACTTGCGGATATGCTGCACCATAATACATATTGACAGGACATTTGACCCCACGGAGCGACGTGTATAGCTTTGGAGTTGTTCTTCTCGAACTACTAACAGGGAGAAAGTCGCTGGACAAACTTCGACCAGCTCGAGAGCAAAACCTTACTGATTGGGCTCTTCCTCTCCTAAAAGAGAAGAAAAAGCTAATGA…	MU54961
c15d_09-B07-M13R_c	AAAAAGAAAAAGTTTAGTATGGAAGTTGCGAGCGAGGAAATTAGGGTTTCGAATTTCGACAGTCGGTTCTGCTAATTGGGAAGACGACATGTGTAGAGGTTAAGGATAAGGTGAAGGGGAAGGGCGAAGGAGAGAAGAAACGATGAAGAAGCTAAGATGGGCAATGGACGGGTTCTGGGATCTCGATGTTTCAACGTCTAGAACACTCGATGGCTCTGCTTCCCCGGTTCCTTCTCCTTTTCACTTACTTCCTTTGGGATTATCCAGAGGCGTTCGTCTTTCCAGAGCCAAGCAGATCGATTTCATGCAGAGTTTCATGGTTGCTCCTTTTGTTCCTTCTTATTCCCCCTCCCATGGCTTCTCTCTTCAACGCGTCTTCTCCATACCCTTTTCATTCTG…	MU54962
c15d_09-B10-M13R_c	GTAGAGAAGGAAATGCCATTGTTTTTCCTTTGCCGAAGGTGTAGTTTGTGCTATTCGGTCCTCAATAGTTTTTCCATCATGTATTTGTACGAAGAAAAGACATTGTAATAATGGATTCCCCAATTAATTCACATCAAATAAGGAAATTGGAAAGAAATTCTTCTTTGTTCTAAGTGCTTAATACTAACATGAACATTCTGATCGACTGATTTGTGTAGGAAGAAGCTTATATAGAATTTCTTTCCATAAGAAGGGTTCCTATACAAGAGAGAATTTATTGTAGTGATGCATCTGACATAGTTCAACAGGTGAGGGTGTTGATTTTTGTGTTGGACGTTCATAATTTTTTAGTGTTCATGAAAGTGAGAATAGTGAGGAAATTCACTTTTCAGGTGTTAT…	MU54963
c15d_09-C04-M13R_c	CACAAGTTGAAAAAGGAAGCTTCACGAAGAAGTCCTAATGATTCTGATCAGCTTGAATCCATCCCAATGGTCACATCCTCGTCCAGCAACAAATAGTTACTTTGTTTTGGAAGTTTAATGTAGTTATCCTGAGGTGCACCTTTTATGTATTGTGTACACTTTTCACAGCTGCTCCTGCGATAAGGAACGTAAGTTTGTTTATGGTAGGGACAGATTCAGACGTATAGAGATATGCTATCCACAGTTCGGAACGTAAGTTTACCATCCACAATTGTTAAAAGTAAAGATCAACTGACCTGCATCCTTTGGCATTTTTGTACCTTCCAATGTTCAATTTTCATACCCCACACCGATGAACTGACGAGCAGTGACAGAATCTCTCGCTGTTTAAGCAAAATG…	MU54964
c15d_09-C09-M13R_c	AATCAACTCAAATTGATAATTAACCTACTGGGTAGCCAGAGAGAGGAAGATCTTGAGTTCATAGACAATCCAAAGGCAAGAAGGTATATAAAATCCCTTCCATACTCTCCTGGAGCTCCTCTTTCCCGTCTTTATCCGAACGCTCATCCTCTTGCAATCGATCTGTTACAAAAGATGCTCGTCTTTGACCCATCAAAGAGGATTAGTGTAACCGAGGCATTACAGCATCCTTATATGTCCCCACTGTATGATCCAAACAGCAATCCTCCAGCTCAGGTGCCAATTGATCTTGAGATAGATGAGGAACTTGGAGAAGAAATGATACGAGAGATGATGTGGAAAGAAATGCTTCATTACCATCCCGAAGACCTGGAAGAACACTCAGAAATGACACGTTTC…	MU54965
c15d_09-D02-M13R_c	CAATTATAATTATGGGGTTTGCGTTTGTGTGTGTATATAATAAGAGGTGGTGGGTTTGATCCAATTCTTGACCATATGGTATTAAACATGAAGGTTCATCAGTTTGCACGTGGATTTTGGGACGAACCCTCTCTCTCCCTTGGCTGCAAACGCTTACGCCCTCTTGCTCCTAAACTTCAACAACCCACCTCCGATAACACAACCACCACCACCACCACCACCACCCTCACCACTTTCGACCTCAAAACCTTCATCAAACCCGATTGTGGTCCTCGCAAACCAGGTTCCTCCCATGATCACAGCAAAGACTCTTCCTCCTCTTCCTCTTCCCTCCAGACAGGGGTGGAAACGCACCCAGGAGGGACACGGTGGAATCCACCTCACGAACAAATTGGGATA…	MU49866
c15d_09-D03-M13R_c	AAGCATTGCTGAAATCTCACAATCTGCTAAGCACCTTTATGCCATTATTACTAGAAGGGAAAATATTTGAACAGAAGAAAAGAAGATAAAGAATGAAGAATTCCGAATCACCTTCATAGTTTACAATTTTATAGTTGATTTGATTACTAACCTTTCTTTGTTATGATTATTATAGATGTTATCACTCTGAAACACTGCACATCTTTTCTGAGGTTTGATATGAGAAGGTGGAAAAGATATAGCCAAATGAGCCTTGTGAAAGATAATGCTAGAAATTAGAAGGAAAATTATCAGAAAGAACACTAAAAAATTTTCACCTTCCATAAATAGTATCCTTTTTGGCCAATTGATTTGTAGCAAATGAAAAAATGAAGATTTCTCTCAATGCCTGTTCAATCT…	MU54966
c15d_09-D04-M13R_c	CAATCTTTGGATATTGAAAAAGTCAAGTCCGTCTTCCCATATGGAAAAATTCTGAATGTTGAGGTCGTCGATGGTGGCTTAATATGCTCCAGTGGTGTGCATGTGGAAGAAATGGGAGACAAAAATGATGACTGTTACATAGTAAATGCTGCTGTATATGTTGGCTACTAATTTTCGTTGCATCATTCCCCTTCGAGGATCTTGGGGTTACGCGTTGTAGACTGCTAAACAATGTAAAACCATGCATGCTCCAGAGACGAAAAGAGCTTCAAGTGTTTTGCGGTTGGCCTTCACATGGTGAAAGCTGCGTAGAGAAGCTCATTCCAAGTGTCGGGCAAACCGGGAAGGCACCAATGGCTGCAATCTCTCCCATGCTCGCCGCTGTAAGTAGAGGGATGA…	MU54967
c15d_09-D05-M13R_c	ATCAGGCTACAAAACAGTGAGGATCTCAAAGGTTGCTGTTTATCCTGGAAATGTTTTGGCATTGCAAATGTCAAAGCCCCATGGATTCAAATACACAAGTGGCCAATACATATTTGTGAACTGTTCTGCTATTTCTCCCTTTCAATGGCATCCATTCTCGATTACATCGGCTCCTGGGGATGATTACTTGAGTATTCACATTCGCACTGTAGGAGATTGGACTTCCCAACTCAAGACCATTTTCTCAAAGGTATGTCAGCCTCCATCTGTTAATCAAAGTGGTCTTTTGAGGGCTGATATTGGCCAAAGCAGCAACAAAATCAGATTACCAAGGCTGTTGATAGATGGACCTTACGGAGCTCCAGCACAAGATTACAAACAATACGACGTTCTTCTTCT…	MU49475
c15d_09-D08-M13R_c	CGATCCAAAGAGACGAGATTCCTCTTCAGATGAAAATAGTTGTTCATATTCCAAGTATGAAAAGGACGAACCAGAGTTGAAGGGAGCAATCAAGGATTTTTCTCAGTACAAGGAATATGTACAGGAGTATCACGATAAATATGAATCGTACCTATCTTTGAACAAAATCCTAGAAAGCTACAGGACTGAGTTCTGCAAACTCGGAAAGGAACTTGATTCTGCTAGAGGACAAGATTCGGAGAAATACTTTAATGTCTTAGGACAGTTAAAAGAATCCTATCGGCTATGTTCAACGAGGCACAAGAGATTGAAAAAATATTCATTGTTCTCCACGAAGAGCTGAAGCATATAAAGGAAAGGATTAGAGATTTTGTACAAACTTATGCAAAAGATTAAGAC…	MU54968
c15d_09-D10-M13R_c	ATTTATCAAATTGTTTTGCTCATTCCTATTAATACTTACGAAATACATATTTGGGAATGACATCCCCACATGACAATCCTTTGCCCCCGATCGTGATGGCATCAAATGTGTACTGGGAGATGGAGAAAGAGATTCGCCTTGAGTCATAGGACTTGAACATACTGGACAAACGATGGACAGTAACCCATTGACTTGGGATGCAATGAATGAAGAGTCACCATAGTTATCTACAAGTAGAACGAGCATATCGATCAAGCCATCTGTAGACAACAATTGGAAGAGGCCATCATTCCAGACAGAATTGATCGACTTTATTCGAATGATCATTGATATGGAGTCATCACACATGAGCAGACTTTGTATCGTGGCAAAAGTAAAATTATGAGCTGGAGTTTGGAC…	MU54969
c15d_09-E01-M13R_c	ATGATAAAGGGATAGCCTTCTCATTCTTCCTCCAGCGGAGCTCCTCTGTGAAACCCATGGCCGCCACCGCTGCCTGCTCCTCTCTCAGCTCCATTCGAGTAATAGAGAGGCTTCAAGTACCATCCTCAAAGAAATCCAAACTACAAATTCCAAGCAATCAAATGTAGCTCATCTTTGTTGGGTTCTTTTACCTCTTCCAAGATTCTTCCGTCACTGGCCTATGTCATCCCTCCATTAAAGCCAGCTGCTGCTTACGAAGCTGCAAGGACTATCCCCTTTGCCTTGCAAGATGCATCAATGGCTGCCTCTGATTTTGTGAACAGTATGACCTTGGCTGACCTCGACCCAGGAACGGCAAAGCTTGCGATCAGCTTTCTGGGGCCGTCTCTCTCGGTGTTT…	MU45483
c15d_09-E06-M13R_c	ATTTCTGGATTGGTGTCTAACTGATCTAAATGTTTTTGCTTTCAATTACACTCCTCAAGTGCTGTTCTTTATTGTACTATCCTGCCTTATTTCTGTCTCAGTCAACTTCAGTACGTTTCTAGTTATTGGAAAGACTTCTGCAGTTACATATCAGGTCCTAGGACATCTAAAAACATGTTTAGTATTAGCCTTTGGGTATGTTTTGCTTCACGATCCATTTAGCTGGCGGAACATTTTGGGAATCTTGGTTGCCATAGTTGGAATGGTTCTCTATTCCTATTATTGCACCCTTGAGAGCCAACAGAAATCTAATGAAGTATCCTCAGCACAGCTATCCCAAGCGAAGGAAAATGAATCCGATCCCCTAATAAGTGTTGAAAATGGAGCGGCAATCTTAGG…	MU44566
c15d_09-E08-M13R_c	TGTGTCAACAGGATGTCAATGGGCACGATGCCTCCTTCCAACCTATGTTGAAGGCTTAATAATAACATGTGACGATAATCAAAATGCAGACGTGGTTCCCGTGTAGATATGCCGTAGTTTCCTCTCAAAGTTCTCTTAGTAAACACCATCCCAAGGATGTGAGAATGAATTCCACGAATTACATATGCCACTTTTATTTTCCAGGTTAAGTCTATGCAAAAGAAAAAATTGCATGTAAGGTTGGCTTAGAAGCTGCAAATCAAAAGAATGCAGAAAGACCAGATAATAAACAAGTGTTATCTGTTGTCTATGGAGTTGCTGTGCATTATCAAGTCCCCAAGGTGCTAATCGAGTCTATGACGCAAGAAGACTCTTTTCATTAGCATAATCTTCATGTTT…	MU54970
c15d_09-F01-M13R_c	AACGCCCGAAAGAGAGTGGTGATCGGTGGAAGAAGGAGAAGAACCGATGGCGGATACGTGGGCCAGAGCTGCCGCCGATGCCATTCATTTGACTCCTACTCAGGCCGTTCTCTACCTTTCCGGTGGCGCTTCTCAGGCCATTGGATGGTTGCTCTCTGTTCCTGGAGCTTCCGGCACAGTCCTCGAAGCTCTGGTGCCTTACTCCAGGAATTCCATGATCCAGTTACTCGGCAAGGTCCCTTCTCAGTTCTGCAGCCGTAGAACTGCAGAAGAGATGGCTTTGCTAGCTTATAATCGTGCTCTGAAGCTATCTAGGCCAGGTTATCCTGTTCTTGGTGTCAGTTTTACTGGTTCTTTGGCTACCACTCATCCAAAACTTGGTGATCACAGGATGCATAT…	MU49741
c15d_09-F03-M13R_c	CTTTATGGTTTTGAAGCCTGGAGGCCTGCTCTTATTTCGGGATTATGGTCTATATGATATGACAATGCTTCGATTTGTGCAAGATCAAAGAGTTGGATTCAGGGAGTATGTCAGATTAGATGGAACACGTTCTTATTTCTTCTGCTTAAATACCTTGAGAGATCTTTTTGCCAATGCAGGCTTTGTTGAGCTCGAGCTGGAATATTGTTGTGTGAAGTCCTCAAATCGCCGAAATGGAAAGACAATGGAGAGGGTGTGGGTTCATGGAAAATTCCAGAAGCCTGTCTAATGAATCAAACAAGAGGCACAGAGCAACATTTGGCATTTGGATTATAAATTTTCCTTAAAAGGTTGAAGAGGATGGATTAGTAACTCTTCAGGGTGTGTCATGAGCACACT…	MU45484
c15d_09-F06-M13R_c	TCATCAACTAGTGCAACCTAAAAATGCTTCAGTTGGATGCTCTTCTCGTACGTGCTACGTCAATGGCTAATCAGATTTATGAAATGCTAGTAATACGCAATTCACTGAAATCAGTCTTTGGCTAGTAAAGTTTGCCTCTTGAAGGAGACAAGTGTGACCTGGCGTCAAACCGGTTAAGGTCAGTGCTGTCTTGATACTTGTACATATACTTCAGATTTTGGTACTCTACATCTTGGAACTTGGAAGTTTATTTGCTTTCCACTAATTAGACCTTGAAAGACTTGTGATGGATAAAGAAAATGTTGCATTTGGGAGGGGGCTTTTTTGGTTACTGTGTTTTATATTATTGATTCATTCACTATTTCAAGGGATAAAGTATAATATCTACTTCTGTTAGGG…	MU54971
c15d_09-F12-M13R_c	ATGATACAGCATGACGTTAATGGGAAAGCATACTACACATTTGAGTTTGTAGCTCAAGCTCCAAACTACACTCGCCATGCTCTGAGCACGATTGCTGTTGCCAATGGAAAATTCTACACTTTAACAACCGGAGCAAATGAGAGAAGGTGGGAGAAAATGAAAGATAAATTGCGCACAGTTGTTGAATCCTTCACAATTTCAAGTGTTTGATGGAGTTCCCCTGTTGTGAACACATTTATCATTATTCATTCAAACGTCATTCTAATTTTGATTACCCGCTTGAAGTAAACTTCAGTAAATTATCCACACCTTTTGTTCTTCAATTATTCTCTTTCCTCCCAAGCAACCCCTTGTATTTTTGGATGACTATGTAAAAGAATGCAACGCACCATCTCATGG…	MU48208
c15d_09-G10-M13R_c	GAACAGCCCCCACTTGAACTTTCAGCCGCCCAAGAAATCCTCTCTCCGACAACCATTAGCAGCGACTACTAGTGACTGAGCGACACTAGAACCACCATCCAGCATCCCATTTCTGTCTTCATCAACCACGCCAGACTCCGAGTTCCAGCGACGGCGGCGCTTACATCCTTCGGTGGCGGTTACCATCGACACCCTGGAAACCCACGCGGTCTGAACACCCTGGAAGCGACGTTTTCCTCCCTTTCGGCAAGATCTTGATTTCCGAGAAGAATGGCAACATTTGAACTCTACCGCAGATCAACGATTGGAATGTGTTTGACTGAAACTTTGGATGAAATGGTTCAGAACGGTACTCTTAGTCCCGAGCTTGCCATTCAGGTTCTTGTCCAGTTCGATAAG…	MU54312
c15d_09-H04-M13R_c	CATACAACTCCTTTCCCTTCTCTTGGAATTAACGCATGCTTCACTGCTATATCTGTGGACTCTGGTTAAACTTACCGTAATGATTGAAGACCCCCGGGAAGTTGAACGCCGGAGATTACTTGGAATTGACGAGGATGACGCCCCAACAAGGGATGATTTAGCCGCCACTCTCGAAGAAGTCAATGAAGGAAAGTTCCCAAAAAGTCGAGTGGCTCTCCAAATGCTAGCTGAAGAGATGACCAAATGGCCCAATTTGGAGGCTGAGGCACCCAAGAAGAGACGCAGTAAATCGTTGTATGCAAAAGCCACAGACACTGGTGTGAATCCTCGAGAGGCAGCAAAGAGACTAAACATCGATTGGGACACTGCAGCTGAGATTGAAGATGCCGACTTGGGTGA…	MU54972
c15d_09-H06-M13R_c	TGTTAAATTAATATCATTCTTTTTTTTTCTTTTTTTTTGCATCTTATCTACTTTTTATAGTTAGCTAGCTGTCATAAATATTTATAAAACCATTTTTATTAATCAAGTTTCTTAAATGAACTATGAACTATGAAGTATTCATTACACATTATTTAGAAACCTATCTTACTCTTACTTTTTAAGAACATTTGTCGGTCGTTTCCATATATTTTTCTTTCTAGATCTATCGTTTCATTTTTTTTTTTTTTTTATAGATTACATTCTTTTATCTGGTAAGTCTACTTTTGAATTGAGGCGTCGTGTGTTAATCTTGGAGAGCAACAACTAAGTTGCGTTTGGATTTTGCTTTCAAATCAGTGGGTTTTATCCACGACACCACAACAATGGACAATCTCGTTA…	MU45487
c15d_09-H07-M13R_c	AGAAATGCCCCATTGGTCATATTTTTTTTTCTTTTTCTTCCTCTCCTCCAGTAGATGCCACCACAAATCCACCCTTACGTCGTTCGACTCACTAGACGACGACCAACACACTGGCACTTCCATCTCTCCTGCACGCCGGCTACGATGCATACTGGTAAGACGCTCTTGCATCACGCAATGTTCTTTTTCTTGCCGTTGCGAGTCACTTGGCTTGTAGATCTACCAAGCTGAGCCAAGTTTGCTCAAAGTTGCCACGTCACTCCTCACCTACAACTTCTTACGTCGTTAGTTTGTCGGTTTGATGCTCTCCGATGAATTTTATGGGTTTTTCTTAAAAAAATTATAGTACCCATTAAGTTTTAGCTTTAATTTTGCAATACCTATTACATTTCGTTGTTA…	MU54973
c15d_10-A02-M13R_c	AATGTGCTATGGAAGGATATAGCTGGAGGAGTCCACAAGGATGCTGATAAACTTTTTAAAATGATTGGAGAGGCATATGCAGTACTCTCAGATCCTCTCAAGCGCTCACGATACGATGCAGAAGAAGAGATGAGGACTGCTCAGAAGAAACGCAATGGAAGCAGCACCCCCCGATCACATACAGATGTTCATCAAAGTCATCAATTTGAACGAAATAGTGTTCGGCCTCAGTGGCGAGATCTATGGAGATCGTATGGTGCTCGAGGATCAGAATTTCCTCGATCAACTAGGTATTCGTAAGAACTCTATACCAACACGTCATGATCAAATTCAAGCATTCAAATGAGGTCTTACGCTATGGGCTCATCAATTAATTAATCATTCAATCAAGAAATCCAG…	MU54974
c15d_10-A08-M13R_c	AATCATATATTTTCCTCAATTCAGTTTCCACCCTTTTACTCCTTAGCTCCGCCTCCGCCTCCCTCGTCGGAGTTGTCCTTATCCACCATCTTCTCCGGCGACATCCTCGCCTTTATCTCCAAAACCCCACTCCAACTTTCCAATCCCCCAATTCTCGGAACATCCATTTCAGCTCATAGTTCAATAGCTTACAGCTATGTCCGGTATGTACAGTACCAACTTCTCCCCTGCAAGAACTGCTTCTCCTCACATCAGAACTACTCCCGATGTCGACAGTCAGTACTTGTCGGAGCTACTAGCGGAGCATCAGAAGTTCGGCCCCTTCATGCAAGTTCTTCCGATCTGCGGCCGACTTTTGAATCAAGAAATATTGCGGGTTTCTGGAATGATGTCCAACCA…	MU54976
c15d_10-A11-M13R_c	CAAAAGGATATGTGAGACTGAGCTTGGAATTGTTTCACAATGCTGCCAACCTAGGCAAGCACAAAAGCTGAACAAGCAGTACTTTGAAAATGTGGCCCTTAAAATTAACGTTAAGGTTGGGGGAAGAAACAATGTCCTAAATGATGCTATTCAGCGGAGAATTCCTCTTGTTTCAGATCGGCCTACAATAATCTTTGGAGCAGATGTAACACACCCACAACCTGGAGAGGACTCCAGTCCTTCAATAGCAGCTGTTGTTGCCTCAATGGACTGGCCCGAGGTAACGAAGTATAGAGGAATCGTTTCAGCTCAGGGTCACCGTGATGAAATTATACAAGATTTGTACAGAGAGGATAAAGATCCTCAGAAAGGGTTGGTGCGTGCAGGAATGATCAGGGA…	MU54977
c15d_10-B02-M13R_c	GGCATTACCCTTCAAACGAGCTTGATTTCGAAGAGAGGGAAAAATCTAACGAAGGAGAAGACGAGGAAGAAGAAGAAGAAGAAGAAAAGGAAGAGGAAGATGAACCATAGCCAACAAGCGACAGGGAGCAGGCACGACGATGACGCAGCGCTATCTGAGTTTTTAGCTTCTCTAATGGAGTATACTCCCACTATTCCCGATGAGTTGGTGGAGCATTACTTAGGAAAGAGTGGATTTCAGTGTCCCGACGTTCGATTGATCAGGCTTGTCGCTATTGCCACACAGAAGTTCGTTGCGGATGTTGCAAGTGATGCTCTCCAGCATTGTAAGGCAAGGCAGGCTGCAGTGGTGAAAGACAAAAGGGATAAACAACAAAAGGATAAGCGGTTAATATTGACC…	MU45225
c15d_10-B04-M13R_c	ACTTCTATTGTGACTTCAAACTGATTAAACTGCTATGAAAATTTTGTTCTCTAAAACGTTAGAATCTTATTTATGATTCTGACAGAGAAATTCAGTTGAGATGGGAAGTAGATCAAGTGGGGATGTTTCCCTTTCTAATCTCCACAAATGGGTTGCAATTCTTTTAACAAGTGTTATGAATTTATTCTTTTAATACAATTCACTGATTTACTATTGAATTTGACAGCCATATCTAGATCATGGAAGGGCAAGGGGAGGCTGTCTCTAAGTACTGGAGTTGGACCTTGGCCAGTTGGACCTCGAAATTGTTGCCCTCCAAACCCAAGTTCTGAATCGGAAGTAGGAGATTTCGGATCTGCTCTTATCACGAAGGTTAGAGGCTTCGGCTTTGAATTGGAA…	MU54978
c15d_10-B05-M13R_c	TATTCATTCTAAATTCCTTGCTCCCCTGCCTACTAGCATAGATGAGTTTGCTTCTTCCTTGCATTTGGTTTTCCCACGAGTGCTTGAGGTAAAGCATTTGATGAGCAAGATTGGTGGCCTCAGTAAGCCGATGAGTATAGCCGCAGCTCTTTCTTACTTGAAAAAACATTATTATGCACCTACTTACTTGGATATCCCAATTGAAGCTCCAGGAAATGATCACAAGCCTCAGGGGCATAATGCTATACGGTTATGCCATTTGTTTGCCAAAGTCTGCTCTCTACTTAAAATTGATCTCAGTGGTGTCCAATCCAACAACAACGAATGTTTGGCCTCGATGCTCGAAAAGTGTTCAAATGTTTCTTCTTCATTCTCCCCTTACCACCACGAACCCAAGGA…	MU54979
c15d_10-B11-M13R_c	AGGAAGAGGCATTCTTCGCCTCAGTTCTTTTTGGACTCCAAACATAAGAAACCAATTTTAGGAATGCCATCATCAGCCTCTGCAAGTACAGCTATAAAAGACAAAAATGTGGATAAAGCGGAAGGTGGTCCTCCACCTGGGTTGGTTGTTTCAGCTTCTTTAAACCCGAAGCGATCTGTTAAAGGTGCCCCTTCATCAATTGCTGTTGGTAAGAGGAAGAGGCCAGATGAGAAGCAAAAGGCCATATCTGAAGGAGAAAAAGCTGCACTCAAAGCAAGGGAAGCTGCGAAGAAGAGGGTTGAAAAGAGGGAGAAGCCACTTCTTGGCCTTTACAGATTGCCTTGAAATAGGCTGTTGCTCTCAAGAATATGTGGGGATGATATATTCTAAAAATCGGCC…	MU54980
c15d_10-D11-M13R_c	ACCTAATTTCTTCCTTTTAGAATAATTTGTAGCATTTGTTCCCTCAGAGAAAAATCAAAAAAGGACCCAAATACTTTAATCTAAAAGATAGCAAATCATGAACCACTAGTACTATACAAGAACAGCCACCACCATTATTGACTGAACTTTGGTATGAAAATTGATGGAGAGCTTTACCATTCCTCCAAATGATTTACTGCCGATTGGTTTCCGATTTCGTCCCACGGAGGAGGAGCTGATTACTCATTACCTCAGGAACAAGATTCTTGGCCGTCAATCTCTTGTTCAATATATCCCTCAGATTGATCTCTTCAACTACGATCCTTGGGATCTCCGTAAGTTTTCCCTTCTCGAGTCCGATAATTATGAGTGGTTTTTCTTCCGATCCCTCACCTCCAA…	MU54981
c15d_10-D12-M13R_c	CTTTCGGGTTTTGCTTTGTGTTTCTGTTCTCTGCCATTTAAGCCGCGGACTGGAGATGGCAGAGGAAAATGATTTCAGGCACTGGGACGAGCTAATACCTGACGCTTTGGGGCTAATCTTCAGTAAACTTTCACTCCAAGAGAAACTGACCGTTATTCCCAGGGTCTGCAAATCATGGGCCAAAGCAGTTCTTGGACCTTATTGCTGGCAAGAGATTGACATTGAAGAATGGAGTAGTCGAAGGCAACTTGACAACGTCGATCGAATGCTTCAAATGCTGATAAATCGAAGTGGTGGGTCGCTTCGCAAGCTCTGCGTTACTGGTCTTCATAACAGCAGCATTTTCTTCTCCATCGCTGATCATGCTGGTTCTCTTCAAACATTGCGACTACCAAGGAG…	MU49205
c15d_10-F06-M13R_c	ATAACTGCTGCTTCGGGTATAGCAGCTGAATTGGGAATTCCTTTAACACACAGGGGAGTTGCAACGAGCGTCAGGTTTCTCACTGGCCACTCAAGGAAGGGTGGAACTGATCCTTTATTTGTAGCGGAAAATGCTGCTGATCCAGATTCAACTTTGGTTGTATACATGGGTCTATCAACTCTTCCATCTCTGGCCCTTAAGTTAATGCATCACGGTCTGCCTCCTGATACCCCAGCTGCTGCCGTTGAACGAGGAACAACACCCCAACAAAGAACTGTTTTTGCACATCTGAAGGATCTTGCAGATGAAATCAAAGCAGCAGAGTTGGTTTCACCTACTTTAATTGTCATTGGAAGAGTAGTTTCTCTCTCACCACATTGGTCTCTTTCTTCCAATGAA…	MU50316
c15d_10-F12-M13R_c	ACATAACACCTTTTCTGAAGGGTTTTTGAGCTAAACTCTCGTGGGGTTTTGTTGATATCAAGAACAAACTGAAAGCATGGAAGAGATCAAGGGTGGAATCAAGAAAGATGTCACTGGATTAGTAGGTAATACTCCAATGGTATATCTAAGTAAAGTGGCTGATGGTTGTTTTGCTCGTATCGCTGCTAAATTAGAGACAATGGAGCCCTGTTCTAGCGTCAAAGACAGGATCGGGCTGAGTATGATTGAAGATGCAGAGGATAAGGGCCTGATTACACAGGGAAGACTGTCTTAATCGAGGTTACAAGCGGTAACACGGGCATTGCACTGGCAAGCATTGCAGCAGTGAAGGGCTATAAACTTATTGTAGTTATGCCAGCTTCATATAGTCTCGAAAGA…	MU53069
c15d_10-G01-M13R_c	TTACTACTCGGTCGAGACAGTTACTCTTCTAGTGGCTCTAAAAGTTCGTTACAGAGACAGAATTACCATCTTGAGGGGTAATCACGAGAGCCGACAAATAACTCAAGTGTATGGATTTTATGATGAATGCCTGAGAAAATATGGAAATGCAAATGTCTGGAAACACTTCACCGATCTTTTCGATTACCTCCCTCTTACAGCTCTAGTTGAGAGTCAGGTTTTCTGTTTACATGGAGGACTTTCTCCATCTTTGGATACCTTGGATAACATTCGCTCATTGGACCGTATACAAGAGGTCCCCCATGAGGGGCCGATGTGTGACCTCTTATGGTCTGATCCAGACGACCGGTGTGGATGGGGAATATCTCCACGTGGGGCTGGGTATACGTTTGGTCAGGA…	MU54982
c15d_10-G03-M13R_c	CATCTCGGATCGAGTCCGAGTGGCGGCACTGTTAATCAACCATAAGGAATTGTCTTGATCAGAGGTGACGTTTCAGGTGGTGGCTGAACAGTAAATATCTTTTTTTTTTTTTCATTTTCCTTTTTTACATTGACAATTGCTGTTGCATGATCACATCACCTTGCTCTCACCCTTTATTTTATTTCTCGACTACAATGTTCTGTTGCCGCCGTAGTACGATTAAACTCTCTCTACTTTACTGTCATTTGCTGTCAAATTTTTCTTTCCCTTTTGTCTGATTTGGCATCTTTCAGAATCAATTTTGGCTCCAAATACTGAGAACAACTTGAGGGATTTGGATAGGGAAATCCTATCACAATCTCCTTATTCGTCCCCTCTATACAACTTTCTTAAATGAAG…	MU54983
c15d_10-G05-M13R_c	ATTTTGGAAGCTCCTGAGTCCACTGTTGATCCAGATCGTCGTATCTCAAAGCGTGCAAGGAAGACAAATTCAGGGAATTTTGTGAATCTTAAAGTTTCTGGTTCGACATCAGTGTACCAGTTAAAAATGATGATATGGGAATGTTTTGGGGTTGTGAAGGAAAACCAGATACTTCGCAAAGGTAATAGGATAATTGATGGAGAAACTGATACTTTGGCAGACAAGAATATATTTCCTGGAGACAAACTATGGGTAATGGATTCTGAAATTCATGAACATCGAGATATTGCTGACGAGCTTTCCGATCCCAAAATGAATATCCAACATACTGAGGAAGGGTTTCGTGGAACGCTTTTGGCTGCTAATGTTTCATCTGAAGTTGTTTAAGAAGCATTGAAA…	MU54984
c15d_10-G06-M13R_c	TAGTTTTAAATTCTACTCTCCCAGTGGGTAACAGAGAGAGTCGGGAAAGGTGAAAGAGAGATTCCACATTTAATGTCTTGAAGTCCACCAAACCTGAAAATACATATCAACGGGACACGTGCACACAAAGTTGAATAGATACAACACCCAATTGCACCTAAATTAGCCTACAAAAGTCTTCGACCATAATTTTTTTTTTTATGGGACAGACATTCATGATAAGAAGTACATAAATAATAAAAGAGGTAAATTGAAGAGGAAAGAAATAGGCAGTGAATGTACCATATTTTTTGGTGCACTGCATTTCTTCATCTTCTTCCAATCTCACCTCAGAGTACGAACTAAAGCCAAGAATGAATTGCCTGAGAAACACCACCAAAAAGGCAGTTTTCTTCCAAG…	MU54985
c15d_10-G07-M13R_c	TCAATACGCCGAAAGAACAAAAAAGATGCTTGATCGGAAAAAACGGACATTCGAAGCTCATTTTTCATATGGAATTGGCAAGCTGGTAATGTCCTTTTTGGGACCAAAGGTAGCTTGCATCCTTAATTTTAGGATTGTTTGCAATACAAGTTTCACCATCTCCAATGTGATTGGTCCTAGAGAAGAGATCACCATTGGAGGCAATCTCATTACTTACATCAGAGTCACTTCAACAAGCTTATCCCATGCATTAACAATGCATATGATGAGCTATGCTGGAAGAGCTGAAATGCAAGTTTTGGTGGCCAAGGACATCATTCCTGATCCTGAATTTCTTGCTGAATGCTTTGAGAATGCCTTGCTTGAAATGAAAACAGCAGTAGCAACATTAACCACAAA…	MU54986
c15d_10-G08-M13R_c	CTTACAGAATTTCGATCCTTTGAAGGTCAAGATATGTATATATTGGTGAAAATATCATTCCAATCAAGCTTGATCTTCAAAGTGAACAATAAACTCATAGAGGATCAGTTTCTGTAGGACTTGAACAACTATGAGAGCGACCCTGAAGAGTTCTCCAAGACATTATGCAAAGATTTGGGCATTGACAACCCTGAAAGTTGGAGTAAGTGAGCCTGCAATTGCTGTTGTGAGGTAGCCTGGTGATGTACTGCACTCATTCGAACTGAAGCATTTTGATTGTGCTTGTGCTTCTTCAAAGATTTTCCAATTCTTCAAACACTCACAAAGCTCGCACATGCTTCCTCTATCAATCATTCGAAGAGTCCAGTTTATTTCCCGTCATTTTTCTTCAAGCCCGCA…	MU54987
c15d_10-G11-M13R_c	ACGGAGCCATCCAACTTTCATTTGGTTTCTCTCTTCTCCCTCTTTCTCTATAAGAATTCATACCGATCAGTTAACTTTGTGGTTTGAAATATTTTGATCGGCAGCCATGGGAGTGGCGATATCTCGGCTTGTGAGGATGTTGTTTGCAAAGAAAGAAATGAGGATTTTAATGGTGGGTCTTGATGCTGCTGGAAAAACAACCATTTTGTATAAGTTGAAGCTTGGAGAGATTGTCACCACTATACCCACCATAGGTTTTAATGTGGAAACGGTTGAGTACAAGAATCTTAGCTTTACAGTGTGGGATGTTGGAGGCCAAGACAAGATTAGACCTCTGTGGTGGCATTATTTTCAGAACACACAAGGTCTTATCTTTGTGGCACAGCAATGACAAAGAGA…	MU54988
c15d_10-H03-M13R_c	ATTCATTAGCGCGCCATTGAAATCCGAAATCTGCATTTTCATTTCATCTTCCAAAGGAAGCTGCTGAGGCTTAGGGCTTACTGATTGAGACGATGTTCGGAAGAATCAGATCTTCTTCTTCACTGGATTCCTTGGAGCGGCCGCCTTCCAAGATTCTTAAAGATGATTGTCTCTCCATCTATGAGACTACCTTAATGAAGCTTAAACTCGGTTCCCAACTCGATTCAAGTCCACCCATCAAGGAGGATGCCTTAGAGGATGGAGAAATTGATTCTGACTCATGTTCATTCAGCAATGAAGCAATGAACACAGAAGCATGCACAAGTTTTCCCAGAGATTCTAATGAGTTAGCCAAGTCAACTAAAGAAGATACCATGACGGTTGATTCAGATTCTTTGA…	MU50822
c15d_10-H07-M13R_c	AACAACCAGTTGCTGCAGGGCCTAGCCATCATTTCGGAAAGCCTCGTGGACCTCCAGGTCCTGGTAGGTATCCTGGTGGAAATCCCCCTTCTGGATACAACCACTCAAGTCGTGGTGGTCAAGGTGGTTATGGTAACACACAATATGCTCAAGGACGAGGTGGTGCACCCTATGGGTCTGGTAGCATGTCTGGTGCTGGTCCTCGGGGAGGAGCTGGTGGTGGTGGTGGTTATGGCGTGGGGGCTCCAAATTACCCACAGAATGGTCCATATCCTGGTAGTTCTGGTACTGGTCGTGGCTCTAATGTGATGGGCGGAAACCGCAACCAACAATATGGATGGCAACAATAGTATGATGGTAATTGCATTTGCCTTTTGGGGAGTGCGTAATTGGTCAAAC…	MU54990
c15d_11-A07-M13R_c	ATCCCAAATTTTTACAAAACGCATTTTTCTCCTCTCCTTTCCTTTCCTAATTCCCATTGTTCTTCCTTCCAACTCCTAAACTCCACAACACTCAAACACTTCACCACCATAGATTTCTTCTAACGAACCCTTTGATTTGTGTTTCTGTTCCTAGAATGTCTTCTCAAGATCAAAAGCCGCTGAAGAAAGCCAAACCGGAGCTAGACGATTCGGATGACGGAATGAGCCTCGGTGCCCTTTTACAAGAAAAGGGGAAGAAACTCTTAAATGTGGGTTCAAAACTTCTCTCAAAGCCGAAGAAGGAAGAACTTCTGGGAGTTGATGGGTTGGGAAAATCTCCCAAAATAGATTCTGGGTCTGCTCCAAAGGGCTCCAAGGTTAAGAAAGAAGAGCGTTTCA…	MU47962
c15d_11-A09-M13R_c	AAGATAACGAACCCTAGTTGACCGTCGATGATCTTTTGGATGACCCAGAGATGAAGGGGCCTTATTCCTCTGATATTTATGCTTATCTTCGGAGAATGGAGGCGGAACCAAAAAGAAGGGCGATTCCAAATTACATACAGAAGATTCAGACGGACGTTCCTATCAATGAACATACTCAGTAGGCAAAGACTTCAATTGTTGGGGGTTTCTTCAATGCTTATTGCCTCGAAGTATGAAGAAATCACCCCTCCTCATGTACAGGATTTCTGCTACATAACAGATAATACTTATAGAAGAGATGACGTTGGGAAGATGGAGGCTGATATACTCAAGTCTTTGAACTTTGAAGTGGGAAATCCTACTGCCAAGACATTCATAAGGAGGTTCACTAATATTGCT…
c15d_11-A10-M13R_c	TTATCTTTTGTGGTGTATGCTAACAAATAGTTTCTTGTTAAGTTTTACACTGCACAAGGCTGAGCATCTCTCTTCTAAGCTTTTGCATGTTTAACTCACCAAATCAGTATAATGGATGCTTTCATTTCTAGACAAGTATCGCGGTCACCACATAGCAAGCACTCTCAGCGCAGGCATTCTCCCTTCTCTTCTCTTGAAACCACCAGGTATGACGCATTGTCTCATAGATTAAGTTTGTGTATGTGATCTAAGGACATATGCACACTCATCCTCGTAACAGTAAGCTGCTCCAATGGATGCTTCAGATTCTTTATTACCAGTTGTATTTTAGGGCTAACTATACATATTATTCAGGGCGAGGAGGTCAAGATCTAGGTCCCCTGCAAGACGGCGCAGATG…	MU54991
c15d_11-B01-M13R_c	CTTTCTGGAAGGTCCTAACATTTTCACACCTGGGGCTTCGTCACTCAACCAAACCACTTGATTTCAGTGCCAATTTTGGGCCATTCCATTGAAGTTCATACTCTTGTAAGACCTTCATTCACCCATCTGATTCCATTTCCCCAATGACCCATTTCTCTCTTCTTCTCCTTCCAATGCTATGTCTTTGAGCCACCGCAATCGGGATTCTCTCCAAACTCCATGAATCATATCGCTCATGCAGTTCCAGCTTCATTTCTAGTCGATTTCCCGATGCCCCAGAGGGACCCTTCACATTCAATCACCTGTGCTTGCCATAGAAAACCCTATATATGGTTTTGAAGATTCAGAAGAAACTGAAGAGTCTACTGAGAATGGAAGATTTGGTATTTCTACAGCTCA…	MU47472
c15d_11-B04-M13R_c	AAGAAATTAAAACAACTAAAATTCTCTCTTCTTCTCCGTCGTGAAGCCCAGCGCCGCCTCCAGCTTCGCGTCTTCAGTCCGCTAACCGCCCAGACCAAGGCGCCGCCGACCAGATCTGTACCGCTAGCTGTCGTTAACAAAATCCTCCGATTACAATTCCAGCTTCTGCTACATCTCATAAATGGCTGGCAAAGCTCAAATTCCTACCAAGAATTCAGCGCTTATTTCTATGATTGCTGATGAGAGACGACTGTTAAACAAATTGAAGACGCTTTCAAAGAGTTCACTACAAGGGAGGATATTGCAATAGTGATGATTAGTCAATATGTTGCAAACATGATCAGGTTTCTGGTAGATAGCTATAACAAGCCAATTCCTGCAATATTGGAGATTCCTTCC…	MU54992
c15d_11-B05-M13R_c	AGTGATCGGAGAGCTTCTCAACGACTGAACTGTCTTCACCACCGCCTTCCTTAGAGCATCGCCCTTCTCATTCTCTCCCGGTGACGTCATATAGCCTCTACCTTCTTTGCTTCTCCCATTTATCCGGCGTCCTCTCTCTCCTTAGCTTTTGGTTTCCTATTGAAACAATCGATGGGTTCAGACGAGGAAGTTGTGGAAATTAGTAGTTTGGAAAGGGGTCTATTGTCGGAATGCAGCTCTGATTTGGAACCCGAAAGCGATGATGAACCTGTGTTGTTTGCAGCTTCCTTTCAAGAGATGGAAGACAATTTTGTTAAGTATCATACAGCACAGTGGGTTCTTTACCCCTTGCTTTTGATTTTGGCGTGGGGGATTGGGTTGTTGATGTTGCTTTATCTA…	MU47970
c15d_11-B06-M13R_c	CTCATTGAATTTGTTGCAAGGCTTCAAAATCTCCAGAATGCCTTTGAAGAGCTAAGTGAGAAGGCAAATTTCAAGGCACCAGAAGAGTTTAAAGTTAAAAGGGAGAATGCTGGTTGTTGGACTCGATTGCTAAGATTCGTTGGCCTAAAAAATTGAGCCTTCATAGGATGCCATGCCACAGTCTGTCTCCATTGGGCTGTCTGATATCACTCCTCTACTAAGTTTGCTAACTAATGCACCTTTCCTACAGTGATGGTTGAATTTGCCACCAGTTTCTTAAAAAAGGTTTAGATCTCAGTTACCTATGCCCTCTTATATTGTTCTGGCAGTTAACTTAAATGGACCCGTCCTGTGTAAAGATTAATACGGGTCAGGGGAAATGTCATACACGTGCCTTAG…	MU54993
c15d_11-B12-M13R_c	AAAGAGACGTGGTAGAACATCTTCAAAGAATTGCCCTTTATCCCCAAAGGCATTACAATCAAAACCATCAGGCAGCCAGTCATCCACTTTGTTTGGAAGGCAGCAGTCCACCCAAAAGTTCTAAACAGAAGGTTCCACCCCTTTGTAGCAAAATCACGATGCAAAAAAAAGTGATCAAGAGATTCCTCAGCTTATCAAAGGCAGCACATGGATGGGCCAAGGATGGTGTTTGCAAATTTCCTTCAGAGCTTGTCGTGATGGTAGGAGGATTTGGTAGTAAACTTTCCAGAGGAGTCACGCTTCCAGTTAGAGCGATCATGACCACCCAGAGGAGTCCATGCATTTAAGACCTCCAAGAGAGCCACCAAATCACCATTTCTCTATCAAAAACATTTCTTC…	MU54994
c15d_11-C03-M13R_c	TTCGTCCAGTACCATAGCATAATGTTCGTCCAGTCTATGCTTCAAATATGCATATGCACTCGTAGGACTTTCGAGACCCCATATTTCGTCATCCCAAAGATACATGAATTACAGATTATTAAACCCTCTCGAACTTGGTCTCCATATATGTCTTACTTTCATCTTGAATATTTTGCTAGATGTAGTTCAACCAAGATGGTTTTGGTGCTGCAATGAAGTTGTGCTTCCTCGTGAGACGTGCAATGCATTATGTTACTTGTGTTCTTATGCCAAATGCACCAGGGTATATGGTTAATATGTAGATCCATTTTTTATTGTCATGACCGACACATCTTCATATAGTTGTTAAATCTTGAATCTCAATCTATTTCCTCTTTGTATTTCTTCAAAAAAAAAAAA…	MU54995
c15d_11-C10-M13R_c	GCTTGGCTTCTCTCGTTCGAGGTTACTCCTTCCTATTTAGAACAAAACGAAAAGGAAAAGGAAAAGGAAAGAAGAGAAGAAATATCTCAATCTACAGATTCAGTGCTTTCTTCCTCTTCGGATTCCCCTTCTTCCCACAACTTCCTCTATCGATTTCTTGTTCTCTTGTTGTTGGAAGGTGGATTGAATAAGTGGATATGGACTCGTCGTCTATAGAGGCTGTTCCAGCAATGCAGGAAATACTTCTAGAGTTTCGTGCTGGAAAAATGTGTTTTGAAGGAAAAAGGGTTGTACCTGATACACGCAAAGGACTTGTTCGTATTGGAAGGGGTGAGGAGGGATTGCTGCACTTTCAATGGCTTGATCGGACACAAAATGTCATTGAAGATGATCAGATTG…	MU54996
c15d_11-C12-M13R_c	CAAAGCTCATTTATGATTATTCTGCTTGGTGCCAAGGAAGGACTACAAGTGGTGATAATACTCCTTGGGCTTTTCCAAATCACACGCAAGCCCTGCATTCTTGATTACTACAAGTTGAGCACTCTCTCCCAAATGCCCGAAAATTTAGAGCTTGTAGACTTGGAAAGAGTAAACCAAAACAAAACGCAATTGATTGGAAAGATCATCTTAGAGACACTACCCTTTTAGCCTTTCTAATATTCACCTTGTCACCTTCTCCCCAAATTATCGATGTTGGCTGCTTCAAATCAGAGGTTATTCTTTGCACATGATTTAAGAAGAAAAGATAAAACTTGGATGAAATGGAATGGAATGAAATGAAGGCATGTTAGAAGATGAAACCAGCCTGTTGGATGTTTC…	MU54997
c15d_11-D01-M13R_c	TTTCTTTTTTTTGAGAAAATTTCTGGTTTAGTATAAGAATTCCAGTTCAACTTGAAGAATTTGTTCTTTTCATGTCCTGAACAGATGATACAAATCAGTCTTTTTACATTAGAGAAAAGCCCTGAAAACTAAATATATGCAATTAACAAAGCAACGATTTCAGTATTTTAACTCCAGCCATAGAAGTTAGTCTGAGAGCTCAAATTATTCAGAGCCTCTTGAAGCACCACATCTGAATTGAGCAGCTAGTTACCAGGAACCAAACCGCGCACTGCAAGTTCTGGCAGATGGCATTAACATTCTTGATCGTCATCATTGAACTTTGGAGTCAGCAGCTCACAATTATATCTCAGATTGAACTGCAAGAGCA	MU54998
c15d_11-D02-M13R_c	AAGTAACTAGAGAAACTTGAATCCTACCATCTTGAGATCCCTCTTAAACTCTAATTCACTCACCATAATATTTCTTTAACGACTCCCTTCCTCCCCTCTATATTTATTACCAAATATCAAAAGGTTTAAAACAACCTCAATAGCTAATTACTAAGATACCCTTAATGTTCTATTAAGACCCTATACGACTTCTATCATTATATTAGAATGGTTCTAAGCTAGAACTTGAATTCTGTTGAAGAAAATCTAAGATTCCAACAGAACTAGATTCTGTAAGCTTGATATGGTCTATGAAGGGAAATTATTGCTACTAGGTTATTCAGTGAGGATGGAAATCGTGGTGTTTGTATGGTTGTATTGTCTTGAAACTTTTGGAACAGAGAATGGACTATGAGCTTA…	MU54999
c15d_11-D04-M13R_c	AGATAAACACCATGATGGTGAGTGAGGGTGTTGTTCTCCTTAGGTGCGCCAAGATGCAATGTACGAGCTGGTGAAGGAAGATGTGGATCTGATGTTAGTTGTTGGTGGATGGAACTCAAGCAACACCTCTCATCTTCAAGAGATTGCAGAGGCTCGAGGAGTCCCATCGTATTGGATCGACAGCGAGCAACGAATAGGTCCGGGAAACTCAATATTGTACAAGCTCGCTTTAAGTCTTAATTCAGAGTGTTGATCCATTGATACTATACTTTCCAGTTCCATCTATATCTTTCTTTCCAACTCGTATTAACTTGTTTAATTGAATGGAAGCACCGGGAGCTGGCCAACAAAGAAAACTGGCTACCTGATGGACATATCACCATTGGAGTTACCTCTGGT…	MU55000
c15d_11-D10-M13R_c	AAGATCATGTGATGACGGACTTTATCGAGCAGTCGATTCATATCTTAAGGCACATCCAACGCTATCCGAGCACGAAAGGAAACGGTTGTGCCGGGTGATGGACTGCCAGAAGCTGTCTGTTGATGCCTGTATGCACGCTGCACAAAACGAACGACTCCCATTACGCGTTGTCGTTCAAGTTCTCTTCTCTGAGCAAATAAAGATAAACAATGCCATAGCCAACAACACAATCAAAGAAGCTGGCGACTCACGATTTCAACCAATCGCCTCAAGCAGAAAAACACTACTTGAAGGGACACCTCAATCACTCCAAGAAGGATGGACAGCCGCAAAAAAAGATATAAACACACTGAAGTTCGAACTTGATACTGTGAATATAAAATACTTAGAGCTCCAAAA…	MU55001
c15d_11-E05-M13R_c	AGAAGAAAGAAAACGAATAATCGATTGTTTCGAGAATTATAATGCCTTTTCCTAAACTCAGAAGGGATGAAAATACAACGCCCTTCCATACTCCATGGGCTTCTCCTCCCTACCTCACCCCCTCCTCGTCCCCTTCTCGTGACTTTCCGGCATATACAGGTTGGCCCGACTACCATATGACGACACCCTTTTCTGCTATTCAAATTACCACTCACTGATGAAAGATTACGTACGACAACCACTACTCTGATGGAACACATGGCGGCTC
c15d_11-E11-M13R_c	TTCTAGCCTGCAATTTACAGTGAAAACATAAAGATCAGACGTATCAGGTCCTCACACTATCGGGGAAGCATTTCATTAACTCAAAATTCATTTAAAAAGAGTTCTTTTGACATATCAATTACAAGGAAATTCATTAAGAACTAACGGTTCAGATATTTGGACAAGGCACAGATCTTTGAACTCGAGTGATGCATTTTCTTGAGGGTTGTAAAAGACCAATGCCTCCATGACAACGCCAATGCTCTAAGGCTTGCAGCCTTTACATCTTACATAACACCACAGGCAGATCTGAAATCACTCTAATACCATCAATAAACAATCACAAAGGTATCATGTATCAAGGAACTCTCTACGCACTATACTCATTTCATTAAGTCGATGAAAACTGTGAATGCAGTA…	MU55002
c15d_11-F01-M13R_c	AAAGTGAGAACACGGGTTTGCAGCATACCTATGGCTGCTTGTTATGTGAAGTTCTCATATACATTGAGACTAACAAATTAGGTATGAAAAGAAATACCAAAGTTGGATCGAGATGGCTCATACAAAAGGATGGAAAATTTCTTCCTACTCCCTGACATGAATTGAAAGGGAAAATGTGAAACAAGGCAAGCCCATCAGAGGGGTTTGCTCATCCAGCTCATTCCAGGTAAGATAAAGAAAAATAATGAATCTTTTACTAAACACGGAGGAGGGATGCAGAGTGTACGGCTGGGATTTGCGTGCGACGGAGAAGGCTGGTCGAATAGTAACGGCTTCAATGCTACGGACGGACGATTGGGCTTCAAGGATGGGAAGACGCAATGAAGGTTGGACGACGGC…	MU55003
c15d_11-F05-M13R_c	ATTGATAATTTTCTTAGATAAAAGATCCACCATTCATAATTGATTCTCTCAAAATTCTCAGTTATCAATTTCATTACCGCCATGACCGGACCAGAATCGTCCGTAGCTTAAGGAATTGGGTATTTCCCGCACATCGGCGGCAGAGAAGAAAGACGAAGAACTTACTTCCATGTCTGAGAATCAGGAACCGCCTAATCCGGCGGCTGTGGCTGAAGCAGGGCCACCGCATGAGGCCTTGTTTCATGTTGTGAGTTATCTTTCTCTCTTTGAGCTTCTTTCCATGAGCGCAGTCTGTGTATCGCTGAGAGACGCAGTGGAACATGATGTGTTGCCGTGGCTTCACATCGTCGTGGATGGGCGATTGAGCTCCCGGTTATCTGATTACACTCTGGGGAGAAT…	MU55004
c15d_11-F07-M13R_c	ACATTTCAAACTACATTTGGATTAGCCGTAAAAACCTACAAATTACGCCAAAGCTCTGTCTCTTATCATGAAAGGCCAACGATTGTGGCCTTCCTCATTACCCATCTTTCTATTTACTGTGTTGACGAGCTTAACTTTTGAATGTTCGGCTGAATTTGACTCGTTATTGCAGCTCCCACTTTCTAGGCTCAACACAACTCGACCCAGATCCAAAGGGGTTTTCTATCTTGGCGATTTCGGGGCAAAAGGAGATGGGATTAGCAATGATACTCAGGCACTCATGGAAGCCTGGAAGGTGGCTTGTTCTTTCCCAACTAGAGCACGAATTGTTTTTCCAGCTAGTAATACTTTTCTGGTGCACCCTCTTGAGCTTCATGGCCCTTGTCGTTCAAGGGTGAC…	MU55005
c15d_11-F10-M13R_c	CGGACCAGGCTTTGGTGGAAGGGTTGGTACAAGTCAAGGAAGTTTATTAACCCAGTATCTTATGAAGCAAGGAGGTTTGATTAAGGAGACATGGATGGAAGAAGATCCAAGAGAAGCTATTCTGAAGTATGCTGATGTTGCAGCAAATGATCCAAAATACATTGCACCGGCGTATTCACATACTCAGCCAGAACCTGTTTTCGCAAAGTCTGATTCTGAGGAGGAAGATAAATGATCAATCGCATGCGATTGTTGTGCTGTTTAGCTTTGCTGGCCGTCATGGTTGAGATAAAAAATTGGAGACGGACAAATAGGGGACGGGAAGACCAAGCTGCAGATCCTTCGGCCATGCCAAAGTGGTGGGAGTTTTGGCAGTCTCAAGTTCGATTTGATATAGTA…	MU55006
c15d_11-F12-M13R_c	ATCCTCTTCTCATTTTTCGGAGGGCTTAGAGCTCACTCTCCACCATTCAAATGCCTCTGACCATAACCAATGGCGGTGCCACCGCCGGCACCACTGGGGGAATTCTCTACAGAACCTTCACAAGAACTCCTCCTTCTAACTATTTCCTTTTCCGCCGCAACGCACTCTTTCATCCCTCAAAAGAAGCCCGCACCCTCCATGTCGTTCAAGCCAAGAAATCCTCCTTCCGAACAGGGCGATTCGACAGTAAGAACCGGAGGAGCTCGACGACGATCAAGGAACAGGATAAAGAAGAAGAAGAAGAACGAAATCGGACGGCTGGGATTGAAATGGGCAGTCCCATCGTTGAAAATGCCGGCGTAGTGTTTGATGTGGATGAGAATTTGCCGGAGTTGCCTG…	MU55007
c15d_11-G07-M13R_c	AAGGGTTTGGTCATTTCGTGGACTCGGCAATTTGTGAGAGAGAATCAAAGAGAAAATGGCAATGGCGTCGATCCGATCCAATTTTCTTCGCGCCGCCCTACGCGGTGCCTCTCGAAACTCCGTTCAGCCTAAACGCGGCTTTGCTTCCTCTGCTCACGACGACGCTCGGGAAACGGCAAAGTGGGAGAAGATTACTTATGCTGGCATTGTAACCTGCTCTATTTTAGCATTCTATAATTTATCAAAGGGGCACCCCCACCATGAAGAGCCCCCTGTAATCTATAACTTCAGTCAATTTATACTTTTTCCTCCAGTGCTGAGTTCCTAGTTGCATTGTGGAATTCTGTATTGTACTCTCATGTGTTAACCATTTATTTTTGTTTGGGTTTTCACTGTCTG…	MU55008
c15d_11-H02-M13R_c	GAAAGGAAAATTGCTCGGAGGGAGGAACGATTGGGACAGGGACCTGGAGAAAAACGACCACCGGTGACACTCGGCTGCCCCACCTGCTGCTGGGTCTCATTCTACTCCCGCGTCCAACAAATCAAAGAAGTGAGATTTT
c15d_11-H08-M13R_c	CAAACACAGAAGTCAGTGAATGTGCAAGTAGCATTGAAAAGTCTAGCGAAAGCGTTGACATCACAAATTCTCTTGATCTTGACAAGAGTAGGAAAACAAGTGTTTACCGAGGGAGCACCGGCAGTGATATCAGTGATGAAAGCAACTCAAGTAGTTTAAGCAATGCCATGTATAAGCCTCATAAGGCAAATGATACAAGATGGGAAGCAATGCAAGTTGTGAGATCTCATGATGGGATGTTAGGACTTAACCATTTCCGATTGCTACGAAGACTGGGATGTGGCGATATCGGCAGTGTCTATCTTTCAGAGTTAACTGGTACCAAAACTTACTTTGCCATGAAGGTTATGGATAAGGCTGCTTTGGCAAGTAGGAAGAAGCTTCTGAGGGCTCAAACCG…	MU55009
c15d_11-H11-M13R_c	GCACCTTGCCGCATCCCGAACACACCCTGTCAACGATGCCAAAACAATTAAAAACACAGAATCGATCTCAACCAAGAGACAAGTTACGCATAAATCAAATACGAACAAACAATTAATATCCGATTTGCCAAAGGCTCTTTACGTCACTGACGCGGTACAAAAAAAGAAAAAAAGAAAAAAAGAAAAAAGAGAGCGGATTACTATTAGAATTAGAGGAATGATAATCCGAAGAACAAATCAGATTAAAAACGAGAAACAATGAAGAGATCAATGTGCGCGGAGGATAGAACACAAAAGCGAAGAGGATCGGAGCGGATTCTCACATGAAGTCATCGAAGCGATCGGGTTCCCGATGTGTGAGGCAGTGAGAACAATGCAGCATTGATCGGGAGTGGGAGC…	MU55010
c15d_12-A01-M13R_c	TGTGAGGAGTTTAGCTAGCTAGATTATCTTTTTTTCTTTTAAGAAAATAGAAAACTATTACCTTGACTCAGCTTATATATCAGAGAAAATGTTTAGCAAAACCGTTAACTTTTTTAACCAGACACAAATAGAAAATAGAGATCAGGAGGTGTACCCAATCACTAGCACCTTTGTCGACTCTTAAATCCATACAAAACAAAACTTCATTATCACAAATTAAAAAGAGTCAGGTAAAAAAGAAAAGAGAGAGATCAGAGGAAAAGCTTCCAATGTGAAGCCATGGAAGATATATAAATCATTAACTCTACTAAAAAGAAAACTAAGCCAACCTAAATTTTATCAGAAATTTGAAAGAGTCAAGGAAAGCTGAGTTATTGGTAAAAATCTTAAACCAATCAA…	MU55011
c15d_12-A02-M13R_c	ACAAACCTAAAATTTGTGTTTTGTATTTCTTTCACAATTGAAACAACAATAATGGCTAAGAAAGAGATGGAAGTGGTAAAAGGGTTGGATCTTGAGAAATACATGGGAAGATGGTATGAAATAGCTTCAATTCCTTCAAGAAATCAACCCAAAAATGGGGTGAACACAAGGGCTAATTATTCACTCAATGAAGATGGAACTGTGAAAGTGGTGAATGAAACTTGGAGCGATGGGAAGAGAAGTTCCATTGAAGGTGTGGCTTATAAGGCTGATCCTTCAAGCCAAGAAGCTAAGTTTAAGGTCAAATTTTATTTGCCTCCTTTTCTTCCAATAATTCCAGTGGTTGGGAATTATTGGGTTTTGTATATTGATGGTGATTATCAGTATGTTCTTGTTGGG…	MU53422
c15d_12-A09-M13R_c	ATTGGAACTTTTGGCTCTAGTGTTCAGACTTACAATCAGAAAAATTTAAAAAACACCACTCCAGGTGAAGATAGTGCGGACCGGTTGTGGTGGTTTCAAGTTTGTACTGAAGTTGCATATTTCCAGGTTGCACCAGCAAATGATAGCATGCGTTCATCTAAAGTGGATACAAAGTATCATTTGGATCTTTGTAAGAACGTTTTTGGAGAGGGCATTTATCCGGATGTAGACACCACAAATATTTATTATGGAGGCACAGGAATTGCAGGTTCAAAAATAGTTTTTACAAATGGTTCACAAGATCCTTGGCGCCATGCATCCAAGCAAATATCATCTCCTGAGATGCCATCGTACCTCATAACATGTCACAATTGTGGCCATGGAACTGATTTGCGAGGA…	MU55012
c15d_12-A12-M13R_c	TTTCATATGCACACATATATAAAATAAAGAACAAGCAAAAAGTGCAAATTTCAATCCTTCAAAAGTGCATTACTGACTTATCTTTGTTTTAGAACTTTTTAACCTGGCCTGGCTTTCCGCTTATTCTATGCAATATTACTAAAAATTATGCTCAAACCTAGCGAATATCTTATTATATGAAACCTAAAAAATTAAAGATTGTACCCCTCTTACCTTTTGCTTTCCTCTCATTTTTCAGACTTCCAGAATATCCTTAATTGTCGTTGCTATGCTAATGATAAGTCAGCAGTTAAAAGGGGAAATAATTTTATTATTGTGTTGAATGCTTGTCTCTACTGTTTGAATTACTCAAGAGTATTGCTTTGCTTCCCACAATGCGTAATCCAAAAGATAATAATA…	MU55014
c15d_12-B03-M13R_c	ATCACTGACATTTTCATATATAAATATTGCTATCCGTTGTTCTTTATATATACTTCTTCTATGTCCACTTTTTTAATATATATTTTTTCATTCCTTTTCGTTTCTGATCAACTTTGGTTTCTGACGGTTTATTCCAATATATTTTCTGACCCTGGTTTTTGTTTATGTAATCGTATGATGAGAATTTTGAATCTTAAATTTGTCTCCTTTTTAGGGTTTATGGTGGAAAATCTTATATCTGTTAACGGATTACTTTATGTTTACCCTTCTATATGTATATTGAAGAGGGGCTATAATTAGATAGAACCCCTAATTTTTAGTTGGTTGGTGGGATACTGGAATTTCCAATTTTGGTACTTTTGAATCAAGGGTGTGCTGTTAAATCAACCCATTTTGGTT…	MU55015
c15d_12-B04-M13R_c	TAGCATATATATTCATCAACATAGCAAAGAATATGGAAGTTTATGAGTGCACACATATACACCTATAAAACTTCTATATAATGTGCTTCATTTGCTGCCTTTTTTCTTAAGACTTTGTTGTTTGAAATTGAATAAATCAGAGGAGGGTTGTAGTTTTAAGCATTTCAAGACATTTTTTGGTTTAGTTGTTCTAATTTGATGGCTTGAGCTATATCTCTCTCAGCTTGTATGTGATTTCTATGGTTAAAAAATCATTCTCTATTAAA	MU55016
c15d_12-B10-M13R_c	CCACAACTAGATGATCTCAACCTGAACTCTTGCAAAAATTTGCATCCAGAGAGGTTGCTACTTCAGTGCCCTGGCTTACGAAATGTGCACGCATCAGATTGTGAGGAGTTATTGGTTGGAGCTATTCGAACTCAGCTTAATAAGGCTGCTGCACCAGAGGAGAACCTACTATCATGCAAACGCTTGGCAGATGGCTCAAAACGTATTAGAGTTCCACCTCTTGTTAATTCACTGTCATCTGATAATTATACGAAACGAAGAAAGGTCGGAAGCCATCAGTGTAAGATTCTTGTGTCATAGACGATTTAGAAGTTGTGATTGGTTTTCTCTTCAGGGTGTACACGGATTATATTTGAGCATTGTGAATTAACCAGTGAAGGCAGAGTGCATCTGCCAACC…	MU55017
c15d_12-C05-M13R_c	AAAATCGACAAATTTGACTTTGTCGTCTGCCTTGGTGTATATATCGGTGTTGTCTTTGGCAGTGTTGAAACAGGCTTGATCGTTGCGATTACACTCTCTTTGTTAAGGGTGCTTCTCATCATGGCGAGGCCAAGAACTTCAGTACTAGGCAACATTCCCAACTCCACAATTTACAGAAGCGTTGATCAATACCCAACAGCCAACCGTGTGCCTGGAATTCTCATCCTTCAATTGGAGGCCCCAATCTACTTTGCCAACTCAAACTACCTAAGAGAAAGGCTTTCGAGGTGGATTACAGACGAAGAAGAGAGGATAAAAACATCAGGAGAAACCAGCTTGCAGTACATAATTCTAGACATGTCCGGCGTTAGTAGCATTGACTCAAGTGGAATCAGCATG…	MU55018
c15d_12-C10-M13R_c	TATCACAATATTCAACCTCGTGTTACAAAGACTCTTCTCCACGTTTTCTTGGACCCCTCAAAATTATTGCCTCAGCATTATGGCGCAGTTCAGGGGCTAGCAGATCTTGGTCCTGATGTGGTTCGCCAGTTTATACTACCAAATCTTGAACCTTATATGCAATATTTAGAGATGGAGAAGCAAAAGAATGAAATGAGGAGGCATGAAGCTTGTCAAGTTTATAGGACGTTACTGGATGCAGCTGGTAAATGTATGCATGGTTGGTTGAAGGTTTTTCCGCTCTCTCTATCTCCACCAATGCGTAGTACTTCGAAGATAAATGCGAATATCAATGAGAAAGTGGTGAAGACAATTTCAAATAAACGCAAAGCCATTTTGGACAACTCGGTGCAGCAACCA…	MU55019
c15d_12-D05-M13R_c	CTATCAGCACACCACTGAGCGCCAAACAAGGAAAATGGAGCGATTTCGAGAGCTATCTCACTCAAGGTTCTTCTTGCGTGAAAGTTAACGATTTTGGAGGTTCTGTTAGTTCTGAGGTGCAGAGAAGTTGGAACACAGTCAAGACAGATCTTGAAGATGAAGAGTTTGAAGTTTCTGAAATTGCTTTGAGCGGGAAGGTGTCGGATGTTCTGAGGAATGAAACACTAGGATATAGAGGGGATCCTACCGATTCAAACTCTGAGAAAGAAATGAATCACGATCAACTACGACATCACCTTCAGAACATGGAGTTGGAACTCTCGTCCGTAATCGGCTCATTGAAATCTAATGCTGCATCTGTGTCTGAGAAGGGTCAAAATAAATCTTCTGATGATTTGC…	MU55020
c15d_12-D09-M13R_c	ATTCTCTTAGAAGCCTTAACTCAAACACCTATCCTGCAAAAGTCCCATTGACCATTGATCACAACCTTTACTTCACAGTTGGGCTTGGAATCAACCCTTGTCCCACCTGCAAAGCTGGGAACGGAAGCCGAGCAGTAGCTAGCATTAACAATGTCACATTCGTAATGCCAACCACAGCCTTACTTCAAGCCCATTACTTCAACATCAATGGAGTTTTTACAACTGACTTCCCAGCTAACCCACCTCATGTTTTCAACTACACTGGGAGTGGGCCGTCGAATCTGCAGACAACAAGGGGGACTAAGCTGTATAAGCTGAAATTTAACTCAACGGTGGAGCTGGTTTTGCAAGATACCGGAATCATCGCCGCAGAAAACCACCCTATTCATCTGCATGGGT…	MU55022
c15d_12-D12-M13R_c	TTCAGATTGTGGCAATCTCCATTTTTATCAGAAAGCAAGGAGGTCGAAAGCTCAGACTCAGTTGCACCGAGAGCAGGGCAGCTTCAACAAAGAATGGAAAAATGACAGTTCATTCAGCAGCAACTGATGCCGGAGGTAGCCAGCAATCTCCAAGAATTGTCGGGAATAGAGAAGAAAACAAGCACAACTTAGTGGAGCTAGCTATTCTATTGGATGGAGGCATCATAACATATGGTCCCTGACTCCCCCTAACAAGATGACACTTAGGACCATTGGATGCTTGAATCTAGTGTGACATGTACATCTTATTGAGGGAAATGTTGATAGCCTAGACTAAAAATGAAAGAGGGTGGGGGTAAATCATTCTTGAATCTTCAGAGATTTAGCAAGCATTTTAGC…	MU55023
c15d_12-E04-M13R_c	ATCCTCAAATCTCTGATACAACTTTTAGTTCTAATATTTTACTCATCAAATGGCTCCTCTTTTGCTTCTTCAAGGTGATGAACTACGGAAACTTGCAATATTGGTTCGAAACCAAGAGGTTGATATATTAGGGAATCTCACTTTCCAATCTGAGCAAGAACAAGCCAAATATTTGAGGAATGTGGGAGATAATTACCATGCAACACTAAAGCTTTTGGATGATGCAGATGGCATCAAACAAATGTTCAAAGACGATGAAACTAAATCTTCAATTGCTCATGAAACGTATTCTTATGTGGAAAAAGCTGTTAACATCTCACTTCAAGCAGTAAGGAACTATGCACTGCGAACAAACTATCTTTCAAAGATTGGTGCGCACTCAAAAGACATTTTTGAAGC…	MU55024
c15d_12-E07-M13R_c	AAACTTTGCAAAGGGTATGGCAGTAGTTGCTGCAAGAGCAACAAGATTACCAATATATTCTTCATTTGCTAAAGAAGGCAATCTTAGTGACCTTTTTGCCAAAGGAGAGGCCATCTCCACTCTCTTCAATGTTGTCGGAATTGGAGCTGGGCTACAGTTAGCGTCAACTATTTGTTCATCAATTCAAGGAAAGTTAGTAGCTGCACCTCTCCTTTCAATCGTACATGTATACTGTGTTGTAGAGCAAATGCGAGCAACTCCAATAAACACGTTGAATCCGCAGAGGACGGCAATGATTGTAGCTGATTTCGTGAAGTCCGGAAGGATACCAAGCCCTGCTGACATAAGGTACCAAGAAGATCTTGTTTTTCCTGGAAGACTCATAGAGGAAGCTGGAAA…	MU55025
c15d_12-F02-M13R_c	ATTTCAACTACGTACGCTCCAATTTTCCTTCTTCTTTCTTCATCTCTCACACTTTTTCTTCATTACCATGGATGCAGTGCTGTGGTCCGCAATCCTAAGGATCCGTGATCTCTCACATTTCCACTCTCTCTCCATTTCTTCTTGCTTTATTTGTGTAGATGCTGAACCTACGTACCAGTCCGTCAGAGCAACAACACACGAAACCGTGATTGATGTAATATCCTTTCCCTCTCTTTTCGCCTTTTTTTTTTTTTTTTAATTCCTCAATGTTCCAGCGTTGTTTTTTTTTTTTTTTTTTTTTTATGCTCCTGGGATTGTTATGAGTTCGATTTTCGTTTCTGTTGGAAGGATTTCGATATTCGATATGATTCTTAAATCTCTCTATCTCTATGTTTGGGT…	MU55026
c15d_12-F09-M13R_c	CGAGGTACGATGCGCGAGCCGGATTCTGGGGAGTCATGGGTGGACCTTGCCTTGGCATAATTCCTCCTTTCATTGAAGAATTTGACTACCCCATGCCAGAAAACTGTGCGGGGGGAAATAGTGGGGTTTTTGTTAATGGCAGAGAGCTTCACCAAAAAGACTTGGATTTGCTTGCTAGTAGAGGGCTTCCCACTTCAAAGGACAGATCTTACATTATCGAGATCTCCGGCCGAGTCCTTGACGAGGACACCGGGGAAGAGCTCGAAGGCCTCGGAAAACTCGCTCCCACAGTTGAGAAAGTAAAGCATGGATTTGGGATGAAAGTTCCAAGAACAGCCTGTTAATCAACACAACATCATTGGGATGGAAAAACTGTCGTGTTAGCAAATCGCCTACTTG…	MU53045
c15d_12-G07-M13R_c	AGACTTGAACTACCCTTCTTTCTCTGTGTTCATGAAGAAGAAGGCCAAAAAAGTCAGTATTACATTGAAAAGAACGGTGACAAATGTTGGTATCACAAGGAGTGATTACACTGTTAAAATCAACAATCCAAAAGGAGTAACAGTTATTGTGAAGCCTGAGAAGTTAAGTTTTGGGAGTTTGGGAGAGCAGTTGAGTTACAAAGTGAGTTTTGTTTCATTAGGAGGAAAGGAAGCTTTGGATAAGTTTTCCTTTGGATCTCTTGTTTGGATCTCAGAAAAATATGCTGTTAGAAGTCCTATAGTAGTAACTTGGCAATAGATAGAAGGATGATGTGGCTGCACTCTGGTAATGCCCTCTAAGTTTAATTTTAACTAATTTATAAGACATAAAACTTTGAG…	MU55027
c15d_12-G08-M13R_c	TGCACGTCAATTTTCATGGATAATATCACGTTAATCTGCCTGGAGTTCACAACGCAGCTGAGGGAAGCAAGACAAAATAAATTCATTAGAAAAAGCCAAAATCACAATATTCTGCTTCTTAGATGTATCAACGCCTGTGCAATTTCGAGACCTGAATTGCATATAACAGTGAACTTCACAAGTTACATCCCTGAACTGAATGGTTGAGGTAAAGTCTGACGTAGTTCAACCCATATATATATAATCAGGATACCATGAACGTGATTGGAAATTTATGTAAATGAATGAGCCAGCGATTACCCGGTGAACTAAATGACAACCTTTACCACTTGATTCCCATCAGGAAAGAATAGTGAATCGAAGATACTATGGTCTGAACCCAAATGGCTCAGTCTTACC…	MU55028
c15d_12-H05-M13R_c	CATTCCCCTAATTTGAATGATTGTTAAAGTTGTTTTAACATGCTAAGGTACTGGAAAAAAAGCGATCTAATCGAAAAAAGAGCAAGTGCAACTCAGAGAATAGAGAGGGAACCTCACGATTATCTAGCAGTGCTACAGGATCAGCACGGTCAAAACCTAGTGAAAATTCTGCTGGATACTGTGGTTTGGATGAAATTGGGAATGCTAGTCCCAGGAAGAAACAAACTAAAACCTTCCCTAAACAACAATCTTCACATAAGCAACGCTTTTTCTCCAGCAACTTTAGAAATCATGGAACGAGTCGGAACTCTCTTGGCATTGTAGCAGAGAGTCCACCTAGTAATTCTGTAGGTTTTTTCTTTGGTTCTACCCCTCCTGATAGTACAAGGTTAGTCTGAA…	MU55029
c15d_12-H08-M13R_c	TAGCAACCAAGAGAAGCATCATCGCGACTTTAAGGGAAACCGTGGAAGGGGTGGCAAATTCAATCGAGGTGGTAAGCATGGACGGTCGAGGGGGCATGACAACCATTGAGGTCGCCCTAACAAAGCTCAAAAGGTTTAAAAAGGTTTATAGCTTATATCTCCATGGCGGGCTCTGCTTCAATTTTTCCGCAATGCAATGATTTTGGAGGAGGGAAGGGGAAGCACTTCGTATCATGTTTAGTTTAGGTTGTCCTTTTTATTTTTAATTTTTACTCGTCTTATATTAATTGAACATAACAAGCTAACCAAACCATTTTAATTATCTTTCCCCACCTCACAAGTTTTCCATAAATCAATCATAAAAAATTTTGCGTGTTAGAAACAAAAAATGGATCCCAC…	MU55030
c15d_13-A03-M13R_c	AGATGATCGAACACAAAGCTTATTTGCAATTCATTCGTTTGGAAGAACGGCTGAAAGTTCTTCAGCGGCGCTAATCGCCAAAGAAGATGACGTCTTCAACCTTCAGTTCTGTTTCCTGTTTATTCAAGGATGAATCACAGATTTTGAAGCTTAGAAAGCGAGATGTAGGGAAGGTGTTTGTTAAATGTTCAATGAGCGTTAAATCTCAAAACCCACAGCCGGAAGTTCGCATTGGTGTTCTTGGAGCTAGTGGCTACACTGGTTCGGAGATTGTCAGGCTTCTAGCAAATCATCCACATTTTGGCATTACTCTCATGACGGCTGATAGGAAGGCTGGTCAACCGTTTTCATCAGTCTTTCCTCATCTATTCACACAAGATCTTCCAGATTTGGTAGCCA…	MU52282
c15d_13-A10-M13R_c	AAGATACGCTCGCTTCCCTCTTCTGTTTGTGGTATGAGTTCTCTGCGTTACCTGGATGCTCATTTCAACGAGCTTCATGGCCTTCCTCAGGCAATTGGGAAACTGACGAAACTCGAGTATCTCAACCTAGGCAGTAATTTTACTGACCTCACGGAACTTCCACATACCTTTGGTGATTTAATCAGCCTTAGGGAACTTGACCTCAGCAACAACCAGATTCACGCTTTACCTGACACATTTGGCCATCTCGAGAATTTAAAGAAACTAAACGTGGAGCAAAATCCTCTTACAGTTCCACCAATGGAAGTGGTAAACAAAGGACCAGATGCTGTGAGGACATTCATGTCGAAGAGATGGCTTGAGATTCTGGCGGAGGAAGATAGAAAAAGAACTCAAGAA…	MU55031
c15d_13-B03-M13R_c	GCCGTGAGCCTTTTGATTCCTTCCGTCTCAATCCGCGGCTCGAGATCATTTCCTTTTATTGATCATGGAGGTTTGCGGTCCAGATACTGGGTTGTGATCCTAATAACCAAATAGTTCGTGTTGAGCTGTTTGGAAAAGATTTGTAGCGCGAGTTTGAGGGTGCTTTGCAACGTCCATCATAGTAGAACTAGCAGTCGCAGAATACTGGACACAGTCCCAAGTTCGGAGAGAATCAATATATTTCTCGGTGTTGTACTCTTTCTTCCTTCTCTTTATCTTTTACAATCTTATGATTGATTACTTATTTGGCTCTAACTTGGGAAGTGGGAGTTTGATATAATTTAGTTTATTATGCATTTATTTTATCTTGTATAAATTTCTAACATAGGTTTGGAGGAG…	MU55032
c15d_13-B08-M13R_c	TCTATTTTGGGCAATTGAGATGGAAGCAACTGCGTGCAATCTACCCTTGTGCGGAATTCATCACTGTTCTTCCAGATTAGTGGAAGCTCAAGCTGGAAGACCCATGTTTGGAGTGGAGCTTCCTCTATCTTTGAAGTCCAGTAGCTCATTTCGTCTTCGTTGGGGAGGTTCTTCGAAGCTGGAGCTGAAATCCAGATCGACGAGTATACGAGTATTGGCTTCGAGCTCGAATTCTGTGTATGAGTCTTCTGCGTCATTGAAAATTGAGAAAGATGATGATGGAGGTCTTGTTTGCCCTCCTGGTTACCGGCCCACACCGGCTAATCGCGAGCTGCGGACTCCTCACAGCGGGTATCACTTTGATGGGAGTACTAGGAAATTTTTTGAAGGTTGGTACTT…	MU47981
c15d_13-B11-M13R_c	AAATGAGGAACTGGGTCCTTTGGCTGGGGTGCTTGTGGCCGTTAAGGATAATATTTGTACAGCGGGTATGCCTTCCACCGCTGGGTCTCGGATTCTTGATGGATATCGCCCACCATTTGATGCTACTGCTGTGAAGAAAATCAAGGAGTTGGGTGGGATTGTGATTGGGAAGACTAATTTGGATGAATTTGGCATGGGTAGCTCTACTGAAGCCTCTGCTTTCCAGGTGGTGCGTCTGTTCATTCAATAGGTGACTGCAAATCCGTGGGATTTGAGTAGGGTCCCGGGAGGATCATCAGGAGGATCTGCTTCAGCTGTTTCTGCTAGGCAGTGTGTGGTGTCATTGGGAAGTGATACAGGTGGAAGTGTGCGGCAGCCAGCATCTTTCTGTGGTGTTGT…	MU55033
c15d_13-C02-M13R_c	AATTGAGATAGATCCATGATATTATGTTCTGATCTCATCACCCTACTTTAAACATAATTGAATAAAACTTTATATACTCTATATCTATCTTGGGTAATTAGTATATCTATCTTGGGTAATTAGTGACACTCTTTTAACTTTTAACTAAAAAAAGAAAACAAAATGAAAATCTCCCATAATTTTCCCATCTCAATAAACGTATATTATTTTTAACGTGTGTGAGATTGGAGATCGAATTTTTAACTTTGAATTTGAGATTGATATTTACATATTTGATGTTATTTGAACTAGACTCATTTTGGCATCTTCATTGTATTATTTATTCTTTTTAATCTAAACTTATCTAATTTAAAAATTCTTTAAATTCTATGGTAAATACATATATGGTTTTATCTTAAC…	MU55034
c15d_13-C04-M13R_c	TACGCCAGCCGATTTGTTGTTTACTTGGTCAGAGTGTAAGTTTGTTTATAGTATTTTTCATTTGCACTTTCATTCAAGAGAAGATGGGCAATTCAGCAACAAAGATATAGTTATAGAACTATTCATTATTCATCAACGACGATTCTATAGGGTGGAGGAAGAAACTTTAATTTTGAATTTGATTTATGAGATTGAATACAGAGAAGTTGTTGTTTGTGAAATTTCAAGAGCAGTTTGTTTATGATAGAGATTGTTAAAGTGGTTGTTTTGGAATTTGAAGAGTGTTTGTAATGAAATTATATAGCTACAACAAATTAATTCTTTGTTACTTTCCCATGTAAAAAAAAAAAAAAAAAAAAAAAAAAAAA	MU55035
c15d_13-C08-M13R_c	AACAGAGATGAGGATGGGGGTTGGGTCTTGGGAGTGGCAAATCCATGGCCACTCAAATGGAACGACCTCTGTGCCACTCTTCTCTGCTGCAGCATCATCAGGATTCCCTTCTTTTTCTTCTTCTTCTTCTTCTTCTTCTTCTTCATCAACTGCCATTTCATCAGCATCACAAGCTGTTGGTGAAATCCATTTCCCAGCAATCTTCTACTGTAGGAGTTGAGCAGAAAGCACCAGGTGGAATTGATAGAAGGAACACTACTCACAGTTTAAAGCCATTATTTGTTTCTGAAAGATTATAGGTAACCTAAAAACTCACTCTGCTTATTTCAAGGGCATTTATAGATGTATTTTAACTAAGATTCACAATGTTGAGATGACGGGACTTTAGAACTCATCCAA…	MU55036
c15d_13-D03-M13R_c	TCTAAGCAGACCACTTTGGAGAGAAACGGAAGCCATTGGAGTACGATATGTAATTGATGTTTTAAAGTTGTTGAAGTACGCTTGTCTTCATCTTGTTCGTCCAAATCCTTGAAGCAATTGATTACAACAATGGAGTTGGAAGCTGATTTTCCAGTTTAAAAAGGAAATAAAAAAAGCCACCGATTAAATAACTACATCTTCATTTCAGAACTGCGACCTCCAATTCACTTCTTCTACTTACATCTGGATTCGATGTGACACTGAACTTTAAACCACCCTTTCTCCCACGCTCTTATCCAACCAAAAAGAAGGCGGCACTGTTAATCAACCATAAGGAATTGTCTTGATCAGAGGTGACGTTTCAGAATCAATTTTGGCTCCAAATACTGAGAACAACTT…	MU55037
c15d_13-D07-M13R_c	TGTAAATCTGTTAATTTTAATTGATTGGGTTGGCGTCATTTATCAGTTTTGTACGGAAAGCTTGTTTGTACAGATATCCCTCTTCAAAATACGAACTCTGTAAATAGCTTGCGGAGTTGTTGAATGCGAAGGAAGAAGAAATCAAGACTTCAGAGGAGACTTTCAAAGTTCTTGTCGACAGTACTTTGTCGTAGTGGAAAGTTTTGTTCTCAACTGTGCGTTCCAAAAACACAAATTATCATCGTCTGAGTTTGTAATAGATCTGCTCTCTTTCCCTTCTTGGCCACTTTACTTAGATGAAATGAAAGAATAACATGGGAGGAAGAGGTAAAAAGGAATCACCCTGGAGGCAAGAAGTAAAGATCAAAAACATCAAATAGTTCGGTCGGTTGGTTAGGG…	MU55038
c15d_13-E02-M13R_c	AGGACAAGGAGGGTTAACCAAGTTCCTCGCTGCTCCCAATTCATCAATCGCACCCAATTCAACTGGATTGACTTCTTCCTTCCCTTGCATTCTTCACCTTGCATTCATTGAAGAATAAGAATAATAAGAAGAAGACGACGACGACGACATTTCCACATAGATTTCCGATGGGTACAAGCAGCGATCCTAATCAAGATGCTTCCGACGAGCAGCAGAAGCGCTCTGAGATCTACACCTATGAAGCCCCATGGCACATCTACGCTATGAACTGGAGCGTCCGCCGTGACAAGAAGTACCGTCTCGCCACTGCTAGCCTCCTCGAGCAGTATCCCAATCGTGTCGAGATTGTCCAGCTTGATGACTCCAGCGGCGAGATCCGCTCCGACCCTAATCTCTCCT…	MU53633
c15d_13-E11-M13R_c	AAAATACATATTGCAAAACTTAAAGTTTTACTAAGGCATAGATCTTCAATAATTAATTTTTCACCTTTCTCAACCCTTCCCTTGAACAACTTCTTGAAAAAGAATATATTCAAGACCATGCACCATAAGGCAACAAAGATTGATCAGCCCCGTTAAACAATCAATGATAATGCACGTGGATTGCGCGCGAAAAAGAACACTTGTGGAGGTAGAGCCGGCATTTGACGTTCGAGGGGTGGGGGTCGCGGTTGTGAATATTAAGTGATGGGTAGATGGGTGAAGAAAATGGGTGGATGGGTGAAGAGAATGAGTTGTGTAAGTGGGTTTTTTAGAGAGAGAAAGAGAGAAAGTGGTGTTGTCTTCTCCTCTCTATACAAAAAAAAACTAAAAAAAGAGAGA…	MU55039
c15d_13-F03-M13R_c	TGCTTTNGAGTTTCTTTATGATTCTTCGTCTTGCCTTAAGACCTGTGTCGAATCTTGTCCATGGAAATCGCCATGGGAATGCGAGCATAGCTGCACAAATATATGCAACATCTTTTTGTATCGTCTCTACTTCGTTTTCCTCCTCTAAGCTTATTAACATCTTACACATCGCTTTGCATGTTATCTTGAGGGCTTCGGTGAGGACGAAAATGGTGGAACCACTCTCCCATCTTTGAAACGTCTCGACAATTTGTCGATCGAATTGAGGAACGAAAGAGGCCAAAAAGCAAGAAGAGAAGAGATTGATGAGACGACTTCGTAAGAATTTGTGGTGTAAATGTGGAGCACAGAGCAAACTTTGATGGCCGACTAACTCAGCAATGGACTTTATGTACTTTT…	MU55040
c15d_13-G04-M13R_c	AATCTGGGAAAGACAGTATCTTGGCCAACAATTCTATCTCAGAGTCTGGACTCCAACTCAGAGTCTTGCCAATGAATATAACATCCCTTCGAATGCCTTGTTATGTGGCAAGGCTGTGGGACGACATCGATGAATCACGCATCAGGATTTACTTCTTAGTCATGAGAGTTTGACTACATATCATAGGAGAGGAGAGGTATAAGACGGGAAACAGAGTGAACCAAGCAATGCAAAACTTTAGAATCATTTAAACTTAATTCTTTTAGTAGCTTTGAAAATATTATATGTATTGTTCTTTGGACAAGGCATGCTTCTAAAGTGTTCATTTACATCTAAATTGAGAAAGTGAATGAAGTTGGAAGTAGAAATTGAC	MU55042
c15d_13-H03-M13R_c	ATCCCCCTTTGCACACCCACTCGCCTGACCCCTATCCCTCCGGCGGCGCTTCCGTCAAGTACGTACTTCTCTTGTCGAACCAAATCCTGGGAAAGCGATAGACCCGCCGGGAAGGAGGTCGACACCCACGAACACCCCTCAGCAACCCTCTCTCTCCCGGCGCGACATAGCAGCGAAATCCTTACAATTTCATTGTGGATTGTCGTTGTTTGCGACGGTCTTGAAGTGGGAGTAGCAAGCGCAATTTGCAGTAACATGGAGAGACCGCAGAAATCTAGACCTCCCGAAATTATTAAGCTGAATGATGCAGCGAAATTGGCAGCACAGTTGATGAGCAAGATGACTAATTCCGAGTGGAAAGAAACTGGAGTTGATAATGAATCAACTGCAATTGAACCC…	MU53644
c15d_13-H05-M13R_c	CCCGAAAGTTATATTTACAAAGGCGGCTACCACGGCGGAGATTCCAACAATAATACTCCACTTCCATTGGCACAGATTCCGGTCCTTGACCTTTCTCAACTTTCATCTGCGTCGGTGGGCGAGGCTCCGCTGAACCACCTCCGGTTGGCTCTTAGTACTTGGGGATGCTTTCAGGCAACTAATCACGGTATTTCAAGTTCATTTTTGGAGAAAATGAGAAAAATAAGTGAGCAATTTTTCTCATTGCCCATTGAAGAGAAGATGAGATATGGAAGAGAAGTGGATGGAATGGAAGGATACGGGAATGATTTAATTTTTTCAAACCAACAAATTCTAGATTGGTCCGATCGTTTATATCTCGTGACAAATCCTAAGGATGAAAGACGTCTCGAGTTTTGG…	MU55043
c15d_13-H08-M13R_c	CAAAGCGCGAACCTACAAACACGAACTCTCGAGTTTTGGATTTAAATTCAAATGACGGTCCTACTGTACTTTCACCTCCAAGAAAGTCAAGAAGAGTAATGCCAGATCGTGAGGCTTTTGAAGGCAATGCATATAGAGCTGATAGGCTTGATGACCATGTTAATGAGGTGCGAGAGTTAGCTGCTGGAAATACGAGCAAGAATGAAGCAGTGCCTATGTCTTTAGATTTTTCTGTATTTGGTGGGAAACCCCCAAATAGACCTACAATTAACAGTGCTGACCGATCACATCTTAAAAGGAAATTAGATCTTGAATTCCAGCAATAAGGAGACTCCGTATCATTATACTGCAATATGAGTTCGGCCTTTCAATTGAATGCTATCCTGCATTTATGAGGTA…	MU55044
c15d_13-H12-M13R_c	CGTCTTGTCCAACAAGCTGTAAGATCTGGATGGCGTCCTATTGAAGAAATTTTGAAGTTATTACCTGGGCCTCATTCAGAAACAAAGAGAGGTAGATTCCTTAGCAGTTCATCCTATGATTCGTTGCAAGGGGCTTCAGCCAGTAATGACAAAGTGACAGATGGAAGACGCACAGTTGTACTCGTTGTTTTTGTTGGAGGTGTAACATTTGCCGAGATTTCTGCTCTTCGATTTCTGAGTGGTCAGGAAGGAATGGCTTACGAGTTGATAGTTGGTACCACAAAGATTGTTAGTGGCAATTCCTTGACTGAAACAATTGTGGAGAAGTTAGGCTAATTCTAATTCAGTATTGCGAGTCTAACCGTTTATCGTCTTCCACATCGAACCTTTTTCGTTCAC…	MU55045
c15d_14-A01-M13R_c	GAAGGAAGTTCCTGCTCGGACGAACCATGGTTCGACCATTTGCGGCGAAGGGGAAGAAGAGAAAGAAGGCGGAGAAATACGACAGAGACGAAGATGGCGAGGAATCCTCCTCTCCTGCCAAGAAAGTTATGGTGGAGAATGAACCTGATGAAGAACCACCCAAGGAGGACTTCCATGAACTTGAAGGTATTCCTATTGTTCCGAAAGACCCCAAGACTGATAACAATGCTGGTGTCATCTTCATCCTCGAAAGAGCTTCTCTGGAAGTTGCCAAAGTTGGGAAGAATTACCAGCTGTTGAATTCTGATGACCACTCCAATTATTTGCGGAGGAATAATAGAAATCCGGGGGATTATAGACCTGATATCTTGCATCAAGCTCTTTTGGCGATTTTCGATA…	MU49347
c15d_14-A04-M13R_c	ATTATAGCATGCTTGAATGTCCAAAGAAAGAGAGAGATTCGATGAGATAGCGAAGAAGATAAAGAGAGAGACAGATGTATCATCCAATATTCCTCCACAACAAATTATGGGGAGAAGACACTCATTGCAGGGTTCTCCTGGAGCTCTCAACACCATTACTCCATGTGCAGCCTGCAAACTTTTAAGAAGAAGATGTGCTCAAGAATGTCTCTTCTCCCCATACTTTTCTCCCCATGAGCCTCATAAATTTGCCTCTGTCCACAAAGTTTTCGGCGCGAGCAACGTCTCGAAGATGCTCATGGAAGTTTCCGAGAATCAAAGAGCAGATGCCGCAAACAGCTTAGTTTATGAAGCTAATGTGAGGTTAAGAGATCCTGTTTATGGTTGTATGGGTGCCAT…	MU55047
c15d_14-A12-M13R_c	TAATTGTTGCATTATATATACCCTATGTATCTATGCATGCATCATGCCGTGCTTCTACTTATTTGGTCTCATAAAACTTTCAATCATGATAACATAAGCTGCTTTGTTTGTTTTAAATGCTTAACGCTTTAAAGCTAAGGAATTCCGTACGACAACTTGTGTTAAGCTTGTTTTCAGTAATAGAGCAAACAGCCATGAGAAAAAATTGCTGATTTTACGTAGAGACTTCTAAGGATAGGTGTATTGGGAAAGAGCAGAACACTTTCAGCCTTGCAAGGGAACTAATAATTTGGAAGCCAAAAAGGTAGAGTTAATGGGAACTTGGAAGAAGATCTTCGACGTTTAGTGAAGGTTACAAGTTTAAAAGGGGAAGAAAAGGAGGTAAATTTCTAAAGGAAG…	MU55048
c15d_14-B05-M13R_c	GTCCGTTATAGATTCGAGTATGTCCTGGGGTTCAGTCAAGGATGACGGGAACAGAAATGGAGTAAGGAAAATGAATAGAAAGAGAGGAGAGACAACACGGAGGCTTCGGAAAATGTGAGCAT
c15d_14-B08-M13R_c	CCTCCACCTATGACCCTTCTTAAAAATAAAAAAAAAAGTGTGTGGGGCGTTGGCTTGGTTATTATAATTAGTTGTTATCATAGTACGTGGGTATAATAGTCTATGATTGAGGTACAAACTATTTTAGTTAGGTTATAATAATTAGTGTTTGGAGGTACAAATTATTTTAGTATAGGTAGGAATTAGGAAATAGTAAACACTATAACAAAAAAGGAAAGTAAGGATGAGTAGGAAATAGTAATCACTCTAACATAGAAGGATCTGAAATAGTAATGACGTAGTTAATTGTAAATTATAATAATTAGAAACGCTAACAATTATAATTGGAGTCTCAAACATAGAGCGATAATGATAGCCCGCTACACGAACGGTCTGACCCAAACACCCCTAAAATTCAAT…	MU55049
c15d_14-B09-M13R_c	ACACACCCTCTCCCCACCAAACACTTTAGAAGGAAAAAAGAAAAAGAGAGTGTAAAAGAGAATAATGGATGGTGAATCCTCTCTCAAGCTTCCCCTAATTGATTTCTCCAATTTAGAATCAGGGGGTCCTAAGTGGGAGTTGGCAAAAGCACAAGTGAAGGAAGCACTTGAGGAATTTGGTTGCTTTGAAGCCTCATTTGACAAAGTGCCTATTGAGGTCAGAAAGGGTTTGTTTGAAGCACTTGAAGAGCTTTTCAACCTTCCTTTGGAAACCAAATTGAGAAATGTTTCTCAAAAGCCCTTCCATGGCTATGTTGGACAATACCCAATGGCTCCACTTTTTGAAAGCATGGGTGTGGATGATTCCACCATACCTCAAAAGGTCCAAGACTTCACCAA…	MU55050
c15d_14-C01-M13R_c	TTGCTGTTTGCAATTGATATAGTCATCTTAAAAATAACACCCAATGCTTAAATCATAAATGAGAACATATTCAAGCCATGGTGTCTATTGGACTTTGCTACTTTCACTTCAATTGAACTTACAACCCCCTATGTTAACGCCCAGGTGGGCATTAGGAGTCCTAATCCATTTCATGCTGAAATGTGAAATGCCATTTGGATCATGGCGACAAAGCGAGCTTGATACTTTTTCGAAGATTGCAAAAGGTCAACTAAGTCTTCCCCAGATTTTCAGTCCTGAAGCAATTGATCTCATCACCAAGGTAATGCTAGTGATCAACAATCTCCTCTATCCTTCCCATTCTCAACTGCAGTTACTGACCTTGTACTTTGCTAACCCAATCATATTTTGTAACTTTCA…	MU55052
c15d_14-D01-M13R_c	CATTTTGACTTCCAACTACATTGATTCTAGACGTTGTTATCACCGTAGAAATCTGAATTATTCCCCCACCTACTCCTAAAAGTCGATACATTATATCGTGGTTAATTTACCTACTCCCTCCAAATTTATAATGTAGCTGAGGTCACCACCGATGTATAAAACTGAGAGGAAGGAAATCTAATTTTCTTGTTCCATAAAAAAAACTAAAATGGATTTACATAAAGGAGCCTCTTTTGATAGAGCGATCTGTGCACAAAGATTGCAGGTTACAGTGAGAGGTTCTCAGGGGCATGCCGGAACGGTCCCAATGCCCATGCGCCAAGATCCCATGGCAGCTTCAGCTGAATTGATTGTACAATTGGAAAAACTCTGTAAGCAACCAGAGAGCTACTTATCATT…	MU55054
c15d_14-E03-M13R_c	TGGTGGAAGAGCTGAGCGTGAAGGTAGGCAAGATGGTGTGGAGAATTGGAGAATCAGGATGGTGGGTGAGGTGGGGAATTGTAATAGCAGGAGTTCCGGAAGCCACCATCGGAGCTGTTTGGTAAGGATTAGAATATTGTAATT
c15d_14-E04-M13R_c	TACTTCATAGAACTACCTTGGGTTCTATCATTTATTCTTATTTCCTACGTTGTTTTGGAAACTCCCATAATCATAATAATAATCTTGATCTTCATCATCATCATCATCATCACAAAAGCTTCAATCATATCTTCTTCAATAACATGCCAAAGCCAAAGCCTTTGTCCTTGCAGACTGTTGAGCTTAAAGTAAGGATGTGTTGCACCGGTTGTGAACGGGTTGTTAAAGATGCCATCTACAAGCTTAGAGGTGTTGACTCGGTCGAGGTGGACTTAGAGCTAGAGAAGGTGACGGTGATTGGGTATGTTGACCGAAACAAAGTACTGAAGGTGGTTCGAAGGGCCGGAAAGAGGGCAGAGTTTTGGCCATACCCAGAGCCACCGTTGTACTTTACATCAG…	MU55055
c15d_14-E10-M13R_c	ATGTCTTCACAGTCTCATCACAACATTTTCATCTGCCAGAACTATAAAGGAACTCACACTGGATACGATGCAACGTGCTGAATCTGTTGAATCTGTTAAGTTTTGCCTTGATACAGTGTTTGAAATATTTCCAAATCTTTGCTTTCTTAAATTGGGACCTGGAGTTTTGTCAGAAGCAGAGACTTGTTATCAAGCTGAAGGTTTGGAGGGACGGATGGGCATGAGAGATTTGAAAAAGAATCATTCTAGCCTCAAAACCAACAAGATTGAGTTAAAACTTCCATTTATCATTCCCATTTTGGAAAAATGTACCGACTCGTTCGATATGGCATTGCTTCTCTATCAGAATGCTGATTCTGACGTTACTGGCGGAATCATGTCAAAACGTGCAATTAATCA…	MU55056
c15d_14-E12-M13R_c	ACCAATGTGAAGCCATTCATTTTTTCACATTCCTGTTGGAGCGAAGGTTGGAGAGTTCTTCTTTTGAACTTTTCTTTCTGAAACCTAGTTGCCGTGAATCTCTTTCATACTTTCTCCTCTATTCTCAAGACCACTTAAAATTTTCTTGATACAGTTGTTTCTTCCGTAAAGATTCTGATACAGTTGTTAAGTTTCTCCAATGCTGCGTTGCGTGGGATGCATGAATTTGAACTATGAATACCATCAGTTTTGTAAACATTTTTCTTTCTTCAATTTACTTGCAGGATGGGACAATTATACGTGGCCAGAATGAAATCTCTCATCCAACGACTGGACCTTCAGAAATTATAAATAAGGGAAACAGTTTGGTTCCTGCACTTCCTTCAAGAATAAAGAGAG…	MU55057
c15d_14-F01-M13R_c	CATGAGATGCTTGATGACAAAATGAGAGTTCGTTATTTCAAGGGCTATCTGGCTGAATTATCCAAGGCAATCAGGGATGGAGTAGATGTTAGGGGTTACTTTGCATGGTCCCTATTGGACAACTTTGAATGGGCACAAGGCTACACCAAGCGATTTGGATTGATTTATGTAGACTACAAGAATGGCCTAACTCGCCACCCTAAATCTTCAGCTTATTGGTTCCGTCGCTTATTGAAAGGTTCTGAGGAGAAAAATGGGAAGCAAGAGTGTAACACTCCTTCATTTTGTATGTGATCTTGTCCATATTCATTTATTTTCTTACTACCTTAGATCTCCATTCTTGCAATCTCTCTGTTCTCTCCGTTTGTTTTCCTATCTGTTAATTGAAGGCATATTTTA…	MU55058
c15d_14-F03-M13R_c	AAAGATCATATATTACCTCTTGGTCTAACAGCTCAACTTTCAGTTGAGAATGATGCCTAAAGGATTAGAACCAAAATCTCCAACACAATTATCATCACACTTGAGGCCGGTTCAAATTGATGTCCAGTTCCTGGCTAATCCGATTCACGGTACATAATAGTCAGTAATCGTACACACCACATGCTGTTTCTACATGTAGATTCTCTAGTATTTCTTATTGGGAGAATTAATTGTTGCAGGCTAGGCAAACATTTTCTTTAGAATTGCTTGTGAACAGGTGCGGTCGCTGTTGTCCCATTTGAGGTGATTTTGTATTAAGTTATTTTGGAACAATTTAGTTCTAAATAAACATAGTTAGACTCTTTTTAAGTCTTTTAAGTATAAATAATCATTATTATA…	MU55059
c15d_14-F08-M13R_c	CATCTATGCCCCAGCAGAAGTCATCTCCTGTTGGTGGGAGGAACGTTACGTCGATTCTTGGCAATAATCAAATGACCTCTTCAAGTTCTGGAAATAAATTATCCCAACAGTCGCAGCAGCAACAACAGCAACAACATTTGGCGAAGCAGACATTGCAGCAAGCACAGTTACTCTTCCCTTATATGCAGCAAGTTTCCCATTCTTCTAGTAGTAGTGCAACTGTTTCACCTTCGAGTGGTTTTTATCTTCCTAGGCGTCGTCCTGAGCAGCAATCACAACCACAGGGCTCAGGAGGAACGTCCTCCAATGGAATGCTATCCCTATGCCACCCTGTTACACTCGGAGGCAGCAGCACTACTGATCCTGCAAAGGCTGTTGCTGCTGCTGCTGCGGCGGCTA…	MU46265
c15d_14-G03-M13R_c	CCCAGAAATACAAAAAATGAGTCGTGATCAATTGACACCTAGTACGCATAATATATTTGATAAACAATCATTTAGATTTGACTATTCTTTGTTATACGATCATTTAGATTTGACTAACCAAATCTAAGCTATTTTTTTTTCAAGATTACCACTTAGATTTGGTTAGGTACACGATCGATTATATTTAATCATTTATATTTGGGTACCCAAATCTAAACTATTTGTTTAAATTTGGATAGTCAAATCTAAACGATATTTTTTCAAGATCTTTTGCTACATAAGATTTAAAACCGTTTAAATTTGGGTAGCCAAATCTTGATGATTTTTTTTCAAAATTTTTTGATACATGATTGTTTATATTTGGTACACGATCGTTTAGATTTAATATTTTAAATTTGG…	MU55061
c15d_14-G08-M13R_c	CAAGTTGTTCATAGTGAGTACAGTTCGTCCAAAATTAGGGCTGTTCTTGAGATTCTGCAGAATAATTGCAAAGCATCAATTTCAACTTCTGAACAAGTGGTCTCCGTTGGATGCAACGGAAGTTCTCTACAGTCTGAGGATGAATGCATTGAGATCTGTGATTCTGATGTTAATAATACAAAGCACGCATCTCCATGTCCTCCAACTGAAGAACCTGTGAAGACGATTGTTTTCTCCCAGTGGACCAGCATGTTAGATTTAGTAGAATTGTCACTGAACGAGGCTTGCATTCAATATAGGAGACTTGATGGCACAATGTCTCTGGTTTCAAGAGACCGTGCTGTGAAAGATTTCAACTCTGACCCTGAGGTTTGGCCCTTAATCTGAATACTACTACCA…	MU55063
c15d_14-G11-M13R_c	GCCAGCAGCTCCGTCGCTTCTTGTTTCTTCTGGCTTAAAGGCGACGGTAATATCAGTTTCCTCGCCGGCGGTCTCGGCACCGGCAGAGCAGTGTGATTTGGATCTTTAAACCCCGGAGGCTTCTGGAGGATAGGTTTCAATGGCGTCGGCTCTGCCATATTCTCTGAACTACACAACAAATTCTTCACGGAAATCTGATTTATTACAGTAGAAATCAAAAATCAATGCAGAAAACGAGACGAAGAAAAAGGAACCGAATCAATTCAGTTAATCAGTCAAATACATGCATCGCATTAAATAATATGAAATGTAATAGAGAATTTCGTTTTCCTTGGGAAAGAAAGAGAGAAAAAATGGAATTCCATCTCACTGTAATGTGCAACTGAACCGAACATATCT…	MU55064
c15d_14-H01-M13R_c	TTGCAGCAAGATGGAGATGGTGTTTACATTGTAACAGGAGCTCAGCTAATCACGAAAGGGAAATGGCCCAAGACAATACTTCATCTCCGCCTGCAGTTCTCTCACTTGCCTAATTGTGCCATTCGAAGAACCGAGTGGGCTGCTGCCCCTGAAACTGGTCGAAAGTCGACTTTCCTCACAAATTTGAGCACAACATTTACTTTCACACAGCGAGCTGCTGGTGATAAAAAGAAGCAGGTCCCAGGTGCTCTGAACTCTGGTGTCTATGGAGAGGCACCGCCAGTCCCAGTTCGATCGAAAAAGCTTCTCAAATATGTCGATACAGCTGAGGTGGTAAGGGGACCACATGATGCTCCGGGACATTGGCTAGTAACAGCCGCTAAGTTGGTAACTGAGGGT…	MU55065
c15d_14-H04-M13R_c	ATATTTCATTTGGAAGTTTGGTTATATTATCAGAAGAACAAGTAAAAGAACTGACAAATTTACTTAGAGACACTGATTTTTCCTTCTTATGGGTTCTAAGAGAATCAGAAATGGTAAAGCTTCCTAAGAACTTTGTACAAGACACATCAGATCGTGGCCTAATTGTGAACTGGTGTTGTCAACTACAAGTTCTTTCTCACAAGGCTGTAAGTTGTTTTGTGACTCATTGTGGTTGGAACTCGACACTTGAAGCGTTGAGCTTGGGGGTGCCGATGGTTGCCATCCCACAGTGGATCGATCAAACAACGAATGCTAAGTTTGTTGCAGACGTTTGGAGAGTTGGAGTTCGAGTGAAGAAAAATGAGAAAAGTGTTGCTATAAAGGAAGAACTAGAAGCCT…	MU55066
c15d_14-H07-M13R_c	AGGGAGCCAAAGCGCGGGACGCCGTTGTCCATGGAAACAACAACATGACCGATTCTTAAGGCGACAGATCGAGAGAATGGATGTCCATGAAATCGAGAAAGACGAAGATGACGGCCCTCCTCCTGGATGGGAACCCATCACTCCATCCTTGCCTCTACCGCCGCAGCCGCAACTTTCTCCAGCTGACATGGCACAAATGGTCTGTGGTACATGCCGTCGCCTGCTTAAGTATTTAAAGGGAGCCAGATATGTTCAATGCTCTTGGTGTTCAACAGTTAACTTTGTGTTGGAAGCTCACGAGGTTGGACAGGTTAAATGCGGTTCTTGTGCGGTGTTGCTTATGTACCCATATGGAGCATCATCAGTTAGATGTTCTTCGTGTACCAGTGTGACAGAAAT…	MU45418
c15d_14-H08-M13R_c	AGCGGAGCCAATAGGCAGTTCTCAACCTCCCGTATGTTGCTATCAGCCATCACATCTTTAGTTGCCATAACATATGCCTTTGGTTTATGATCGTAGTCGTAGGTAGGTCTCATCGAAACACGAAAAACACCATATTACTTGCTTTACAACCATCTATTTTCTTCATCATTGGTTGGGCACTGTATTCTTTGTTTGATTTTCAAGTTTTTGAATTGCTTTCAAAGTGTTCGATTCGTGTTATTTGGTCATCAAGTCATCATATATTGTAAAATCTCGTGTATTCTTGGATTTCATAGGGGATCCATTTTTTCCTCATAAAAGAAAGTTCCACTTTATTAAGTACAGTTACGTCCGAAAAAAAAAAAAAAAAAAAAAAAA	MU44545
c15d_14-H11-M13R_c	GCTCCCGGACGACTTCTTGATAAGAATCATTCCCAAACATTCAGATATTTTCGGATTGTAAATTATACTGGAAAAAAGAACTCAATGGAAATAGAACTCATATCTTGGAAACCAGAACTAGCAATTTCCAGCATAGAATCTTCAGCTTGCAAGCATGGGGTTGAGCCAGCTTTCTCATGCTCACTGCCAACAACTTGGGTAAATTCATGGGAAAAGTTTAATGAATTTAATGCCTCTCCATATGTTTCACCATATGTAAACCCTGCAGGCTTGGTGCAAGGTACCAGAGAGATGGAAAAGAGGACAGTGGGGTTGGTTCATGAGATATTGTCATTGACATTATGGAAGAAAGCATCAATTATAAAGCTTGGACATTTCAGCAAGGAACTTGGTCTGCCA…	MU55067
c15d_15-A07-M13R_c	TTCTTAAAAAGCAAGAAATGAAGAAGGCTGGCAAACTCGTAAGACTACCTCACATATCTTTGTTGCAACATCAGGACGACATCTTGTTCTGTCAACGGGTTCTCCACATTTACAAAGGGCACCATCACCTCCAAAGAGGTTGTTGGACCATTTTAAAGTTTGAACATTTTATTCAAACTTGTTCTCCACATTAACCAGGAGGATATGAAACCCAGAATAGTTGAAAGATAAATAACATTTGCAGGCTCTGAGACCATGGATTTGCCGTTTAACTCCATTGAAATGATGCGGTCAAAAGGAAAGTCTTGCCTCAAAATTTTTGATCTGAGAGGCCACACGGCAACACCAAAGTAATGGACAAAAGGAAGAAGAAAAAAGGACAAAGGCGGGGGCGCTGTC…	MU55069
c15d_15-A08-M13R_c	AAACCTATAAATAATGCATTGAATTGTTAAGATAAAAACAAAAGGAATGAGCTTACAATGTGGCGCAGAACAAAAAAATCTTCCTGGGGTCCAAGTACCAACTGCAAGGTTGTGGAGACCGCTTGAAGCTGTTCCTTCTAATGCTCAGCTTTTCGGCGCCGACGCTCCATTGGGTGCTACTAATCGCTGTCTCATGGCTCAGTGCGCCGACGCCGACGCCGCCGCTGCCACCGACCACCAATTCTTCTCTCCCCACCACCGCCTGCTTTTCCAGCGTGCTCGACCCTCCTCCTCCTCCTCCCCCTACCACACATACACCGCGACATTTATTGATGGGCAAAATTAATTAAAAATAACATAAGGGTAAGGCATATCCAATTGTTAATGTATGGTTTTGGT…	MU55070
c15d_15-A10-M13R_c	AACGAGGATCAACCTTCACCACCTTACAGAGCTCGAAAATGGCGGGTGCTGGTGGCGGAAAGGTCTCCTTCAAAGTCACTCTCACCTCAGACCCCAAACTCCCTTTCAAAGTGTTAGTGTTCCAGAGGCCGCCCCCTTCACCGCTGTCCTCAAATTTGCCGCTGAAGAATTTAAGGTGCCCCCGCAAACCAGCGCCATCATCACCAATGATGGCGTTGGAATAAATCCTCAACAAAGTGCAGGCAATGTCTTCCTCAAGCATGGCTCTGAACTACGCCTGATTCCTCGTGATAGGGTTGGAGCTGCCTGATCTTTGCGAATGTAAACAAATCAATCCCTTTATCTACTCGCCTTGGTTAACTGGGTTAATTTGCAATCATCAAGCTGAGAGAATTTTAT…	MU44402
c15d_15-B05-M13R_c	AAACACATACATGATGATACCTGATTAATTGTTATAGTACTTTTCTTAACTTAGGTATCTAAGAACAGGCTGATTTTAAAAAAAATAATAATAAAAAAAGTAGAAGGTGAAAATTGGAGTATGAAGTTGCGAAGAGGGACAAGGTGTGAATAATGATTTAGATAGGAAGAGAGTAAGAACAATGATATAATTGCTTCGAGAGTTTTTTCTTTTACTTATTTTGATTGTTCCTATTATTATTTTCTATATTTTGTTTTGGATCGCTAAATTTAAGTGGACTTCAAAATTAATTGGTGTGGGTTGGACTTCTTGAGTGTTGAGCTTAAATTTGAAAAAAAACAGTCCCAACGCAGCCCTTGATGACAGACATGTTAATTGGTCGAAAATTTCCTATCACGC…	MU55071
c15d_15-B10-M13R_c	ACCCAAAATACAAGCTGTCGGATCTGTCCAGCTTGCCCTCTGTGGTCAAACCAAAGTAGAACCCCCAATCTGTCACCAAGTTTTCTTCTCCTCTGATCGATCTTACCTTCTTTTTTTTTTTAATTTTTTTTTATTGAACTTCAATCAGGCCAAGCAACTTCCTCCTCCTTCACAAATTAATGGATCTTCTTCATCTTCAAATAATCTTCCTGTTTCTTCTCAGAGAATCAAACTCACTGATGGAAGATATCTTGCTTATACAGAGAGAGGTGTTTCAAAGGACAAAGCTAATTTCAAAATCATCGTCTCCCATGGCTTTGGAAGCTCCAAAGACATGACTATTTTAGCATCTCAAGAACTGATTTTTGAGTTGGGGATTTACTTTTTACTCTATGATCG…	MU55073
c15d_15-C01-M13R_c	ATTCCGGCAACGTTCAGAACCACTCGCACGTTTCGGCCTTCACATTCCGGCGAACGTTTCGGCCTTTGCTTTCAATCTCACTCTCTCCTTTGCCCTCTTCCTGCTTGACGCTTTTGCCGCTCCGCCATCTCTCTCCGTTCAGCGCCACCGCCGCCTCCTACCGGTTTCGAAGCTTCTTCAATTGTGTACCGGTTTTGTACCAAATTAAATGGCGGAAATTACCAATAGAGAGGAGGAGGTCGCATTTGATTAAATGGCAGAAATTACCAATAGGAAGGAGGAGGTCGCATTTGATGCGAAGCGGAAACCTGCTGATTCTTGCTTCCAACCGAAAGAGGAGAGTTCGAACAAAATTCAGAAGCTCGAAGTGGTTGAGGGTGAAGAATCCTGTAATTATGT…	MU55074
c15d_15-E01-M13R_c	ATTACCAAACAAACAGCCTACGACGCTGAGAATTATGAACCGTTGATCGGAGATAGGATCCTTCAGATGGGTGAAGTGTCGGAACGTGAGAGGAAGATCGTTGTGGCGGTGGACGAAGGGGAGGAGAGCCTGTACGCTCTGTCATGGTGTTCGAAGAATGTAATCTTTGAAAATTCCAAAGATACCCTCATCCTTCTCTACGCTCGCCCACCTCGTCCCATTTACACCGCCATGGATGGGACAGATGGCGAATTTCAAACCTTGTATCCCACAGAAGAACTACCAGGGTATTTGTTTTCGGCAGATATAATGGCCACGTTGGATAGGTATAGTTATGACGTGGCAGGGGCCGTGGTGGAGAAGGCCAAGAGGCTTTGCAAGCATCTAAACAATGTGAAG…	MU45047
c15d_15-E07-M13R_c	TTTAGTTTGCAATGCCTACAATAAAAAGAAAATAACTAGAATATAATTATTGTAAGTACATTATCATGGTAACAAAAAAAATCTAAGAAAATAACTAAAATAATTGTGTAAGTATACCATCATGCTCACAAGAAAGATCTTGAAGTAACTTGAAATAATGATGGCAAAGAAAAACTCTGTGCCCCTGTGCCTATGGTCCCCAGTTGAGCTCGTCAGAAATACTCTTGACAA	MU55075
c15d_15-F03-M13R_c	GAAAAAATAGAAGAATACATGGTGAGAGACTGTTTACCCAGCCTTTCTATGATTGACTACCAAAAAGTATTCCATGAAAACTACTATTTTCCCAAGCCCACCATTTTCGTAACTCGCAAGACCCTGCAAAAACCATTTGAGTGAGTCTTTTCCTAATGCTTGAAAGGTGGAGAGAGATTGTTTAGTTGGAATGAAAATATTATAGCCTCCATGTAATGGAAACTCCAACGCAGAGATCAGAGGAAAAAATGGACGAAATCAAGTTGTGTTCCTGCTTATCAATAGTGCTTTCCCTCGATGCTTCAACTTCTAAGGCACAACTTTCTTATAGGTTTAATTTGGAGAGAAAAGGTCCAAAAATGCAGCAATTTCCACTTAGGAGTTAGGACACTGATTCGT…	MU55076
c15d_15-F12-M13R_c	AACCAAACACACCACCAATAGGAAAAAAAAAAAAAAAATTAAAAAAAAAAATAAAAATGGTACGGTCTGTGGATTCACTGGTGGTTGGGAGAGTGCTCGGAGATGTGTTGGACATGTTTACTCCGGCGGCGGATGTGCCGGTCAGTTATGGGTCTAAACAGGTGGCTAATGGGTGCGAAATCAAGCCCTTTGTCGCCGCTGATCGCCCCACTGTTCATATTCAAGCTCCCATATCTAACCAACTTTATACTCTGGTACTTCAATTTCTCTCTCTTTAATTGCCTTTTGGGGACTTTTTCTTTTTGTTAATGAATTCAATACTGAATTGGGGATATATTTTGGGGTAGGTTATGGTGGATCCTGATGCTCCTAGTCCCAGTGAGCCAACATTCAGAGAGT…	MU45500
c15d_15-G03-M13R_c	TTCCAATTTTCTCTTTCCAGAAAATAGAATTTCCCGACTCACAAATTCTCCCGTTTCTTTCGATGGAAGTTACAATTCTAAGGCAGAGTTGATTTTATAAATTACAGATTGATTTTCAAACTCTTTGTCTGGTTGATCGTTCTTCTGTCGGAAGACGATTCCGGCCACTGGCCAGAATTTCGTAGCTTTCGTCGTTCGAAGCCCTACGATGAAATCTTTCGACAAAACGCCGGATAGGAACTCGTCTTTTTCTGAACCTGTCAGCTCAATCCACAGTCCTCTTTATTCCGATGGCTCTCCTTCTTCTTCCGGTAACGATAATTCAAAATCGGGGCATAAGAAACAATTTATCAGGAAACGAGGTGGATTTGTATTTCGGGTATACGAGCATGGAGCAAA…	MU45288
c15d_15-G08-M13R_c	ATTGCACTGATATTGTCTGCTTCCTCTCTAAACCTTTTCACAATAAACTCTTGGGTCATGTCAAAGCGTTAGAATGTTATATATAAGTTTTGCTCAATTTGATTAGTGGCTACATACACAGCTGGCTGGCAGGGTATATCTTGTGGGTCATTGTCCCATTCGTAGTCTATTTAGTTGTTTTAGACCAAAGGGATCCGAAAGAGATACCCTTTTATACTTTATTTTTGTTGTTTAGGAGCCCAGGAGTTATAGCTTTTCAACAATTTCCATGGCCAATTTTGGTGCAATTCCATTACTAGGATGTATATCAATGAAACCTATATGTATTTGAGTCCACAATATATTTCCATCAATTCTTCGGAAAAAAAAAAAAAAAAAAAAAAAAAAAAAAA	MU54337
c15d_15-G09-M13R_c	TTCTTTTTCCCTCTGCATACGCACTAGTGTTTTCTTTTCTTTTCTTTTTCTTTTTTGGTTTTTTGTTTGAATTACACCAATCCAGAGATTCAAACACAATCACTAAAACATGCTTCTGGTTTGGATTATAAAGCTGAGTAGTTCGATGAATATAGTCGCGATTGAATCCTTCCTATTTTCTTTTTAATTTTCTTTGATTCGATTCCTGGTTTCTGCAGCTCTGAATTTCGATTATATTGGGAACTTTCATTTTAGTCGTTTCGCAGAACTTCTCCCTTTGTTGGATCATATTCTTCGGTGATCTCGTCGCATCTTCGTCGTCCAACGCCCAACCGCTGTTGTGATTTTCGCCGGTTAGAGTGTCGATTCTCTAAATGGATCAAGAGGCTGCACGAACTG…	MU55078
c15d_15-G10-M13R_c	TGAAGGATTAACTCCTTTTAAAGTTCCCATGCAAATGATGAGATATTGTTCCTCCCTTCTGCAAGATCACTTCCCTAACCGTCTTGGCTGTTTGTTCGTCATTCGGCTTCCTCCAGTCGTCCGTCTCCTTGCTCAAACTTTTATTCAAATTTTGAAACCTGTTACCCGGAAAAAGTTGAAAATTGAGGAAGAGACTACATATCAAAAAGTTCTTTCCGAGTACCTAGAAACGCTTCCTAGATATCTTGGTGGCAAATGTTCCTGCACGAAATGTTCTGAAGTAGATTTCCATGATATACCGCGATTGGATACAACCGAGACGGTAAACAGAGAGTTGATTACTGATGGAATTCGTGGAAACAACACAATTTTACCGTCTCAAATGGTGTATGAATTTGA…	MU55079
c15d_15-G11-M13R_c	CTGGGGGTTTAAAGCAGCTTCTATTCCCCGGCCATCTCCGATCCGTGGAAGAGCAGTTGAGACAACCCTCAAGTTCTGGAGTTGGTACAAAAAGGAAAGAACCTGATGGCCCTGACGGTGGGTGGGAAAGTTATTTCCTAAGCTATAAACATCAGCAGCCTCCATGGAAACAGTAATCCTTCCTTTCACAATCATGTTCTCGCTTCACGCATTTCGTTAATCCACAGAAGTATACTGATGATCACTGGCAGAAACTGATTCATACAAGGAGGCTGAACCCAATAGCCATAGTGGTGGGGGAAGGGTTTCATTTATGACTAAATAAAGCTGGGTAAATTGTGCTGTTATATGATTCACGAGTTAATTTGTTGAGGGAAAATTTAGGGGCATCTTTTTTTT…	MU49349
c15d_15-G12-M13R_c	ATATTACAACAAAACATTACACGCTTGAGGGCTACGCCTCCTCTCCTTCTTCTCCTCTCTTTTACTACTCTTCCCTCATTTTTAATGGCTACCACTGACCGTATTAAGGGTCCTTGGAGTCCCGATGAGGATGAGTTACTCCGCCGTCTCGTCCATAACTACGGCCCTAGGAATTGGTCTCTTATTAGCAAGTCTATCTCTGGTCGATCTGATAAATCCTGTCGTCTTAGGTGGTGTAATCAGCTTTCCCCTGAAGTGGAGCACCGTCCCTTTACTCCTGATGAGGACGATACTATTATCCAGGCCCACTCCAGATTTGGTAACAAGTGGGCCACCATTGCTCGTCTTCTTAATGGTCGCACCGACAACGCTATCAAAAACCACTGGAACTCTACTCTC…	MU49788
c15d_15-H01-M13R_c	CTGTGAATATGATGAAAACTCCGGATTCAATGACGCCCTGTACCACAGTAAAGTTGAAGCAATTGTGGATGAATATAATCGGCTTCTTGCAACACAGCTGGAAACTCAGAGACAATATTATGAATCTCTGCTGGCAGAGGCCAAAAGCAAAAAGGAAATTTCCATTTCTGAAGCAGTGGAAGAGGCTTTAATATCCAAAACTCAAGACATTCAAGACAAGCTTGAAAAATGTGTCAAGGAGAAAAACACTGTTTCCGAAGTGAATCAAAAGCTCATCAAGAATCAAGAAATGTGGCTAGCTAAAGCAAAGCAAATCGAAGAAAGAGAACTGGCTTCGTTGAAATCGAGGAATGAGAAAATACATGATTTGGAAGAACAGATTAGAGATCTTACGGTCTA…	MU55080
c15d_15-H02-M13R_c	TTGCCGATTCTCAGCACGCCCCTGCACTCAGTTTCTTTCTCCTTCTCTTCTCTCACTCTCTACTGCGATCTCACGCCGCAATGCTCCTATCTCGAGGAGTTTTATTGCTAGAATTAGAATTTGGTATCTGGTCCAGGATTATTCTTGCTGGACTTCAGTAGTGGAGAAGTGCATTTTATAGACTAAAATTGGATGGATCTGGCATGGTTGAGTGCCATTGTAGTTGGGGCCGGCTGCCTTGTTTTGGGATACTATATTGGCTCAAAATATCCTCCTCGGGTCTTTGTCAAAGCTAAATTAGCCAAAGGCAATGAATCAAGCAGAAATGGGAAGAAGAAGGATAAGACTAAAGAGCCACTGGAGGTCGAAAATTTGGCTGACATTCTCGATGACTTCAAG…	MU44308
c15d_15-H03-M13R_c	ACATTTTCTCTCTTTCCTTCCCTGTATTTATACGTAATATCATCAACATCTTCACGTATATATATTTATATGTTTCACCCACCTTCATCACTTTCTTTTTCTTCTTTTTCTTCTTTTTCTTCCATTTTTCCTCCTAACTTTTGATCCAAATATTCAAACGAAGATCTGGGTTATCTCCAGAAGACGAAGATCCATAATGGGTTCGCTTCCTTCTGAGCTCAGCTTGGATTTTAGACCCACTTTTGTGCCTAAAACGATCACAGATTTCTTCAAGGAGGTTTCGATGATCGGGAATGTGTCCGATAGGGTCTCTAAGCTTAACGATTTCATCAAAAGTTTGGAGGATGAAATGAGGAAGATCGATGCCTTTAAACGAGAGCTTCCTCTCTGTATGATTCT…	MU53870
c15d_15-H04-M13R_c	ATTCCCAAGAAATGAACCAAACCAGAATCGTGAGAAATTGCTGTCTACAGGCCAGAGTTATGAATAAGCTTGTTTTGAAACCAACTTTCTCCTTCTCTGCTTATGAAGAACTACCTAGCTTTTCTGCCTGACAAGTCAAGTATGCTCAAGCAATAAAGATTGAGAAGGTTATTCAAGAAGCTCTAAACTCTAAGCCCCTTTTACTGGTGCATTTCATGCATTTTATGTCTTCTTTTCTTCCTATATTTCCCCAAAATTGCCTGCCTCAGGGTCTGTGAGCCACTTTCATATACCGTTATCGTCTGATTTTCGTTAAGATCATCCCGTTTTTGTTCTTTGAAGCACATGACCAGTTGCCTCCGGAATTTGATATCGTTCAAATAATTGTCTAGATAAAGA…	MU55081
c15d_15-H05-M13R_c	AGTTTTATCTTTTAAATGGGATCTTAGTAGTTCAACTGCTATTTTGACATCAGCTCTTCTTGGTTTTCTCTTGCAATGGTCTGGAGCTTTGGCACTTGGTGCAACCTCTGCAACATCTCATGTTGTTTTGGGACAGTTCAAGACTTGTGTGATTCTGCTTGGAAGCTATTTTGTTTTTGGGTCCGATCCCGGGTTCGTCAGCATTTGCGGAGCGATTACAGCACTCGGTGGAATGTCTGCTTACACATCCCTTAACCTGCGGCAACAACTTGACAACAAGCAACAACTTCCAAAGCATAACTTGGCGATACCGAAAACCGAAGACAGCATCGTTGAAGATGCTCCAAAGTCAGATGTACAAAATTCTGATGTTGCTGTATAGAGATTTTGAATGTACCA…	MU55082
c15d_15-H06-M13R_c	AATGCGCTGGTACCGGCGTCTTCTTACCTCGGCGATACGACAACAACCCACCACAATCTCGCAGAAGAGCAGATTCTCCCTCAGTTGCTCTGGTTCCAGCGAAGAACATTCAGGAATTGAACGGATCTATTCCTCCGTCTAATCCCCGCCTTCAGCCGAGCTACGACGCTTTAATTGCTCAAAGAAACACCATTTTCGCGCAACAGAGGCTGAGCTATCCCCGACTGGCAGAGAGAAGCAAAACCCATGAGTTTCTTCTTCCACAGGAGTGGACATACTAAGACAACACTATGTAGCTGAAAGAAAAAGTGCTTTTTATTATTTTTTCGATTGAAGTGTTTTTTTAGGTTAGAGAACAATAAAGAAATGAATTAAGTGTCCTAACTTAAGAAAGGAAAA…	MU45501
c15d_16-A02-M13R_c	AGAACCCTCCGNCAAAAAGGAGTTCCCTCACTTCCCTCCAGAACATAATGCCACTCAAGAATGTCGCTAGGAGCAGGACGAGCAACAATGTGTGAAACAGGCTCTTTACAGAGAGCTCTATATTCCTTTTGAAGCCTCTTGATACAAGCTTTATCTGCCATTCCACAAAGCTACCGATCACAAAAATCAGCTGCTATTGTTCTTTCAATCTTTCGTCAACCTCAAAAACAATGCCTGGATTGAAATGATGAAAGAGAAGGAAATTGAATAGGGTTTTCGTCGGATTGAGATGGGTTAATCGGTCAGGTGGCAGTGATGAATTGAAAATTGCAAAGAAGGAAGAGAGGGTGGGGGTGAGGATGGGGGTGGGTTTGGTGAAAGAAGCGAGTCGGAGAATGG…	MU47459
c15d_16-A06-M13R_c	ATTATAATCTTTACTCTTTGATAATAATACTTGTTTATCCCCGCTCTCTTCCCTCAAGTCTTTATTAACAACCGTGGTTGTTGCTTCATTTGTTCGTTTGTTTGTTTTTTTATCTTTCTCTATCTTACTATGTGTTGTATATTTTACTTATAGGTGGGGAGACTGCTTCTGAATGCTTTAATCTATCCAGGGATCAAGACAAATACTCAAAAGAATTCCATTGTTGCAATATTCCATACTTCGAGTGAAGGCGATACAAACGATAATAGCGATAAAGATAAAGTTGTGGCACGAACATACTTGATTCGATTAAAAACAGAGGACGATCGGAATAAGCTGGCAGCAGCAATTCAAGAATGTGCTCCAGCACCTTGAGAGGAGAAACTAAAGATGGTGTCT…	MU55084
c15d_16-A11-M13R_c	GCGGTGTTGATGACGATGACGATGATCCGGGAGATGGCAGTGGGGGGCAGTTTTATAAGGTTGGAGACGCCGCCGGTTGGACTATCATCGGCGGTGTCGACTACAAGCAATGGGCTGCTACTAAGACTTTCCAGCTCGGCGATGTCATCGGTAACTCTAATTTAAACCCATTTTCATGTTTTTTCTTTCATCTTCATGGATTTTTCTTTTACGTATGATTACTTTTAGTGAATATAAACCTGTCGAATATTGGATTTCATCCTTGAACACATGTTTTGGAACTTCTCACATCCATCAAAATGGGTATTCTTCCTACATGTTTTTTCTTGGCTGGATTACCCATCTAGTTTTCAAAAAAAGATTAATTAACAAAACATACTTAGAGATTTTTTTGAAACT…	MU55085
c15d_16-B02-M13R_c	AAGTAAGGGTGCTCTTACCGTGGGTCTACCTCCGGCTTGGGTTGATGTATCCGAAGAAATAGCTGCAAATGTGCAACGTGCACGAGTGAAGATGATGGAGTTGGCTAAAGCTCATGCAAAAGCTTTAATGCCTTCATTTGGTGATGGTAAAGAGGATCAACGATTAATTGAATCTCTCACGCAGGACATAACTAATTTAATCAAGAAATCAGAGAAAGGACTCAAGAGACTCTTTGTAGCTGGACCTTCAGAAGACTCCAATATCAGAAAAAATGTTCAGCGCTCTCTTGCCACCGATCTTCAGAACCTTTCCATGGAGCTTCGCAAGAAACAATCAACTTATTTAAAGCGCCTACGGCAACAAAAAGAGGAAGGTCAAGATGGGATTGACATAGAGAT…	MU49084
c15d_16-B07-M13R_c	CTAGGTGATTCCAGTTATCAAAAATATAATTTTGTTGCAAAAAAGCTCGACAAAAGACTCTCTGATTTGGGAGCACCAGCTATTCTCGAAAGAGGCTTAGGTGATGATCAACACCATTCTGGGTGGGCTTCCTTTAATACTAATTTAGTTGAATGATTCTTATTCCTTAGAAAAGCTATTTCTGCTTCTTACTGTTTCATGATCGACCTTCCCCTTAAGAAAATCCAGTCACGATTCTCAAAGCAATTTTAAGTTCCATTTGAAATTGGTTTGATTTTTGGTGACATCATTTACAACTATAATTGCTTGAATGTCTTTTATGTCTTCCTAAGCTAGCGTTTTCCAAAGATAGGAGGTTAAGTGAACTGAAAGGTCAATGCTCTATGACAGGTATGAAGC…	MU55086
c15d_16-B12-M13R_c	ATCAAAGCAACCTTATCCAATATCACTTGATCGGATTTTTCCATGTGACGTGGAATTCCCAAGTGATATGTTACATTTTCATCTTCCAAATTCTGAAGCTGCCCAGTTCCCCAAGGCTTCCCGGAGCAGAAAAATCCATCCCTATCGCTTGGGAATCCCGCCATTCCCATTATCTTCCTCAAATGTCGGCTTATTCTCTGGCTGCTGCTGCTGCTGCAGCTTCAGCTTCTTCATCTCCACTCTACAAGAAACACTTCTTCACTCAACATCCCAACCAAATTCCCTCTCATTTTTCTCCAAAACACAACAAATTGAAGCTTCTCAACCTCACAATCCATTTACCCAATTTTTACCCTCTTTCCTTCTCCTCTGTTTCTCATGTCCACTGTGCGCCTCCGG…	MU45392
c15d_16-C09-M13R_c	CTGGAGACGCTGTTTTATATATTTTTCAGCATGCCAAAAGATGAAGCTCAGTTGTATGCTGCGAATGAACTAGGCTGGTTTTATCACAAAGAACATCGATTTTGGTTCATTCGAGTTTCAAACATGGAACCACTTGTGAAGACTAGCACGTACGAAAGAGGATCGTATCTCTGTTTCGACCCTCACACATTTGAAACTGTCCGCAAGGATAATTTCGTTCTCCACTACGAGATGGTAGAAAAGAGACCAGTTCTATCGCAACATTAGTTTCAATTATTTTTTTTTTAATGTATAAAGTTTGTGGATTTCCCCCCTATTATTGTTAGCTTTAGCTGTGTTTGTAGAATTGATGTTTTGCCTTCTTCATTTGGTATTTGCAACCAATCATATAGGCCCTTG…	MU55087
c15d_16-C10-M13R_c	TTTCAATTTATATTTAATATTTATGTTTTTCTTTAACAAATTCAAATCCTTCATCAAACACAACTCTCAATTTTAAGGGGCATGAGTGTATTGAATAATGTAAATAGGGAATGCAATGAATTTATAGGTTCTAATAGTAAAAGAACAACACTGTAAGAATGTCAAATACAAAGGTATGATCTAACCTACAAGTATCTTGGTACTCTTTAATATGTTCATAAACTTCTATATTTTTGTCTACTTTTGTCTCCATAATTTTTTGAAAGGGGATTATTTTAAACCTTATTTTCATCTCTAAAATTTTTACTCATTCATCTACTAAATAATAAAACTGGAACCATAGGTTATACTAAATTGTTTCTACCCCATTGTAAAATTTTGTAAATAGATATCAAAATG…	MU55088
c15d_16-C11-M13R_c	TCTCCATTTCCTTTGGTTCAAAGCTGTCGACCCTTGCCTTCCTTAAACCATCACGATAAACCTCACACACGCCTCTCCATTTCCTTCAAACACCACCGGCCATCGGATGCACGAACTCCACCCTCTACAAGCGCCGCCGACCATCTCCATTTGATATAAGAGGATCGAACTCCACCCTCAAGTAATCCAAATGCTGGCTACCATAGGAGTTTCGCGTTCCACCGATCATTCAAGGATCCAATCAGCTATCTGTTCCCTGTGTTCCTCGACCGACGTCGACAATGTTTCGTTAAGGGCTTGTTAACATTTTTGGTGAATGAGAATGGTTTCAACGGTGAGAGACTGAGAAAGAACTTCTGGTTATATGTGTTTGGCATGGCGTTCAATACTATTGCCAAG…	MU55089
c15d_16-D02-M13R_c	ACTCTTCTTCAGAAGCATCCAAAGATGAGGCTGTAAGGTCTGGAAAGTCCAAGAAATCTAAGCCTTCATCCGAATCATCAGGAAAAGCACTTGTTAGTGGAGAAGGTTCTTCAAAAAGCAAAGTTGGTGCAAAACTGGATTCTGCTGCTGAGCAAGCTAGCAACCGTCCACGGACACCTGCAGAAATGCAAAGACAGAAGCTAAAGAAACTTATGGATGAGTTAAACGAAGAGGGAGATGGGCGCTCTGCCCCTGTTGTGAAGCTTGGAGATGCATCCATGGCATCACCATTCACCGCAAAGCATGCTTCTGTTGCCCCTACTACTGACATTATTCGCCAAGGTCGAAGTACTCTGGTGACAACACTGCAAATGTTTAAAATTCTTGGTCTCAACTGCC…	MU55090
c15d_16-D05-M13R_c	ATCGCAAATGGCTGCATTGGATTATCTCGTGTCATTGGAGAGTGATATTTACGTTCCTACGTATGATGGGAACATGGCAAAAGTTGTCGAAGGACATCGTAGATTCTTGGGATTCAAAAAACCGTTCTTCTCGACAGAAAGTTGGTAGTTAGCTTAATAGATCAGTATAGCAATGGGTTGTTGGGTTGGGACGAGTTTTCTTCAGCAATGAAGGAAGGTCACTCTGATCATAATGGGAGCTCAAAGACACGAGTTGTCATTCCAGATCGGCCTAAGGAAGAAGATTATTTCTACTCGAATCCGCATGAGTGCTTGGAAGCATGGGAATAGCGATTGAGAAGCTCATGATATCATCATCAAAGGAGATTTTTTACAACTTGTATAATTGTTGAAGAAAAC…	MU55091
c15d_16-D07-M13R_c	GCAGGAGGTTATGGTTAAGAAATCGAATTCGAAGTGAGAATCTACGAGAGATAAGCCTAGCAAAAAAAACCTGAACAGTAAAAAATAGGTATAACAAGAACATCCTCACGGATGAGTTTTACCAGAGATCATGATAACGTATGAGATTAGATCCACAACTGTATGAATTCAGATTCAATCTTCCAGGTCTCATTTCAAAAGCTCTTGAATGAAAGCAGCGAGGAGTAAAAGGTTTCGTTAAAACAAAAATCGACAAAATTCTTTACTAAAAAAAATCTAGCTCATAAAAAAGGTCAGGAAAAGAAACAGAAGAAGATTAGGAGATTGAATGAATGTAGCGACTTGTTCGAGGCCATGATCAAAACCAAAAGATTTGCCAGGCACGGAGAATCGCTAAAC…	MU55092
c15d_16-D08-M13R_c	TCTCCAAAATTTTCACCTAGAAGAGCGTGCTGCTTCTCAGCCATCGAATTAGCACACTATAGCACTGAGTTCTCTGTTCCCCTGAGATGACATTCTTGGTCAGAGCTCCCTATTGTCATCATTTCTCTTCAACTGCCATGGCAATGTCCTCGAGCTTTTGCCCTCACCTTCCACTCCAATTTGGAGCCAGACCCATTTTCTACTTCCCAACCAAACCCTCATTTTCTCTCTCTTTCAAGCCTTTCTCTGTTCAAGCATCCAAAAATTCTTCTGGTAAAGAAGAGCTGCGTGTTGGCTTCCTGGGTCTTGGAATCATGGGTACACCAATGGCACAAAACCTTATAAAATCAGGCTGTGATGTGACTGTTTGGAATAGGACCAAGAGCAAATGTGATCCTC…	MU55093
c15d_16-D11-M13R_c	CTTCCTCCTTCGCCATGCTGACCACGAGAAAATGGTTGGCGATGGCGAGCCTTCCATGATGGCGTCGTGCTGTCGCCGCGAGCGTTTATCTTCTTTGTCTTGGTCTCGCAGCGTTTCTATTATTTTTGACGAGTTTCAGCGGTAGTCCACTCTCGGATTGGTCCAAGTCACTTTACCCCCATCCATACCGTGCATTTCTGCAAGTTTGAACACTTTCGAACACCAACCATCTTAAATCAGAGTCCATTTGGGTAAGATTTGGCGAGCATTAATGCTCTTTTGCCATTTCCAATTAAATTAGCAGTCTTTAGAAGTATTCCTCTTGAACGCTCTATCGGTATGATGTTAATTGAACGCTCTATCGGGTGAATTTTGAAGTATTCGATTAATTGTAGTTTT…	MU48943
c15d_16-D12-M13R_c	CTACCATATGGCCGTAGCTTGACCTTTTTAGAAAAATGAGGTCAAGTCCTCTCTATTGTTTCTGAAGTCTGGAAAGGGGTGTGCTTCTATTTCTTCTTTTTTCTGTCCTTTTTCCCTCACGTATTATTTAAATCAATTTAAGGAGTTGTTCTTGTTGATTTATAGGTTACGTTGTTTGAATTCGAATGATTATCATATCCGATAGTGATGATTGAAGATATATGTTGATTTTTTTTCTTTTTTGCAAATGATCTCAGTTTCATGGTTAATCTGTATGTAATTTTTCATTTCATTTCACTTTCTTCTTTTTCTTTTAAACAATTTTGATTGAGTTTTGCTTCTTTTGACTTTGATTATTTCACTCGGTCACGTTGTTGATTGATCCTACGTTTGTTTTTG…	MU55094
c15d_16-E02-M13R_c	ACTTTGGAGATGGCTGCTGCTTCTGCTTCGCTGATTCTCCCCATCAATGGAGGAAACCTTCCGCCTTCCCAATACCTCTCTTTCCGCCATAGTCACCCTTCTGCTACTTTCTCCAGGTTGGGTTGGAGTAGGGACCAAGATGTTGGCAGAAGTACCCACAGAACGAGGGGTCAAGCATTTCGAATCTCTAATGTCTCGCCTGCTAAAGATGGGTTAATCAAACAGGTGATTATGGTAGACCCCTTGGAAGCCAAACGTATGGCGGCAAAAGAAATGGAAAAGATCAAAGCGAAAGAGAAATTCAAGAGAAGACGTCAAATAGAAGCGATTAATGGAGCATGGGCAATGATCGGTCTGACGGCTGGGCTTGTCATTGAAGGTCAAACCGGAAAAGGAATT…	MU54241
c15d_16-E03-M13R_c	ACTTGAAGTTGGAGAACACTTTACTAGATGGAAGTCCAGCCCCTCGTTTGAAGATATGTGACTTTGGCTACTCAAAGTCATCTGTGCTCCATTCACAACCAAAGTCAACAGTCGGAACACCTGCATACATTGCTCCAGAAGTGCTATTAAGGCAAGAATATGATGGCAAGATTGCAGATGTGTGGTCATGTGGAGTGACCCTCTACGTAATGCTTGTTGGAGCCTATCCTTTTGAGGATCCTGATGAACCAAAGGATTTCCGAAAGACAATACAAAGAATCCTAGGCGTCCAGTATTCCATTCCTGATTGTGTTCAAATATCTCTCGAGTGTCGCCACCTGATATCAAGAATTTTTGAGGCAGATCCTGCAACGAGAATCACTATTCCCGAGATTAAGA…	MU45616
c15d_16-E09-M13R_c	AAATTACATTACATTACAAGATAAAATCGTTATCGGTCTTCCTTACAATTATCTCTGGTTTAGAAGAAACAAAGGAAGTCAAGTAAAACTTTGAAACCAAATTGGATAAGTAAAACAAGATGGAGGAAGAAGATAAACCAGACATTACAACGCCTCTGTCCCCCATCATTTGGGATTTTTTTCATGTCCACTCCCACCATTAAACCTCCACTTCCACTTTCTCCTTCCTTTAATCACCCATCTCGCTCACCCATTTCATGGAGTTTTTCCAGACCCATTTCCCCTTCTTCCCCTATTTCCACCTCCTCTCGCCATCGACCACAACTATCCGCCTCGGTTGCCTTCAATCCTTCCGGAAATTTTGACCTCTCTTTTCAAGATGATGATGATGATTCTCCT…	MU55095
c15d_16-F08-M13R_c	CATGCTGCATTTTTAGTTGCCGCAGTACCAGCCTTCCGACGAGATCTTGCCATCAAAATTGCTTGTATTTCAGCCCCTAACCCCCGGCGTTTGTGAGATACCGCTCATTTTTTCAGATTCCTAAGTTGCTAGAGATTTGGGTGGACTCAATAAAATCAATCCATGTCTTCTTTTTTAGAACTTGAAAATTCATCTCCTAATATTTTTATACCTGAAGAATGGTCTGAGGCTGCAGAATCCATAGTTTTTGATTCTCCCACTTCGCCACCCCCTGTTGTTCTTATCTGTGGTGCAAAAAACTGTGGCAAAAGTACTTTCTCACGTCACCTTCTCAATGTTTTCCTTCAAAGGTATAAAAAAGTGGTTTACCTGGATTCAGATGTTGGACAGCCTGAGTTT…	MU55099
c15d_16-G03-M13R_c	CATGACATAGCTATATGAATATCAAGTCCTCATGACATAGCTCAGTAATCATGTCGTTTTCATTATCTCAAGTCCTCGAAGAAGTTGATATATTTCTACCAGATGTGCTTCTTGGAATTTAGGTGACGATACTCCCTAGGAATAGAAATGAATTTGGAAGTGACTTTCAATTGCAACAATAATCGTAAATTCACAGAGCTAAAGATTTAATGTCATCAAACAAGCCCTTGGCGATTGATCAAGCTAAAAATTACTTCTAAATTCTCACTAGACCAAACATAAACTCAATTCAAACTAGGGATTGAGAAGTCCAAATGTATTTTACCCATTCTGATATCTATTTTTATAGAATTTTATTGATCGATCTTTATAGATTTTTTAGTCTAAATTTTATGATCT…	MU55100
c15d_16-G04-M13R_c	AAACCCCATATTCACAAATCTCTCCTCTACTCTTCCCTACCCTGCAATCCATCGTTATACCTCTTGTTTCGTTGGTGTTTTACTTTGCTTCAAGAGGAAAAAAAAATGGCCAACCAGTTGTGTACTCCAAACAAACTGAAGCATAAATTGCAGCTGAAGAAGTACCTCAAACCTTACACCTGCGATGGCTGCAAGGAAATAGGCTTTGGGCCTCGCTACCGATGCGAGGAGTGTAATTTTGATCTTCACAAAGCTTGTATGTTTCCACAAGACTCGCCAACTTTTCATGAATTCTTCCCACAGTCCGCCTTCGAGTTCTTAAAAACCCCACCAAAGGCCTGCCACGACCAATGCAAAAAGTTTTGCGACGCCTGAAATCATGGTGCGAATTGAAGCAGG…	MU55101
c15d_16-G07-M13R_c	ACTCCTCCATCTATTCAGATTTCTTCAATCAAACCTTCCCAAAACACTTCCAAATTCTTCCTGTTCTCTCAATCTAATCCTTCTCCTCTCCTTTCCAGTTCCTTCAAGCTCTGCAGTACACCCACAGCTCGCGCTTCTTCCTTAATCGCTTTTGCTGCCAAGAATCTCTCGGAATCCGAGCTCAACTCAGTGCCGGAGACCGCCGGGGAAATTGCTGGGAAATTTCCTTCTGACGCCGGTGTTCATGCTGTTTACGATAAGGAGGGCGATGTTCAGTTCATCGGCATTACAAGAAACATAGCGGGGAGCGTCGCCACTCACTGGAAATCAGTACCGGAGCTCTGCGTTTCCGTCAAGTTTGGAATAGTAGATGAACCTGATAGAACAACCTTAACACAA…	MU48062
c15d_16-G08-M13R_c	CAACTATCTCTTGTTTTTTCTTCTTCAACCGCCGCTGCGCTGTTAAGCAGATCGAACGAACTCGTCGGCGTTCTAGGAAGGTAAACGATGGATTCCGAAACGCCGCATGTTCGTTTACAAGAAGAATACAGATTCAAGAATCCGAATCGATCGCTCAAACTTCTTGTAATCGCCTTACCATTGCTAGCGCCACTCCAGAGCTCGGCGTCAACGGCAGCGTTGGTAGGTTCTTTAGAGCATTCGAGGAAGGCGTCGAAGAAAGGATCTCGCTGTGGATTTTGGCGGTTCGATTTCCTCCAGTCTTGAAATCCGAAGCGTTTGGAAGAGGATAGGGTGGTGGAATTGGGAGGTAAAGGGAGGAGAGAAGAGAGAGGAGAGGCGGAACCTCGTCGGAGCCTG…	MU47935
c15d_16-H04-M13R_c	TACATAGAAATATTAGAATATCATCCTCAAATTCGTGAAGATTATTTGAATGGAACTGAGACTACAAAGCTACACTATCCTAGCGTTACAGGCCATTTTAAAAGCCAATTCACCTTCCACAAGGAGAATAACGGTAAAAGCGCACCTGTTTTACCTCTAGAACGGAAACACTTCTCCCTGCCACGGTCCACCGTTTGCACAAATTTGGTTTCACCTGATCATGAATCTGTTCGGCGAAATCCCAAAGTTTGTAATAATAGTATGGGATTACCGGATAGAACATTTGGGAATCCATCGAAGGCTTATCATCCACCTAAAGTGCCTACTGGACGAGTTGCTGGACCTATTCTCCCGTATGAGCACCGAAACATAAAAGATGTTTATTCAAAGCTAACCTCA…	MU55102
c15d_16-H07-M13R_c	TAAGTTTTGTCTCTATCTCTTTTCCGTTACGCTTCTCTCTGACTTCAGCCATTTCCCATTCATTGATTTTAGGTACTTCATTAAATCGTCGCCATTCCATTGCATCCGCTGGCAATTGAGAAGAGGGCAATCAAAGAGAAACGGATATGGGGCTTCTTTCCAACAGAGTTAATCGGGAGAGCTTGAAACCGGGTGATCATATCTACTCTTGGAGGGCCGCTTATATTTATGCTCATCATGGTATCTCTTGGAGATGGAAGAGTTATTCACTTCACCAGAAGAGGTCAAGAAGTAGGAACCGGGACCGTGCTTGATGTCTTTCTGGCAAGTTCAGGACCTGCTCGATCCTTTGTGCCATGCCCTACTTGCATTCCTCTCGAAGAAGGGAATGGGGTTGTT…	MU55103
c15d_16-H11-M13R_c	AATATCTAGTTGATCCCCCAACTCACGGCCGGTAACCGGTGGTTTCCGGCGAGGTGGGAGTGAGTTTACAGTGTAAAATAGTAAAAAAGAAGCAAAGTAAAATGTCATTACAATGAAACTGCCACAACTTGAAATGCAAGAAGCCAAAAAAGCAAAACAAAATATGATAAGAATGAGAATCAGAGTAAATGAAGAAGGCAGAAGAGATCTCTCACCTAACATTGGTCCCATCAGTCTGAAAACAATCAGGTTTTGATCCAAGTTTCATGAACTTCATCTTGACAAACAAGAAATAACCTTCAAGTTTACTCAATCACCCACAAAAAAAAAAAAAAAAAAAAAAAAAAAAAA	MU55104
c15d_17-A06-M13R_c	CTATGAAGATGTTTGCCAGGACATTCTTGTTGGTTTGCTTCGGCTGAGAAGATGTGGTCGTAACACCACTTGTCCCGAACTCGTGAAGTGTTCCATTGTTCGTGAACTCCATGTGTATGGAACTGCTGTTCCAGTTCATGGACGTGATACAGAGAAGCTGCAACACCAGGGTTATGGTACGCTTTTGATGGAGGAGGCAGAGCGGATAGCTCGTCATGAGCATCGATCAAAGAAGATTGCTGTTATATCAGGCGTTGGGACCCGCCATTACTATAGAAAATTAGGCTATGAACTTGAAGGTCCATACATGGTGAAAAGCCTTGAGTGACGAGTTTGAATTATATTATGAATCAATTTTGTTTCGATGGTATTAGTTAAAATGTTATGTTGTATGCTTCA…	MU47471
c15d_17-A07-M13R_c	ATACTCAAACTCACATAAGGAAATCAGTGAGTGGGTTGGCCTCCTTCTCCCTGTCTGACAGTACCTCGAAGTAAAGAACTCATCTTTTCATTTGGGATTTTCCCATTTTGTGCTCTCTGCTTTGATTCTTTCCCTTTGTTATGGCGCCGGTTTTATCTCGGTTACTTCTCCGACGGAATGTTCACACACCATTTCTTCGCACCTCCACCACGGCCTTTAGCTCTTTCAGAACGGTTCATTCTATGGTTTTCTCCACTGTAGAAGTGGACCAAATATCAGGTTCTAAGCCAGGAGACGTTCTCAATTTGGTGCAGGGTAAATGGATTGGATCGTCCGGTTGGAATACTATTGTAGATCCTCTAAATGGAGAACCATTTATTAGAGTTGCCGAAATCAACG…	MU49847
c15d_17-B04-M13R_c	GAAATCTAGGGTTAGGGTAATTAGGGTTGCAATTTTGCCTTCTATCTCTACGGAGAAAATCGACGCGATGAAGAGCGAAATTGAAGATGAAAAGTCATCGATTACGGGGTGGTTATTTTTTATAATTGCTCTGTAAGATGAATATCAATCTGGTTCGTATTCACTGAGCGTCCCGTTTTTCTTAATTTTTGAATCGAAGGGTCCTATGGATGGGGCGCCATTCTAATCAATGCGCTTTTGCTCCAAGTTTGCCTTCGGAAATCGTAGTGAAAAGCAGATTGCCGAGCCAAGATCCGAATAACTGGTTCGGCTTTCGAATTTTTAGTTTTTCATACAGGATTTTGCTTGCATTTTTTTAGTTGTTTGATTTGTGCGAAGGTCCCAGCAGAGGGGAGGAGA…	MU50716
c15d_17-B05-M13R_c	TGAAGGGGTAAATTCAAAGTTCAAGATCTCATAAGAAAGAAAAAGATAAGAAAGCTCCGCGTAGAAGGCATCAAAATTCAATTCTTCCAAGAAATTTCATAGAATGAATGACTTCCGGAGGTCCGGAGGTCCGACCGCTAAGTGGGAATATATAGGATGACTCCGGACGGATATAAGGAATGGAGTCTTTTCACTACTACTTCACCTTTATTATTCTAAAAGATGATTTGAGACTTTTCTTATTTATTCTCAAAGTTCAAAGGCGAGATGAAATTGAGAAGCGAAGAAGAAGGAGGAGTCTTCTGAAAAGGAAGAAAAGACTCTTGAAAGTCGGACAGGTCAGACTCAAAAGTCTTCAACCCAAAGCCGGAGGCTAAAAAAAGAAAAATCAAGGTCATC…	MU55105
c15d_17-B07-M13R_c	TAGACAGGGCAATTCCGATTCAACAACTAGAAATAGTAACAAGGTTAAAGAAAGTGATTCTCGACATGACGCTGAATGGGTTGAGCAAGATGAGCCTGGTGTATATATCACTTTTACCTCACTTCAGGGTGGTGCCAAAGATCTCAAGCGAGTGCGTTTCAGTCGAAAACGGTTTACCGAGAAGCAAGCAGAACAATGGTGGGCGGAAAACCGAGCAAGAGTATACGATCAATATAACGTGCGTACGATCGATAAGTCCAGTGTAGGTGTCGGTAGCGAGGACTTGGCTCACTGATGCGGAAACCGGTCCGTCTAATCCAATTGATTGTAAATGAAAAAAGGTTGTTTACATGCTCACAGCTTATATTACTGGTAAGTGATAATATGATCAAATTGTTT…	MU55106
c15d_17-B08-M13R_c	TTTATGCAATCTGAACTCGAGCANCGACCACAATCAACATGACGACCAAGGACAGAACCAATGATGATTGGATTTTTTCATCTATCTCATCTTTTTTCTCTGGCTTCAGCTTCTCTTTCCCAGAAAAACAAAATGCATTGTTCAACAGGGAGACAAAGTTTTCTATTAGCTCCCTGATTTTTGTGAGTGATATTTGCAAAATCCAGCTTAGAATGACATTACCAAAGTCAGGTCCCTGTTTTGAGCTCCCAGTGTTCCCATTTCCACCTGAAGAAGGTAACTCCTGGAGCTTCTCTACAATCCCATGGTTTCTAATAGCATTCCAAACATCTTTGTCCAAACACAGTGAAATTACCAGTCCCTTGAAAGTAGGATCTGTTAGTATCCATTGAAAACCTT…	MU45372
c15d_17-B09-M13R_c	TGGAAGCGGTGAAATCATTGTTGATGACATGAAGTATACAGTCACACACGTAGTAGAACCAGTTGAAAGGGGAATTGCAAAACTTAACAAAACGATCCATCGGTTCTCTGAAAACGTTAAACGGCATGAAGAGCAAAGGAAGAGTGCCAAGGATGATAGCCATTTGATTCCTTTGAATTCTTGGTCAAAAGAATTTTCTGAAGTTGAAGAAAATCTTACTCAAGGCAGTGTAAGTGACAGTGGAATCACCAATGGTAAGAGACAACATTCTCAATCAAAAGCCACGACTTCTCGAATTAGATTTGGCAGATAACATCTCATTTGTTGTGCATAAAGGAAATGTAAATCGTGAAAGAAACTTATGTGTTGGCAATGGCATGAATTTTAAGCATGCTGATT…	MU55107
c15d_17-B11-M13R_c	CAAAAGGCTGGTTGATGATCCAATTTCCAGCAAGAAAACAACAGAATCTCTTTGAAGTTAAATTATTAATAGTTTTATAAGCATCTTTCTCAATTTTACTGTAAAGAATGCTGCTGCTGCTGCTGCTTTCTGTTTGTTTGTTTGTTTAAAGCTTGGTGTTTTTAGCATAAAGGAAACCTGGTTGTTGTTGTTGACGTTTGCTTATTAGTATCATATTAGAACATGAATCAAAATCTTGAATACAATATATATCTCAGAGTGAACATGAATTGTTGTTTGGTTAGGCAAGTTCACAAAACATCTCTCATTTTCTCTACTTGTTTTCCTTAGAAGGCCGAAGTGATGGGAAAAGTCAAGGTAGTTGGAAGTGTCATTTTCCCATCCTTATCCAAGAGAGTT…	MU55108
c15d_17-B12-M13R_c	GCTTCCCTTTTTTCAATTTTTCTCTCTTAAGAATAAAAACTCTTACTTTATTTAATCTTCTTCTTCTTCTTCTTCTTCTTCTTCATTTCTCCCTGTTTCTCTCTTCACAATTTCAATACCCAATCGCTGTGGACCAACCCACGGTCATAGTAGATTCTCAGGTCTGGCCGGACTACGCACCATAGCCGTTCGACTCGGCGGCACCGGCACCGGCGGATTTTGGTACTGGAGGAAAAAAAAGAGGCGGAACCGGAGTAAAACCAAAGTTAAGCATCGGTTTATGGAGCTTTGGCACAAGATGATTTTCCCTGTCCGACGAGTTTGGCTCGCTGTTTCCTCTCGTGTTAGGGCTCGGAAAACTGGAGCTGGACTTCTGAAGCTTCATGATGATGTAGAAAC…	MU44073
c15d_17-C01-M13R_c	CTCATACAGCTGTAAACAAGTTCAATGTCATCCCTGATTCAATCCCAGAATGGGTGTTTGATTTTATGCCCACACGTGGTGGGTACTTTGTTGGTAACGTTAGTCCTGCAAGAATGGACTTTAGATGGTTTGCTTTAGGTAACTGTGTTGCAATTCTAGCATCTCTTGCCACCCCTGAGCAATCAATGGCTATTATGGATCTTATTGAATCACGCTGGGAAGAGCTGGTTGGAGAAATGCCTTTGAAAATATCATATCCTGCCATAGAAAGCCATGAGTGGCGAATTATTACTGGTTGTGATCCGAAGAATACCAGGTGGAGCTGCCATAATGGTGGATCTTGGCCAGTTCTACTGTGGCTGCTAACAGCTGCTTGCATTAAAACTGGACGACCACAGA…	MU46770
c15d_17-C02-M13R_c	ATTTGCAAAAGCATCCATTTACCTGCTCAGAGTGGGAATAGCATAGTACTTGAAAGAATGCGTAGGGGATACACCCGAGAGGCCTACTTGGATCTTGTGCACAAGATTCGATCAATCATTCCAGATGTGGGAATAACGAGTGATTTCATTTGTGGTTTTTGTGGGGAGACCGAAGAGGAACATGCGGATACCCTGAGTTTGATTAATGAAGTTGGTTACGATATGGCTTACATGTTTGCATATAGCATGAGGGAAAAGACTCATGCCCATCGGAACTATGTCGATGACATTCCAGAGGAAGTGAAGCAGAGAAGACTTACTGAACTCATTGAAGCTTTTCGAAACAGTACAGGACGGTGTTATGATTCACAAATTGGTAGTGTCCAATTGGTGCTTGTG…	MU55109
c15d_17-C04-M13R_c	ACTGCATAGCAATCTGCCGATTGAATCGATGAGTCTTTCTCTCTTATTCGCAATCTTCATGTTCTTCTGCTTCTGTTTCGGCTTGTGAAGACCCAAATGCTTCGTCCCCACAAGAATCTATGCAGGTTCATCTATGGCCTGAACCACCATCAATTCCTTCACTGTATACGTTCAGCATCCACTTATCAACACAACCACAGAAACAATGGCCCACATGGAAATCTTCCAAAGAAAGATGAGAACGAAGAAGCCCATTTGTATTTCTACAAGAGCAGAGGCCAGCACATTCTTACAAACCAACGAATTCTGGACTCTATTGTTCGAAAATCTGCAATACTTCCGACCGATACGGTCTTGGAGATCGGACCCGGCACTGGAAATTTGACATTGAAGCTTTTG…	MU52182
c15d_17-C05-M13R_c	TGGGAAAGTGGTTGAAACACCTACTACAAGTCATGGTGGTGATCCCAGTGAGAGATATGGGGTTACTTTCGGAACAAGTGGTGGATTGCCACTTCAGAGAAATATGTTCCCCTTGACTCCATTCTTAACAGCACCTCTTCTTAGCAGTTACAACACCGTTGATCCTTTGGGAGATCCTATTCATTGGACATCTCTCGCTTCTGTTCTTCCTACCGGACTTTCTCGCACAGCTGAGGTTACGAAAACTGAAACCTCTTCAACTTACACTTTGTTTCGGGCTGAGGAATAAAGTTCAAGGAATTTCTCGCACACCCTACAATCACTTTTGAGCTGAACTCAGTTAGACTGGGTTTCTGTGCTGATGTTGCAGCATCTATACATGTGAACAAGCTTTAAGGA…	MU48361
c15d_17-C06-M13R_c	TTACTTCCTTCAAAGCCTCAAATATCAATATCCGTTCACAGTTCCAATTCCTCTCTGCAAAATTCTCCTACTTCTCTAATGGCCTTCAGCTCTTGTTCTCCCTCTTCCATTTCCCTTCATTACAAAAACCTCAAAACCCCTTTTTCTTTCACCCACAAGCCATTCCTAATACTTGCCTCCTCTGCTAACGATTCTACCAGACCTTCACTTCCAATCTCCACGAATTCCAATCCCAAAGCCCGCTTCGTCGCCCGGAGGAGCGAGTCCGTCACGGTTCGGCAGCTGGAACGGCCTCTAAATGAGTATATGTGTTTGCGGGCTAGTCAGTACTCGGTGTTAGATGCGGAGAGGATTGAACGGATTGATGATTGTACTTTTAGGTGTTATGTTTATAGATTT…	MU53865
c15d_17-C07-M13R_c	AGAAAGCTAAATTAGGGGCTTTGATGCAAAGGGAAGGAAAGTGGGAGGAGGTAAGAAATTGTTATATCTCATTTATCCTCTCTCTCTCTCTTCTTTTTCTTTTTTCTTAATTCTTGTCCTTTCCTTTTACTTTTCCCTTTTCAACTTCCTTCTACTTCACAAACATGTCTTCAACAAAGAAATGGTGTCAATATTAGGCCTGTCTAAATTCCTTGTGTGAGACTTTAGGTTTTGATATCAAGTTTTCCATTGACAAAGGGAAGGAAGATGAGTGTAGGTGTGGGTTTGATAAAAGCTAAGTGAATTCTAAGAAATAAAAGTTGGTGAATTTAGGTAAGACAATCCCTTGGAACCATAGTTTTCTTTTTCCATCAATTCATGCTATTTTTTGTA	MU49370
c15d_17-C08-M13R_c	TTTTTTTTTTCCCCCATAAACTCTACTTGGGCTTTCGTGGGTTTTACCAGTTAAGCTTCTCTCTAAATAAATTACCCGCATTCTCCTTTCTTAGATTTTTCTTCTTGTTCGAATGTACAGAGAACCCGACGCCCAGATATGGGGTACACTACTGACCGTCTTTCTTCTTTCTCTCCTTCCAGTCTTTTCTGCCAAGAAGATGCTTCTTTCTTGACTGACGATGACCATACTCAACAACCCACTTCCCTTTCCGACCCTCTTCCCTTCTTTCTTGCCGATGATGATGATGAGTATTTTGAGATCTTAGTTTCAAGAGAGATTCTCACTGAATCTAAGACCCGTTTGCCCCTTAACGATTCCCCGGCCGCGATTCAGAGTTGGTTGAGGAGTGTCCGATTG…	MU55110
c15d_17-C10-M13R_c	ACAGAGGTATGTAGTTTTATTAGTCAATTCTTCCTCTGTCTGAAGGCATGCATGGGAAAGTTGAATGCACCCTAGTTTCCTCGTGCGATGGAATGACAATTATCTACCTTTTAAAAACTACACTCTTTTTTTTTAGTTTTCAATCCTCAACTTAATTTTGAAAACGCTTCTAAAAAGTAGATAGCAAACAACTGGCAGATGCTGTGTTTTGTAAGTTAAATTTTCAAAAACAAAAAACCAAATAGTTATGGGGCCTTAGGAATTTGAATTAGAATTCAAATGGAGAGATGGAGAAACAGTACAACTAATCCAGATGGGGAGTGAATTAATGAGAATAAAATTTCCTATCTTACCGCAGGGCCTACAAATAGGGAACCATTTGCCTAACCCATTACGATA…	MU55111
c15d_17-D12-M13R_c	AGCAAACCATCTCCAATCGAGTCACCTTTATCACGGGAAAAGCATAATTGTTCTAATAATTTCCCCAGCACCCCCAAGGCATTGGACCTGAGAAGTCCTCCCAAGGATGAAATGAATGCAAATGAGAAGGGAACATGGCAGATGTGGAATAGTTCTCCCTTTGGCCAGGATGGTTTAGGTTTAGTAGGTGGGCCAGCTGGCTGGATTCGTCCTGCTGAATCTAATAGACCAAATATGGACGATTTTTTCCACCCCCCTCAGAAAACTATCCCACCAACATTCATTAAAGAGGATCCAGTTTTGTCTGGCACACTTCCTTCGCAGAATGTTTTCCTTGGTAATGGCCAAAGTGTAGGGGCATTTAACCAAGTTATGAGTTGTGATCATGATCCATGGTTA…	MU43171
c15d_17-F12-M13R_c	GAGGAGATGGAGCTAATCAGCCTTGCGATTCGGAGGCTGATGGAGGAGAACCGCAACAGAACCACCTCTCATCGGAGCTCCGGTACCGATACCGACGCGGACGATATGCAACTTCTTTCCCAATTGCTCTCTGAGGTGGAATCAACAAGAGAAGAACAGAGGCTTAACCACTACTCTAAGCAAGAGGATGGGGAAATAATTGAGACAAACTTAGAGGCTGAAGTAGAAAATAATGTGGAAAGAAGTGAAATCAAGGTTAAAACAGAGGAGATAGTGAAAGAGCTAAAAGAAGTGAAGAAGCAAAATTTCGTAACTCACTGCCTTGTTTCAGCAATGATTATCCTCACTGTTGCTTGGCAAATCTCTGAAGTGTCTTTCATTTTGAAACTCAGAGATGGG…	MU55113
c15d_17-G02-M13R_c	AGTCGTCTGAACCGCGGAATTCTCAGCCGGGAGTTGCTCGCCGCTACTCAAAACCTCGGTTATTGGGAGGTCAAGAAGTTCCTTTCCTCTTCTTCTTTCATTTCCGAAGGATTCCGATCTGACAATCTCTCGGGACTTGAGTAGGACCCCTGCTTTCTTTTCTTAATCTCCATTTCTGCACCTTCGATTGAATTGAAAGAGGATTGTTAACGTGATTAATACCTGGCACTTTGAACATGTCGGCTCTGTTCAATTTTCATTCCTTTCTGACAGTTATTCTTCTGGGAATTTGTACCTGTACCTATGTGAAGATGCATTTTCCTGCTATTCTTGAGCAAAGAAATGGGTTCCGTGGCTTCTTTTGGAAAGCAGCCAGAATAGCATTTCTTTCTCTTTATG…	MU55114
c15d_17-G08-M13R_c	TAGCCCGAGGGAGTTCAGTTTTCCTGTTAAAGATCATCTTGAACTTGGGAAGCAGCTGGACATTTTTGACTTTGATGCTGCAGCTGAGGTTAGTGGATCTAAGTTCTACTACCTGAAAAATGCGGCAGTAACATTAGAATTGGGTCTGATCAACTGGACACTCTCTGAAGTTATGAAGAGAGGCTTTACTCCTTTAATAACCCCGGAAATTGTCAGGTCCACAGTCGTTGAAAAGTGTGGATTCCAACCCCGTGGTGAAAATACTCAGGTTTATTCCACTGAGGGAAGTGACCAATGCCTCATTGGTACTGCAGAGATTCCTGTAGGAGGGATTCATATGGACTCCATCCTTTCTGAGTCTTCATTACCTGTGAAGTATGTTGCTTATTCTCATTGCTT…	MU55115
c15d_17-G11-M13R_c	AAAGAAGGGAAGGGAACTCCACTCTCTCCTTCGTACGTCTCCTCTGAATTCAAACCTCAAATTCTGTAACCGACGGCGGGGCGCCGGCGAACACTTGTGGTTATCGCCTCGAGCAATTGGTCTGTGTTTTTTCTCGCCCCCATTTTCTTTCGGAAATTAGCAGATGGCACTTAGACGATTGTTAGGCTTTTCAGATGGCGAGATCATGAGATCAGATGCTAAGCCTTGTTCACAGTTGATGAAACAGACTGCTGGGTTATGTTCTGTTGAAGGAGCACTTGGATTCTGGGTTCTTTGTAGATTACATTATGGTCCAAGAATTACAGTACCTAGGAGTCTTCGTTGGGCAGCTTGTGGAGCAGCATCAATGAGTGCAACCTCGGCTTTGCTTGTCCGATT…	MU51043
c15d_17-H11-M13R_c	GGGGCAGACACAATCAAGGTTAGCACCTGCAGCAATTTGATTGGTACTTTTCGTAGAAGTTAAACTTAGTGTAGTTTGTTTGATGAGTTTGTACAAAGTTAATCATCTTCTTTTTGAGTTATACTAAGTTGGGTTGGGATGAAGAAGTTTTTGGACCTAAACCAACTATTAGGATTAAAAAATTTCATCCATTGGAGCTAGAGGGTTGTTTCAATCTCAACTCAATCAAGGAATTTGAGTTGGGTTAGTTGATTTAGGCGTTTCAAGTTATTTGTACCCATTTGTGAAAAAAAATACTCTAATTAGGAGTTCTTTTTACAAAAAAAAAAAAAAAAAAAAAAAAAAAAAAA	MU55118
c15d_18-A02-M13R_c	AGGTGATGAAGAAGAATCAGCACATCCCGGTGAAGTTTCAATAGGGAAGAAGCTCTGGACCTTTTTCACAACGTGACCATTATTACTAAGCCCTTCTCAATAATGTTGACTGTTGATGATCGCTAAGTGATGGGGGGTGTGTAGAATTGATTGATGTTAGAGAGAAGGTTTAGATGTGTAACAAGAATTCAAATGTAGTTAGAACTGCAAATTGTTCATCAGGCCAGTAGGGGGATTTGCTTTTTGTTTCCCCTTTTTTTCTCCTAGGATTCAGGATTATCCCGCCATTTTATATATGTATTTTTTTTTCCTTTTCTTTTTGACGACAGTCGTTATCTTTAGCTAGATATTTGACATTACGGCAGCCACTGACCGTGGATGCTTGGCTACTCACCGAAA…	MU55119
c15d_18-A06-M13R_c	AGATATCCAATAACTTCGATAGGCTAGACAGTGGCAAATGTGGGAAGATTACACTGGCTGATCTCTTGGAAAGTCATCACTAATGTGAAAATGCGATACTGTCAACGAAGAACTCGAGTTATTGGTCGTCACAAATTGAAAGCAATTTCATTTTCAAATTGCAGATATATAGTTGAAAGTGCATATATCTGGGACGTGCAAAGCAAGACCTGAAAGAGAGTTTGCATTTCCCAGAACAATTATTTGCTGCTCTTTCACCGATGATTCTGTACAAATTTTGATAGCATAGGAAGTATTCTTCTATCGAAACTAAAAGATAATTGTTTGAACTTGTTGGACTGTAATTTGTTTATTGGTTTATACCTCTGTATGTGAGCATGGGATGTTGCTCTTGAATAT…	MU55121
c15d_18-A07-M13R_c	AGACAAAAGCTCAAAGTACAAGAGAATTATACAGTGAGCAAAAGAATCTAGGGATCAGTAAATGCACCCAAAAATCTCAACTAGGTTGACACCCCCTTGGCATCCTCATCATATCCATACAAACTAGTAAATACTTGCAAACTGAGGCCAAACAAACAGCCTCTACAGCATAAATAAGAATGTGTGAAAATCCAAGGAAACAAAATATCCAAACTGTCTAGTAACACAAATAAGTGAGAAAATCCAAGGAAACAAAATATCCAAACTGTATAGTAACACAAATAAGTGAAATAGGAGACCAATTATCCCTAAAACCTGGTTAGTTTGCTAATATGAAGGCTCTCCAATTCAAATTTAGCTCAGAAATGTTGTACATATCAAACTCCTTAGATAGAATGC…	MU55122
c15d_18-A08-M13R_c	AGAACCAACATGACATGGGGAGCATTTTCCTCCAGGGTTAGAACTTATCAGAGAGGCTTCATGGGGGAGCCGAATGAGGTGAGGCCAGGCAGGGGTGAATTTCATGAAAACCCATCGCCTTGTATATGTGAAGTTGCCAAGCCTCATGTAAAGTCTGATTCGGGACCTAGAAAATATGGCAAGAGTGATATAACACCAAGGAGAGATGAGCCTGCAACAGTAGACGACCAAAACAGTGATTATGAGCCAGAATGGCCAGACTCAGAGGAAGAGGAGGATCAAGTTGACTTCCAAGATAAAGGTCCGTTGAATGCGACAAATTTGGAGTATGATGCAATTAACTCTGAGGAGCCTGAATTGGAAGGGATGCTCTCCGACTAAACAACCTCTATCCGTATC…	MU55123
c15d_18-A10-M13R_c	AAAAAAGAAAAAGGCAGATTAACGTACCTGAATAATGAGGGTTTATCTTGTTCTTGAGATTCTTTGAATGAAGAATATCAATGGCTGATTTCACAGTGGATGTAGGCGTTTTCTGTGCCGAACATTCTAAATCTTGAGAATGGCCAAAAGGATCCTTAGAAGAAACAGTTCAAAATGCTGTCAAATCATGGGAAATGGAGCTTTCCCACAAGATTAAATTACAGGATTTCAACACCATAAACCCTCGCAATTTCAAGCTTTTCGTTAATGGAAGAGAAGGACTTTCAGGAGAAGAAACACTGAGAATTGGAAGCTACAATGCATTCCTGAAGAGTCCTTTACCAGAGGAATTTCAATATTACAAAGCAGAGGAAGAGACATTTGAATCATCTCACGAAG…	MU55124
c15d_18-A11-M13R_c	TCCCTAGATGGAAAGAAAGGCATCAAGTGCACTTTAGTTTCTCTGCTACTGGTCCAGTATTTCATATGCCTCCACCATGTTCCGTCGTAATTCAGGAATCGGAGAATGGGCATTGGCATGTGCCCCTTGCATCAGAGCATAGTTATGAAGAAGATAGAAAATGGTTGCGTATTACAAGAGGGAATTTACAATCTCAAATGGCGAGGCAAGAGCCTCCACGCAAAGTTGAAGGTACTTAATAATTTGTTCACCCAGTATTTCCTCTCACCAGAATTAATACATTTCCCACATATTTGAGAATGATTTTTGAAATGGCTAAAATCTCTTTTGGTGTGTTTAAAATCACTGTGAAAAACATTTGATGACTTGAAATCAACTGAATTTTTAATCATATTTTTA…	MU55125
c15d_18-B07-M13R_c	AGTCTCCCTTCCTTGCTTTTGGCCTGTATTTATGTGTGCCCTTCTTTTTTTCTTTTTCTTTTTTCTTTTCCCTCCTGCTTCTTCTTTTGTGCTTTCTCACTTTTTAACAAAAGCAGCTTTCTTATCATTAAAAAGAATCATTTTAACCATCTAAAATGCTCCTCATGGATTTTTAGATGCTATCCTACATATGCTGTCGTATGGCTTCTAGCTAACAGAGGTTTTGTGGAATTGAGATCAATCTCATCAAAGACTTCTAGGGTGATTTGGAAAGATCATTGCCCGAACAAAAATAAAAAACTTTCTTGATTATTAGCTCCGTACATATCCTCTGGAATCTTATGGAAGATTGTGAAGCTATGGATTAAAGGTTACAAGGTTATAGTACTTGATATCCCT…	MU55126
c15d_18-B09-M13R_c	GTGGAAAGGCCAAGCGCAGTAACCCGGACATTGGGTTTGGGAATTCCCCACCCAAATGTAAGCGAATTTGTAGGACTTCCCATTAATGGGAGCTCCGTGAGAGTATCCATGGGAGCCGCATCTGTTGAAACAGAATCGGTCGACAGTAACATCGGCGGCAGTTAAGACGAGATTGATTGAATTTCTGTGACCGCCTTTAGAAGCGAGAGAGAATGTGGGAATTGGTAAGGGATTTGCCAAGGGAGTAATTGGGGTCGAGGATTTGAGAGGCTAAAGAAAGAGAAAGAGGTTTGGAATTGGAAATGGTATGATATTTGAGAACAGAGTTCCACCAAGTGGAAACAGAGGGGTTTGGGGGAATAGATTTGGAAGAAGAAAGGGAAGAGAGGAAATCGATGA…	MU45375
c15d_18-D07-M13R_c	ACACACCATTTGTCCATTTTCCTTTGCTTTCTCTCTTTCTTCAAACCCAATTTGGGATCTTAAATTAATTAAATTAAGCTTTTAACAATGGGGGAAGCTGCTGGTTTCACTGATCCAGAGAAGCAGAAACTTCTTCTTCATGATCATGAGGAGAAGCACTTCATGTCAAGTGAAGTTGTCCGTGACATCATCATCGGTGTCTCCGATGGCCTCACCGTGCCATTTGCCCTTGCAGCCGGACTTTCTGGGGCTGATGTTAGCTCCAGCATTATCCTCATTGCTGGAATTGCTGAAGTTGCTGCCGGAGCCATCTCCATGGGACTTGGAGGGTATACTATACAATCCCTTAAATACTTTGTTTTTCTTTTTAATATTTATTATTTCTTTTCGATGTCTAAA…	MU55127
c15d_18-D09-M13R_c	ACTTTTTGTTTCCTCATGCTTGAATTAGTTCTCAGTTCGTTTAATAGTGCTGTTCATTAAGCAACGAAAGTCGGAAGGTGAACATGAATCAAGTAGACGACTCAAAACACAGTTCCTTATAGAAATGGAAGGCTTTGACAATGGCAGCGAGCAGATTCTTCTCATAGGAGCAACTAATCGACCACAAGAACTTGATGAAGCTGCAAGGAGACGGCTTACCAAGCGACTTTACATTCCGCTCCCTTCTTCAGAAGCAAGAGCATGGATTGTGCGTAATCTCTTGGAGAAGGATGGACTATTTAAGCTTTCTAAAGACGAAATTGATACGATATGCACTTTGACTGAAGGTTATTCGGGTTCAGACATGAAAAACCTTGCGAAGGACGCTTCAATGGGCCC…	MU55128
c15d_18-D11-M13R_c	ATGGGCACTACAGATCCCTCATATATATGAGACCATTATCTATCTGGGGAATGCAATGGGCATTATCCTTACCAAAGGCGATACTTGACGCCCCGAAAATCAACGTAATGGACAGAATCCATGTCTCCTCTTCCAACACAAAGTTTTTTAACCATGAAACTGGTGTCAGAAGAATAGCTACAAAAGCTAAGTGTTTTGGTGATTCTGTTTTCAATTGTGCATGCTAATGCTTCTTGTTTTTTTTCTAATTAGCCCTTATAAAGTTGTCTTTGCAAAGCGATGATGTTCATGTGCTGCCTTAAACCTCTCCGAAAGTTAATAGGGTAGAATACTGTGGGTAGGTTTGAGGAAAGCATGTTTTCAGAGTTCGGTAATTAATGGTGAAGGTAACCCATGGTG…	MU53311
c15d_18-D12-M13R_c	TCACGGCAAAAGGAACAAGCATGGCGTTATCCACTACCTTATCTCTTCACGGCGCCGGCGCCGGAACCTTGTTCGGCGGTGATCTCTGGCAATTGGGTCACAATTATTTCGGAGTTTTCAGAAGACCCAGAAAACAAATTTTCTGCTCATGCTGGAATGGGTCTCCATTTCCATACCGAAACTGCATTTGGAGGGTACCCTCTGCAAATAACTTCTATTTGAAGTCAGTTGAGTCCTCGCCATTGTTCGCCGTCCGAGGAGGAGCTGAAGATGGCTTTTTATCGAATATGAATGATGATACTAATGACATGTACGATGAATTGTTCAAGAAATATGGGAATGTGGTATTCAAGAGCAATGACCAAAAGCCTCCTAGTGTAGAAATTGACGATGACGCAG…	MU55129
c15d_18-F02-M13R_c	AGAATGTTGGGTTTAGGGTTTAGGGTAAGAAATTTGGGAGAAATGAAATGGGGATGGAATGGCACCCCGACACGTCACGTCGACATCACTTTGCACACTCTCCCTATTAGAAATTAGAAACGCGGAGGAGATAGGGTCTGGGATGCATTGGGTCGCTGCGGGAAGATGTTGGAAGGTTATGGAAAAATGGCAGGGGAAGCTGCTGAAAACGTTTGGCATCACATAAAAGTTAGTCCTAGCATTGGTGATGTTGCAAAGGCCAGGTTTGTTCAAGGAACGAAATTACTTGCTGAAGGAGGACCCGAAAGATTATTCCACCATACATTTGGTGTTGTTCCTGGAGAAAAATACTTGCACTCATACGCTTGCTATTTGGCAACTCCCACTGGTCCTGTGAAT…	MU55130
c15d_18-F04-M13R_c	TACGCTACTTCTCTAATTTTGCATTTATATTATCATACTCTCTGTCATTTCTCCATCAACGCCGCTTCCGGTTTCTTCCTAGATAGTCTTCTTCTCTATTCCGAATTTCCATTTAGGGGTCTCATTCGAGAACTCGTTCTTTTCTTATTTTTCTTCGTTTGATTCCTTGTCTCTCTAGTATCTCCAATCTGAAGAAGAGGACGACTATCGGAGGGGACAAACAAAGCAATTGCTTTTGATGAAGTCACTGAAAAAGAAAACTGGTAGAAGAAAGAATTTGGTCAGTCGAAGAGGAACAGGCGACATCTAAAAAAGAGAGGAGCGAAGTTGTGAAAATTTCAGTTGGAAATGGACATAGTTGGAAATAATAAAGTTCAGTTGCTATTTTTAACACTCCAA…	MU55131
c15d_18-F05-M13R_c	TCTCTCTTTCGGTCTCCTTCGTACAATCGAGCAAGAATTTGGCAGATCCAATCTCGTTGTTGCTGCCAATCTTTCTTCTTTCTTCCGATTTAGGGTTCCAAGCTCCGTTCCTTGGAATCTCCGGCTGTTAATCCATGTCTTTTTCTCTTGTTTTTAGTCAGTTACTGCTTTCCTTCACTCTAGTACTATGTGTTTCTTCCCTTTGCATTCACGCCTCAGTTCATCACTATTCTTCTGAGAAATTCATTAACAAAGGCAATGCGTTTGTCGTTCATGGGGGTAGCGAGGGAATTCGCTCCTCCTTAGTTGACCGTAATGATGGCGATGTGGATTCTTCTTCCAATCGCGAATCCTATATTCGCTTCGAAAAAATTACATTTCGGAGACCCGAGGAGTTTT…	MU50670
c15d_18-F10-M13R_c	CCGAACAGTCCCATCACAAAGATTTTGGGATGGTTTTGATTCTCAAGAACAACAAGAGCGGCTTCATCCTGCAATGTATCTAATTGCTCTTGCATACAGAACTCTTGATATCCAAGATGCAAGGATGAGGAAACAAAGAATCAGGGATACTATCAAGGGCCAACTTTTCAGGATCCTCAATTGGTCCAAGAAACTTATTTAGAAAGAACATTGGTCCTCTTGATGTCAAATATGCTTCAATTATCAGGCGTAATAAATGCTACAGAATCATTATTAGGCGTGATAAATGCAACAGCAAGATGGTCGGTTCTTCCAATACCGAGCACAGGTAAAAACCTCGTATGAGCCAATCATCATTAGCATTATAGTATGGTCGTGAACAACTTTTTGGAACTACTT…	MU55132
c15d_18-G07-M13R_c	ATCGACTTTCCCTTCCCTTCGCCACCTCCAGCGTCGGCGGCGGATATTCCTAAGCTCTCTCTCTCTCGCTTCCGCTTCTTTCACGAGAAACTCTTTTTCAGTATCGAACCAGATTCATTTTTTTTCTGTCCATCTCATATCA
c15d_18-G12-M13R_c	GCCCGTTGACTGCCAATAGGAAAGGTGCAATGGCGCAGATCGGCGACGAAGTGAAGAATAAGCAGGTGATTTTCCGAGACTATGTCAATGGTTTCCCAAAGGAATCCGATTTCATCATTACCAGTGCTACCATCCGCTTGAAGCTTCCTCAAGATTCAAATGGCCTTTTGCTCAAAACACTCTATCTTTCTTGCGATCCCTTCATGCGAATGCCCATGAAGAATCAACCCTCTCCGTCTTCTTACTCCCCTGGCTCTTTAGTATTTGGGTATGGAGTAGCCAAAGTTTTGGAGTCTGGCCACTCGGATTTCAATGAAGGTGACCTCGTTTGGGGAATGTTGAAATGGGAAGAATACTCTGTTCTGGAGGATCCTGGAAAACTCATCAAAATCCACCATA…	MU55134
c15d_18-H04-M13R_c	GCGATAGCCGAGCGGAGTTGGCGAAGGCAGAGCGAAGAAAAACTCGGAAAAATGGCGTTCACAGTTCGAGGTTTGAAGGTTCCGCCGAACTCCGCGAGTCTTGAAGAAGCCCGGAATCGGGTCTTCGATTTCTTCAGATCAGCATGTAGATCATTGCCAGCAATCATGGACATTTACAACTTGGATGACGTCACTACTGTTTCTCAACTCCGTTCTACCATCGCCTCTGAGATCCGCAAGAATTCTCACGTCACTGACCCTAAGGTGATTGATATGCTTCTTTTCAAGGGAATGGAAGAGCTTGGTAACATTACTGAGCATGCGAAGCAACGGCATCACATCATTGGTCAGTATGCGGTTGGTCGCGAAGGACTTGTGCAAGATTTTGGCGCCAAGGAT…	MU46984
c15d_18-H06-M13R_c	CCAATTCCCAAATCTACTCACAAACTCATGAATTTTTCCCTTTCCAAACTTCCACTACCAACACATCTTCTGATATTACCTCCGATTATCTCTCTTTTCATCATCTCAATTACCCACCAAACCCGAATCCAAATCCAAATCCAAATCCAAATCCAAATTCTCTCTGTTTCACTCTCCCTCCGCTGCCAATTCCCATCAAACCCCAAATACCCAATTGGGAATCAACTACTTTCAACAACAATTTCTTCGACGCTGCTAACTTCTCTTGGGGGCTTCCCGATTGCGCTACTAAAGCAGAGAAATTGAATACAACCCAGTTACCGGAAGACATGAAATGGTCGGAATTTGTGGGGAATAATCCATTTATATTGCAAAATCAAGAAGCTCAATCTCAAACTC…	MU55135
c15d_18-H11-M13R_c	AAAGCCTCGAGATGGCAACTGTAACCCGTTTTCCTCCACTGAATTGCAGCTTCCCATCTTCTTCTTCCAAGCAATTCCCAACCAAACAACCAACACTTCCCCCTAAAATTCCTCCATCCATTTCTCATTTCACCCTCCACTTTCCAGACGTTCAGTATGATTTTAGGGGAAATGAGAAATTTCTCAAGTCCGTGATCAAATGCGGAGCTGCCCAAGTTGGGGATGGCTCTGGGATTGTGAAAGAGAGAAGTGTTTCTGTCATTCTGTTGGCGGGTGGCAAGGGAAAAAGGATGGGGGCAAGCATGCCAAAGCAGTATCTTCCACTTCTAGGTCAACCTATCGCTCTTTACAGGTAAATATAAATTAAAATGTCTTTATTCAGTTTTCCACAATTCCATT…	MU55136
c15d_19-A04-M13R_c	ACTAAATGGATCACCGACACAAAATATGGATAGGGGAAGTAATTATATATCTTCTTATTGAGGATATTGAAAATCACGTTCAAAAAGTACCACATGAAGAAGAAAAATCCGGTGACCAACGCCGGGTACTTCTCGAGGAAACCTACCGGAGCAACCTTCGCCTCTCCGGCGGAATCGCTACCTCCGGCTGGAGAAGAGGAGGCCGCCGCAAAGGTAGGGCGAATAGTCTCACGTTTAGCCGAGACAAGATGCGGCGTATCGAGGAGCAAAGAGGGGCGGAGTTGTCTTCCCCAGATCAAGTTGGCTCCCTCGGCGATGGGCCTAGTGTGAACGAAGGCGACATGGTGGCTGTTAGTGGTGGCGTCTCTGTGCAACTTGCGGAGGGAGGGAATGCCGCCG…	MU46651
c15d_19-A06-M13R_c	TAACTTTATTTCATGTAATATCTTTCTATAAAAGAACAGAAATAAAAAGTCATGTAGTATCTTTCTGAACAGTTACATTGAACAGCGTTGCATCTTTGCTTCAGCATTCGGGTTGGGAGTTGATGTTGTGATAAAGTTTCTTGCGTTTTGTGGTTCTCCATCTGATAAAAACAATCATCATGTAAGATGGAATATAAAACTACTCCTGTATTACGTTGTTTCATCGTATGTATGCTGTAACAAAATGCACAAACACATGTACATGTTTCAATTTGGCTATTTCTTTATGCCGATCATTTAATTTCGAGATACATTTGTTGAATAAATCTTGGACATGAAAGTTGCCATTAACAAGTAATTCTTGATCTCTGCATATACAGCGAAGGCTTATGACAGCGG…	MU55137
c15d_19-A07-M13R_c	TAACCTCCGCTCCAAACCTCTCATCCTCGTCAAGATCGCCTGCCTCATTCTCATCTTCTTCGGTACCTTCATCCCCGGCATCTCCCCCTGTTTCTTCAAATGGAACGACGGCTTCCTCCTCCTCGGCACTCAGTTCGCCGGCGGCGTCTTCTTCGGCACCGCTATGATGCATTTCCTTTCCGATGCTAACGAGACCTTTCGCGATTTGACTGATAACGACTATCCCTTCGCCTTTATGCTTGCTTCTTTGGGGTTTTTGATGACCATGGCCGCGGATTGTGTGATTTCCTATCTCTATCGCAAACCAACCGCTGATTCTTCAACCGATGTTGAACTTGGAGGAGCTGCAACTTCACCCTCAAAGTTTCAGGTCCAAAATGGCAGCAATGGGCATCATCC…	MU46687
c15d_19-A10-M13R_c	TCAAAGATATTTGTTTGCTTTTAGAGACAATTCAATGCCATTTGGAGGGAGGGTTTTTTGGAGACTGGAACATAAAAAATTATGTTGGAAAAATCATAAAAAGCAGGTACTGCCAAAGTCTAGGAGAGGTTGTGAATAGGATCTATGAAAAAATGGATTTGTTATTGTTTGTTGATGAGAATAAATCTACCAATCACCCTCTCTTCAGTGAGGATAGCAATAATTCTTGGAGAGATAACTTACTTAGTGATGAAGTCGGTGACAACTATAGCTCCAACGATCCAGTTTCAGTAGAAAACAAAGCCCATCAAAATGACAATGAAAAATCTCCAGGGCTCAATAATGTCTACACTAGCAAACTGATCAAAGCTCAAGAAATGAGAGAAAGGGCCCGAAGAT…	MU55139
c15d_19-B02-M13R_c	TAGAGGGGGGGAGCAGCACGGGGCGTTGGACAAGGGGTTCAACGGAGTGACGCTCGGCAAGACAAATCGATGTTCGACGAAAATCGGCGCAACCACACCTCGGCGAAACCA
c15d_19-B07-M13R_c	GTCATCACGCAAAACACCCATTGGCGGCGAGACTCGGCGTTGAGACCAATGACCGTCCGTCTGGGATTCCGATAAATGGCAAGAACCAACCATAAGTGATAGACCACCAACAAACAGAGACCTAAAGGAACCAGAAGAAAGTCAATAGCAGCCTCCTCCATTGAAGCTCAACACTCAGCTTTCTCTTCTCGCTTCTAATACCCGATGGAACCTAAAGGACGCCGAATAGAATAGACTGAGGTTGAAGCAAAGGAAAGACAAAGGAAAGACAAAGCAGAGCCTTGCAGAAAAAGGAACTCGAATAGTTCCTATCAAGAGGTCTCAATTCACAGACAACGGAATCAGAT	MU52366
c15d_19-B08-M13R_c	AGGGAAAAGTTAAAAGACATATCATGCTTTAGACGTAATTTAAATTAGCAGCAATATATAAGTTTGAGAATTTTCTAAAATATCAACATCCTGTTTTGAGCTCAAATGAACTCGTGTTAATTTCTAAAGTGAACATTACTAAGTCTATTTCCTATAAATTAACAAGGCATTAAGAAACTCTCTTTGGTTACTTCTAATAATATCTCCAATTTACCCCACTGTCACACTGTGAGTAGACTGCTCTTGCTGTCGCTTAAGAATCAGAACTCCCTTTAGAAATAATCAACAACCTCTGATAAAATAACCTCAATCACGTGTTAGTTACTTTATTAGTTAGGCACTCTAGAGTCTAAATTTAAGTTTTACTTTTCCAAGCTCCAACTTAAATTAGAAATCAAT…	MU55140
c15d_19-B09-M13R_c	ACGGCTGCTGAGCACGCAGACAAACACACCTAAACTCTTCTTCTCGAGCACGCATCACAGAGAAGACCACCACTTTGGCCGCGCATCATCTTCTCGTCGGACATCGGCTCCAGCTCCCTTCGCCGGCATGACTCCACCTGTGACCAAGCACCTACCAACGTGACTTCGCCCGTGACCACTGGAGGACTACCGCAAACTCTGGCCAAAACCCTAGAGGACCTGAAGTTCTCTCTTCTCACTGAAACACTCGCCTTAAGGGTTGCATCATTGTCTTTCTACTTTACCCTCAATGGGAAACCCTTCTCGGCTCCACTACGTTTTCTCTTATTCCTCCTTTTTTCCCTTAATCTTAAGAACCAGGGTCCTTAGAGGTGGTGGCGATGGCGGTGCAACGGGGGC…	MU55141
c15d_19-B10-M13R_c	AAAGATGAAGAAGGTGAAAAGTAAGTAGAATTGTATCAAGTTTAACCGGTTGACAGGGGTTTAATATTTTTTAGCCCTGAATCGGCAATCTCTTTGCAGCTACTTTGTTTCATTAGGTTTTACTTTGTACCTTAAATTTTTGTCAGTTCTTTACATAGCTTCTTTTTTTTACTTTGAATCTCTTTCTCATTCTTAGATATATGTATAAAATTCATATTAGAATGTAATTCATCAGAAATCATGTTTCCAACTGATTTGTCAACCCTGATTTTCAAAGTAACAAGTAGACCGTATGTCAAATTTCTGTATAATCGGGAGTCTCTTGTCTTGAGCTCCTCCATGGGAAGAGGAAATTGAACTTCTAGTTTCAAAAGTATAAAAAGTAAGTGGTGTTTGGTG…	MU55142
c15d_19-C06-M13R_c	TGATTCTTGAAATTCCAGGCTTTGGTTTTGATACACAGGTTTTTTAGTGTATCACTAGTTGCGTTTTTCATTCTATGGCAATCTTCGTCTACTGGCCACACCTCCAAGGGGTTTTTGGCCTTAATCTTTGCTGCAAAAGAGGACCCAAAAGATTATGGTGACCAATCGAGTTCTATTTCTTCCATAGGTTGGGACAAACATGGGTGGTTTTACGTTGCAGTCAGAATTGGATTTTTCCTTTGGGTGGCTTTACTTAATCTAATTACAATCTCCTCTACTTGGGCAAGAGTTATTGATGTCATGGATAGTGAGGTGCCAGATTATTTGGATTCATAGGCGCTGGTGCCACACTCGGGCAGCTTTTTGGTTCTCTATTTGCAACAGTAATGGCTTGGTTGG…	MU43175
c15d_19-C10-M13R_c	ATATGGGTGGCTTCCAAATGAGCGTAACAGCAAGGAGCATCAACAGAAATGGCAGTAGTAATTTTTTGGTATATTTAGGATAGAGAGTGCTTTAGTTCATT
c15d_19-D01-M13R_c	ATGCTTACAAAAGCTACAAATGCATATGACCGAGGAGGAAGTCGAGGATCTTTTCCACTCTTGTGACATTGATGGAAGTGCTGGAATACAATTCAATGAGTTTATTGTTCTCCTATGTCTCATTTATCTTCTCAAAGACGAACATTCACTCACTAAATCAAAGCTGGGTTCACCTCAACTTGAAGCAACTTTTGACACAATCATCCAAGCTTTCATATTTCTAGATAAAAATGGTGATGGCAAGCTCAACAGGAAAGAAATGGTCAAGGCTCTGAATGAGGCTTCTCCATATGAGAGATCCCCTGCACGCATTACAAAGACTGGATTCAAGGAAATGGACTGGAACAACAGTGGGAAGGTGAATTTCAGGGAGTTTCTGTTTGGTTTCATTAACTGGGT…	MU55145
c15d_19-D04-M13R_c	TATGAGTTCTACGTAAGCTTTTGTTTGAACCATGCTAAAAAATTCATACCCTACCGTGGTTTCAATGTGTAATTATGTTCGACCATCCTCGTATTCCTGTATAACCACTGTTGCAGTGTCTTTGGTATGTTCTTACCTGGAAATAAATAAATATTGTGTCTGTCATGTTGCGTTAGTTTCCAGATGTTTTGGCTACACTTATCACATCAGAAGTTGGCTTTATTTGAACTTAATGGCTGCAGCCATGACAATTAACAATACAGCAACTTGTATGGAGAGCGTAGGGTTGTCGTTTCATAGTTGTTTCTGAACATTATTTATATTATCGATGCCCATGATGCAATTTGAGTTCAAAAAAAAAAAAAAAAAAATAAAAAAAAAAAAAAAAAAAAAAAAAAA…	MU46466
c15d_19-D05-M13R_c	AACTTTCCAATCCTGGAAATTCAAGGAATCAGATAGGGAGAATGCTGGCCTCAGATTCGAGGTTTGTAGCTTTTGCGAATGGAAAATTTATTGTTCTTTTCCTAATACTCCATTTATTCAAGTTGAAGTTGTTAGGTTATCTGTTTTCTGCATCTGATTTCACATTCTTACATTCGTTCTTTCATTGATTTTGGTTAAAGTTTTGCCTCAACTTTGACTGTCTTCTTATTCTTATGCTGTTGCTTGGATTTGATCACTATATTTGACGGATATTCTATCTTAATCTTTACGCACATGGCTTCTGTGTAACTTTTGCTGCAGTTGCTTGGTATGGTAACATAGTGAGCGTGGCTGTTTCTTGGTAGCAATTTCTTATAAATACTATTTCTTTATTGGGAA…	MU55146
c15d_19-D07-M13R_c	CTTACAAAAAAAAATAGAGGAGTTCAACTAGTACAAATTTGGGTTATAATTACAATAAAAAAATGAAACATAACTTTGTGGGGAACCAATAAAGGATAATAAGGAGATGATGTCGTTAGTTGATAATTTACTGATTAGGAACTAAAAAACTGGACACATGAGGTCAAAGGAACAATTAGGTAGTTTCGAGGAGAAAAATGCATTGTTATAATGTACATGTTGTTAGGTATTTAAGCACATTAGAGAATCACACTCCAAAAAACGGCTATTGGGGTAGGAGAGCGAAGCTACTTAAGTACGTTGGTCATCTCATTCTAACCAATGAAGGGAACAATACCCATCACCCCAGAAAGACGACATCCAAATTGCTACTTCCATGATACTTCACTCAAGGCCACA…	MU55147
c15d_19-D08-M13R_c	TTACGTTTGTCGCCGTAAACCTCTCGCCCTAAATCTTTGTCATCGTTTTTGTGTACGTTTCCGCTGTCGCCATAAATCTCTCGCATGAAAACTCAGTCGTCTCCTTCCGAGATTCGTCTTCTCCGTTCACGAAAACTCGATCCACTGTCGTTGCCATCGGTTCACACCCAATTGTTTTCGTGGCGAGAGAACAAAGATGGAGACGGCGTAAACAGCGGCTGCGAAAGGATTGAGTTGCGAAGCCATGGATTGCTTGTCAGAAAGGCTTTCATGGCAGGAAGATCTTTACTTTCCTCATGCTTTTCAATCCACTGCCTTGAATCCGTCTCAGCGCAAGGCCATTCTGCTCGACCTTCTTTCTCGCAATGTCGCCGTATTTCTTGGTTTTTCTCTCTCGCT…	MU55148
c15d_19-D11-M13R_c	TATATTGTGTGTGTGGTTCATATTCTATTGCCAGGCAGCAAAAGTTCCTGTCAAAGAGTACGAGTTTAGTGATAAAAAACTGGCCAACGTGCAGTCTCACCTGGAGAAGCTGGTTGGCAGTAATTATCATTTGAACAAGGCGGCTAAAGATGCTTACAGAACCTATTTATTAGCTTACAATTCACACTCTATGAAAGATATTTTCAATGTCCACCGCCTTGATCTTCAGGCCATTGCTGCTTCGTTTTGCTTTTCAAATCCTCCAAAGGTCAACCTTAACATTGACAACAGTGCCTCAAAATTGAGGAAGAAAACGCGTAAAGTAGAAGGCAGCAGGAATAGATTCAGTGAGAACAATCCTTATGGAAGGAAGAATGTGGAGGATGAAAGACAATTTGT…	MU55149
c15d_19-D12-M13R_c	GAGCCCACCAAAATACGAGCATGGTGGAGAAGAAAACCTTCTTGTGAGATCCCCTTATCTTCTTGTAGGCAAGAACTGGGATTAGCAGTAGCTCCTCTAAACTTGCTGCTATAGTTGAAGGAACCAGCCCGAACAGCAATTACTTTAGCTATCGGAGTTTTTTTTAATCGAAAGCTTAGAAGAGAGCAGCAGAAATTTTAGTTAGCGAAGAAGAGAGCTACGAGTCGACGT	MU48228
c15d_19-E08-M13R_c	ACTGGTTCAGTGTTCATGGATGATGTCTGAGCCTCAGAAAGTTCAGGTCTGAAGTTGCTTGGTGCAGTGGTGCAGCCAAGTTCCCATCTCTAGAGATAATGCAAATTGTCCCGAGTTGCCAGAGTCGGTTACCCTTGACCCAGACGGTTTGGGTTGGGTTGATGGTTCTGTGAGTCCCATGCATGTGATGGCAGAACATAACTGCCTATTGTAGTTTGTCTTGTCTCATTTTGGCCCCAGGCATATTTCACATAGAATGTTCCATACCTCCCATTTTTTTCTCGTCTTAGGTCATACAGAGTCTACTATTTTTTGATAATTCATTCTTTTCTTTTCAAGATATGTTGAACACGTCAGTATATTTCTGGGTGGTTATTCCTCGGCTGTATTCATAAAAGT…	MU53062
c15d_19-E11-M13R_c	CTTCAATATATGAAATATGGTAACTACTGCTACTCCTGAATGTATTCTTGTACAAAGTTTTCTTTTTGAGTTCATAGATGCCTTATTTGATTATCTGTAAATGAAGACACAATGATTTGAAGCTTTATTTTGTGCAATCATAGCTTTTCACCCTTAAGGCCCCTTTGGATAATAATTTGGTTTTTTTTTTTTTAAATTAAGTTTATAAATTAAGCTTTTAAATGTTATTCCCACCGATGAGTTCCATTATTTTGTTATTTACTTCTTCAAATATTTTCAAATCAAAGCCAAATTTTACAAAATTTGTTTTTGTTTTTAGAATTTGGTCTTTAGCTTATTTGTTTAAGAGAGATAGAAGCCCAATTTTCAAAATCCAAAAACTAAAACTAAAATCATAAT…	MU55150
c15d_19-F03-M13R_c	CTCCTTCACCGATGGCAACTCCGTCGAGCTCTGAGATCCTCTCGCTCTTTCGTTCTCTCCTGCGAACGGCCCGTCAATTTCCTGATTACAACATCAGAGAATACATCAAACGCCGTACCATTGATTCTTTCCGAGAAAATCAGAGTCTCTCCGACGCTTCATCCATATCCTCCGCCTACGCTGGCGGCAGAGCTCAGCTCGAGGTTGCCAAGCGCCAGGCCCTTGTTTACTCTCTTTACGCGCCTAAGGTCAAGAGCATCATGGATGTCAACCATTGATTTCAATTTCTTTCTTTTTTTTTTTTTTTTTTGGTTCGATGAATTTGTAGTATTTGAGAATTTTTGTGAGAATTGAATTGTAAACTGACATTCTGTTGTTATTAATTATGAGCAAATTTTT…	MU48100
c15d_19-F08-M13R_c	CATCTCCCATAGCACTCGCTTATATAGTGGAGGCAATTCAATTCAGGAACACCTCATTGAAATGGAATATCATGTTGAGCTACTTGGGAGGGAATATGACGACAGGGAACTGATAGTCAGATACAAGACTGATATTGACAACAAGCGGATCTTTTATTCTGATTTGAATGGTCTCCAAATGAGTCGGAGAGAGTCGTATGATAAAATCCCCTTGCAGGGAAATTATTATCCAATGCCATCTCTAGTATTCATGGAAGGATCCAATGGCCAAAGGTTCTCTGTCCATTCTAGGTAGTCTCTGGGTGTGGCAAGTCTCAAGGATGGATGGTTAGAGATTATGCTCGACCGTCGTTTGTACAGGGATGATGGACGTGGCCTAGGGCAAGGAGTGACAGATAA…	MU55151
c15d_19-F10-M13R_c	AAGAACCTGATAGTACTGCCCAACAAAGAACCTGATGAACATGGGATGGGGTGATTAGCATGAATCAAAGAGACAGAAAAAGTTTATAATTGAAAAACGGCACCGAATCAATTATTAATAGAAGCTTGCCCACATCCCTCGCATAAAGGCTGCTTATTCGAGCCTTTACCACATTCAAATCATAGAAACAAGTGGTATAGAAAGGTTGACACAGTAGTATTATTAATCTCACTACCTACAAAAGGTAGAAACTATTGAAAACAGAAAAAAAGAAATAATAACTGAAACATTGATTAAAAAAAATCACAAAATACAACAATTGTCTGTAGGATTCATGATCAAAAGATTCTGTTTCAATTCATGAAATATCTAGATACTGCAAACGGACAATTCTGACAA…	MU55152
c15d_19-G01-M13R_c	ATAAGAGTTGATTTGTTTGGCTGTTGGAGAAAATAAATAAACCTTCTTGAAGCTATTATCATAGGATGGTTGATGATTTGTAACAATTCTTACAAATATTATCAATAACCTTGCAAGAAGTGGAAGAAGTCACAGGGCGAGCACCAGAGAAACTCTTACTCAAATGGATGAATTTTCATTTGGAAAAATGTGGCTATGAGAAACAAGTTTTACAAATTTCATTTGGACACTACTTGGAAGGATGATTCGTCCAAAATAAAGATACCACCTATTTGTAAATTGTCTTGATAGATTTTTGAGAGTTTTCTAGGGTCATATAACATTAAATAAATCAAACATATACACATTTCTTTAATTTAAAAATCAACTTGCACACAAACCATGGAAATGGTGTTTGTA…	MU55153
c15d_19-G07-M13R_c	TCGGCGGCGGTGGCGGCCATGTCTCCTTCTACCATTTCTAAAACTTGGACTCTCTTCTTCCTCGATCAGAATGACACTGAATCGTTGAGGCAGCTCCAATCTGAAGGCATTTTCTTTCCTTAAAGTATGAAGTGAGGTCAACTTCATCGTTTCTCTATTGGAGAAAGAGTGTCAAAATCCAAAGGATAAAGACACAGAACCCCCTAGCCAAACCAAAAATTTAGATACCTGAAGACTTTTGAAGAAGACGAATGATATAACCAAGGAAACACAGAAAAGAGTTCCCTTTTCCTCGCCCAATGATCTTCTCAAAAATATGTTTCCTTCCTTTCCCCACAACACAGAAACCAGATGGGAAAAGGAAGGGAGCTCAAAAGAGATCTCTATCCACAGATGTTG…	MU48365
c15d_19-G10-M13R_c	ATCCCTATAAGCCGAGAGGGAGACCATTTGCCTTCGCTCCATGTTTGTTGTTCGCCATAGCCAGTGATGATGTTCCCTAATTTCCAATGACCCAACTGTTCTTTCTTCTTCCCTCTTCACCAATGGCTGCTTCTTCGGTTTTCCTTCACCCTTCAACTAATGTTCGTGGTCTATCTTTGGTTGACAAGCACAAACTTCCATTCAAGCATTTCGACAAACAGGAAAAATTATAACCAAAAATGTCAATACGGGCTTTCATCTTCTCGATATCGAAATGATTTTATAGCAGTGATTTTGAATCTTCAGCGTACAAAGGGATGGCTATGGGAAATCCAAAAGTTTGTTGCTGCCGCCTCTGCTAGCTTTTTCAATGAATGAATGATTCACTAAGTCACATGG…	MU55154
c15d_19-G11-M13R_c	ATCTCAGCTTCTTGAAATGGCTTTCAGCCTCTTCCTCGATAAGGCCCTCTCCGCCATCGACAACTCTGATCCAGCTCGGGCATTGCTTAGACTGATCATGAGCCCATCTGATGACGATCAATGTCCACCGGCACTGCTTATACTCGCAATTTCAAGGAAGCAGTAGCCATTGCAGGTCTATAGTATTCGTATGATGCTGCCAGTGTTCGTGGCGATGCTGGGATTTCATTAAGTTTGCACGTGTAATGCCCTAGATCCAAGATCCAACACTAGTTGACCTCTGCTTTCCTTGTGACCTTGCAACGTCATCTACTTGTTCTAAACATCTTTCAAGAGTGAAGACCATTCCCACAAATCAACAATGGTCCTTTCAACATGATTTTGTCTTTATTCACATGC…	MU55155
c15d_19-H02-M13R_c	ATTTGGCTTGGGTCTGATCATGTCGGGTACAATTCGTGTGCATGATGACATGCTCTTGGCAGCTTCGGAGGCTCTGGCTGCCCAAGTGAGTCAGGAAAACTATGATAAGGGTTTGATTTACCCTCCTTTTACCAACATCAGAAAGATATCTGCTAACATTGCTGCCGAAGTTGCTGCTAAGGCTTATGAACTTGGTCTGGCTTCTCGTCTTCCTCGACCATAGGATCTCGTAAAATTTGCCGAGAGCTGCATGTACAGCCCCCGCTACCGTAGCTACCTTTAAGCGAATATTGTAGTTTCAGTCCACCAAAATTTTCCATCATTTTTTTTGTTTTGTGTAATTTGTTGTTTTTAGTCCTGGCATTAGCATAGGACATGCCTTCAAAAAAAAAAAAAAAA…	MU45867
c15d_19-H04-M13R_c	AAGGGATACACCGTTGTCAACCTTAGATGTCCCGACCGACCTAAGTTACTTTTTGATACGGTTTGCACCCTGACTGATATGCAATATGTGGTGTACCATGGAACCATCATTGCTGAAGAACCAGAGGCTTATCAGGAGTACTTTATCAGGCATGTAGATGGAAGCCCTATTAGTTCAGAAGCAGAGAGACAGAGGGTAATCCATTGCTTAGAGGCCGCAATTAAGCGACGAACGACTGAGGGTATAAAACTCGAGCTTTGCAGTGAAGACCGTGTCGGACTTTTAACAGATGTAACGAGAATATTTAGAGAGAATGGTCTTTCTGTCACCCGAGCCGAGGTTAGCACCAGAGGAACTCAGGCTGTGAATGTTTTCTACGTGACCGATGCATCTGGAAAC…	MU43178
c15d_19-H10-M13R_c	TATTTATTGCTGTAGATAGCAAAATTTGAATTTGGGTGGGAATGGAGGCAGTTCTCCCAGCTTTATATTGATAAAAATCAGAGTTTCTCGGGTGAAGAAAGATTTTTTTTTCTCCTTTTCGGGTTATTTGATAAGAGATATTGCAATAGAAATGTGGAAAATAAATGCAGTCATCCTTGAGCAGAAGAAAAGAAGAGAGGTACCTCCTACTGCATTAGAAAATGATGGAACACACAAGGTTTACATTTAAATGCTTGAAGGTTCTTTAGTAGAGCAAGGTGCACAACCCATTAATATAGTCTTTTAGAAACCAGTCTCAGAGATGGAGCTAGAGCACTTGCAACTTCGTATCTTTACAATATCTGCTATCAAGTATTTACTACTTAAATATGTTGTTAG…	MU48377
c15d_20-A03-M13R_c	TCATCGTTTACTTTTATATACACGATCGTTTAGCAATCGATTTTTTTTTATTTTCATTTTATTTATTTATTAGAATCAAAATCAAAATCAAAGGAATGATGATATCCATCAGAATGACAATGATAATCATAATAGAGAAGATATGGTCAGCAATAATCAACCATATGTTGAAGAATAACATACTGAAGAACTTAATATGGAAACTCAAAGGGAACAAGAAACAACTCACTTGAACATCAAGAGGAATCAGGTAGTGATATTAGCATAGATGGCAAGGATGCAAACTTGCTATTAACTATAAGAGATTTATCAGATAATATAAATGCTCAAAGTTAGAAAGAAAAAGACCTGCCAGAAATGATTACTACCCTTCCACTTATGAGCCAACATCTTTCACTT…	MU48272
c15d_20-A07-M13R_c	AAACCACAAACTCCCAAATTCCCCGCCACCATGCCCGTCGACTCTCCCCTCATCCCCACCAACACCACCTCCGCCGCCACCTCCGCCCTTACCACCACCACCACTACCACCGTCACTCCTATTTCCTTCACTCTAACTGCAGCTGCTACCGCCCCCACTACCGCCGCCGCTGCCACTGCCGCCATTGCTCGTCCGCTTGCGAATCAAGCACCATCCAGACCCATTTCTTCAATTCCTCAAACCCACCATCTCCACTACCCTTCTCAAGCCCTCTACCAGCCTCAGTCCATCCCCGTTCGAACTCCCAACACCCAATTGCCCAAGCTTCATCAGGATGCATCTCAGGCAATTCTTTACCCTGTCGCCTCCTCTGGCCGCGGCTTCGTTCCTCGCCCCATT…	MU55156
c15d_20-B08-M13R_c	CAAGGTGATAGCAGCGACTAATCGTGCTGATATTCTAGACCCAGCCCTAATGCGATCTGGTCGGTTGGATCGCAAGATCGAATTTCCACATCCCACTGAAGAAGCAAGGGCCCGAATCTTGCAGATCCATTCTAGGAAGATGAATGTTCACCCAGATGTCAATTTTGAAGAGCTGGCCCGATCTACTGACGATTTCAATGGTGCACAATTGAAAGCTGTTTGTGTAGAAGCAGGCATGCTCGCACTGCGCCGGGATGCAACTGAGGTGAACCATGAAGATTTCAATGAAGGTATCATTCAAGTTCAAGCAAAAAAGAAGGCAAGCTTGAACTACTATGCATAAGGCTTGTTCCTTGCAGTTATTTAGATAACACGGCAGGTTATACTCCCTCCTTCTTT…	MU46530
c15d_20-B10-M13R_c	TCATCATGGTGACTGTAAAAGGCTTCAGCGAGTTGACCTGCCTCCATAATGGCTTGCCCGAGTGTTTCTATGCTTAAGCTAAACCAAACACGACGAGAAAGAAAAATAATTTTCTTGGGTTTCATGGCATTGGAAAGCAGTGTTTAAGGGGGAAACCCCCCATTTTGTTGGTTAAATGGGAAAAAGTTGTAGTGCTCAAGACTGCTGCAGAAAAATATATCAACAAAAATGTTATTACATTTAATCCCTTCTAGTGGTGACAAGAGTTACCTGAATTGTGTAAAGTCACTAATAACATATTATTTTCTCTCTCTTTCTCTCTCTGTATTATATATGTTTCGCTGCTTACTCACTTAGGCAGGAAATTTGTTACACTTAGACATGGGTTTGATAGTCATG…	MU55157
c15d_20-C02-M13R_c	ACCTCCGTCCATTGACCGGTCACTGTTTGAGATCTGAGAAGAAAATAATGGCGCTGAATGCAGTGGACGTCACCGTATTATGATTACGATCAGAACTCCCAAACAACAAACCTAATTTCATCCTCTTCTTGGCCGACAAAGACCCTTCTGCCTCTCTCAGCTTGTGTCCCGATCCCCTGTTGGCACAGGAGCTCTGTTATGTAGAATGATGACTTCATCAATGTTGATAAAAATCTTGAATATTTATTCAAATCTTCAAAGGAAACGTTGAAGACTAATATGCCTCGTTTGAATGCCTATGAAGACCCGAGGTTCAATAGATCTGAAAGTAGAAACTTCTTGGTTCAATCCTGTAGTTCTTTTATACCTGGTGATGTATATCCTTCAACATTCTATTCC…	MU55158
c15d_20-C04-M13R_c	GACCGCCACAAGAAGCTGTTACTCCGAACGAAGGATTAGCGTTAGGTAAAGTTGAAAGATAGTGATGAGAAGAAGAAGAAGAAGGGGATTGAAACAAGGACAAGCAATTAGTAGAAGCGAAACTAGGGTTGTTGTTGTTAATTGAGGATTGGTTTAACATGGCCCTATCTCTTCTATGAACGTTCATGTGGCCACCCAAAGCTTGTGCTGAACGAAATTCTCTTCTACAAAAAGAGCAAGAATAAGAGGTTGGTGGCCAAACACAAGGTCCAAGACGGGCAGCATCTTCAGCAAAAGCTTGTTCTTCCCATGACAATAATGAATGATCTTCATATTGGAAAGAGGTTTTCGTTTTTGAAGCTTCAACATTAATATCATCAAAATCATCTTTTTCTCTTT…	MU46854
c15d_20-C06-M13R_c	GTTTTGTCAAGAGTATTCTTCCCAAGCTCGCTACGCATTGTAGTCTGAGCGAGCTGAATAACAGCGTATATGGGATTCTCAACTCCATAGGATGCCAGCTTGGGGTCCACTATCTTAACATAAAGCACCCAATCTATCAAAATGCTGACATTATCCTTTGTGATAGCAGACTGGTCCGGAATAGGAATAGCTTCCTCCTTCAAGGAATGCACATAGGCAATCCGATCGACAAAAGGAATCAGAAAATGAATTCCCGAGGGGAGAGTCTTCACATACTTACCAAATCGTTCGATCACATAAGCCTTCTTTTCGGGGACAATTCGAATACCCCAGTTGATAGGAGGAGTAATCTCATAGCTGATGTTGGGATCTCGACCAGTGCGAAGATAGCGTATGGTG…	MU43915
c15d_20-C07-M13R_c	CGTTCACTACAATCTAAAGCCAACCAACATCCTCCTAGACGAAAACTTCAACCCAAAGATCTCCGATTACGGGCTCGTAAGACTCCTAACAAAGCTTGACAAGCACGTCGTGAACAACAGATTCCAAAGTGCATTGGGGTACGTCGCACCAGAACTAGCATGCCAGAGCATAAGGGTGAATGAGAAATGCGACGTACACGGTTTCGGGGTGATGATTCTAGAGATCGTGACAGGACGAAGGCCAGTGGAGTATGGAGAAGACAATGTGGTTATATTGACAGACCATGTGAGGTATTTGCTTGAGAGAGGGAATGTGTTGGATTGTGTTGATCCAAGTATGACTCAATATTCAGAAGATGAAGTTGTGCCTATCCTCAAATTGGCTTTGGTTTGCACTTC…	MU55159
c15d_20-C08-M13R_c	CTACCAGAGGCATTTTTGAGCTTTGCAGTCTGATGTTATTGGAGAACTTTATTGGAAAAGTGTGGAATGAAGCGGATATAGAGGATGGCTTCTTGGCTATCCAATTGTATACCTTTTTGACAAGGACCACATATCTGAGGCTACTTACAATCTTTCTGCTAAGCCTCTTCACATCTTCAGATTATCAGTTAACAGGAGAGGCGGCTCCACCAAAGAATCTCAGCTAGAAGAGCTTCTAAGTTTCTCAGTGCCTTATGAGCTTAGCATGAGAGGAGAGAAGGAGGCGTGGGCAGAGGCATTTTTGGAAAGTATGCAACAAAAGTGGGAGAGATGCAGTCAAGTGTGGGGTTCGTTGAGGATGGACGTTACTGAATGTCATGCACGGGCCATTGTCTTGTA…	MU52023
c15d_20-C09-M13R_c	AGGAGATTATTTATTTTTCAGTGTATGTGTTCCGAAAGATGCTTTGGATTTATTTCATTTATCAGAATCAGCCGTTAAAAGCAAAATTGGAAGATGTTAAAGGGAATAAGAGGCAGCGTCGGATTTGGGAAAAGGTAAAAATTCTGTTCCTTTCCTTGTACGCGACTACCTTCTCTTTTCTTTTCTCTGCCTTCCTTTTTGCCATTCTTTTGTGTGTGACCTTAACAAAAGTTATTCGGCTTCTCCTTTACTGCTACTAGCAAAAGGTAGAAATTATGAATTGAAACCATTCTTTTGTAGTATCTAAAACAGTTAATTGAGATCCCTTTTGTTAACTATTTCATTCTTTAAATTTATTATTGTTCCCTAGTTTTTACCTTTCTAAACTCGTACTCTTAT…	MU55160
c15d_20-C10-M13R_c	TATCTATTGAAGGCATCTCCCTCTCAGACTATTGACCTTAATAGCATAGAGAAAAGGTTGCCACTGACTGCTGATAGCTTAGATTCCAGAGGCCTGTACTTGTATGACGACGGCTTTCGCTTTATTGTTTGGTTTGGTAGAGTGCTTTCGCCGGATGTGTCTATGAATTTACTTGGGGCAGACTTTGCAGCAGAACTATCAAAGGTTATCCTGAGTGATCATGATAATGTAATGTCAAGAAAACTATTAGAGACGCTCCAGAAATTTAGAGAAACTGACCCTTCATACTATCAGCTATCTCATCTTGTTAGACAAGGCGAACAACCTAGAGAAGGCTTTCTCCTCCTAGCAAATCTTGTTGAGGACCAAGTGGGTGGTACAAATGGCTATGTTGATTGG…	MU55161
c15d_20-D02-M13R_c	ATAACTTATTTACGATCCATTTTAAATCAGAACTGGATATGTTGAGAACGATTGATAATGGAACGTTGTCTTTCCACAATGGTTTTATTGTTTCCATAAGGGGCTGTTTGGTGCGCAGGTTCGAAATCAAATGCCTGGGAATTAAATGCCTATGAGCTTATCTGATGGGGTTTTGATGCCTGGGAATTAGAAATGACTGTCTTTGGAGTGCAGGATTTGGAAATCTAGGTTTGTGCAGGATTTATAAATTAAATCTATTTTTTTTATGCATGTGTTTGGATGTTGGTTTTACATTCTTGGGTTTAACTTGCTTTTTTTTTTTTTTTTGCAAATTGTACATCCTAAAATTTATCATGCATCAATTATTAAATTGAAATGTTTTTTTTTTCAAATTATGTA…	MU55162
c15d_20-D05-M13R_c	AAGGAAGAATTCAATGGCGTGGCGTAGTGTTTGGTAATTTCTTCTCTCGAATTATACAATTCTATATGAACTGAACGCTTTGCTTTGCTTGGCCACAACTTCAAAATTGTAGGAATGTCATACATAGTTTTATTGTAGAATTAGTCTCGTATCCCGAGTCTGTTGTAATTCACTGCCCTTTATAAGTCGAATTAGTTTAAGTTTTAGATTCTTTTATACCACCACCTACCTTCTACTTGGCTTTTCCACATCAGTGTTCTTCGAATCGTACTATATTGAGGTAATTCGTTTTTGTTAGATGTACACTTTCTTGAAGATGTTCATATGAATTTGTCTGTTTTGGTGTAAAAAGAAAAAA	MU55163
c15d_20-D07-M13R_c	TAAAAAAAAACAAATCCATACCTTAAAAGAAAAAATATATATAAATTACTGCTAAGTCGAGTTTGTAGCAATCAAACCTACACTAACTATTATAATGTGATTAAAGAAAAGTGTTGAGATACAATATAAAAAAAGACTAATAATAATGAAAGGAATTTGAATGAGTGCTTGAAGCAAAAATAAACCGCAAGTTTGTCTGAAGAAGCAAGCAAAGAATTGTTTGCCAATAAATAAGTTTAGTCAATTTCAATCTTTCTGTATCGATCTTTCCCATATCCATCCACAATCCCTTTCATTCCAAATTTCGATCGCACCCCATCGGCCACCGGCGAAATCATGAAGGCAGCGACGAGCAACAATCGGCAATCCCTAGATTCGAGAGACATGGTCCAGAGAGAC…	MU55164
c15d_20-D11-M13R_c	GCTAGATGGTTCAACAGTTCTTCTTTTTATTTTTCTTTTTCAGTTGTACCGATCCGATCTACGATCTCCTCGGATCTACCACGAACTAAGGCAAAGGCCGCCGGCCGGAAGGAAGACAAAAGAGAAAGCCGGAGAAAGTCAAGGCAAGGGGGAGGATTCCCCCAGAGGAGAAAGACCGACTTCTCAAATTCTNTGAACCGCGGAGTGGGTGATCTTTCGCGGGGCGAAGCGAGGTTCTTTCTTTTCCCGGAATTGCATTATCTGAACCCATGAATTCAGATTCCAAGATTAGGGCGCAGAAGAGGATCTCCGTTCCGCTGCGAGACCACACCCTCCTTTCTTCTCCTCTAGCTCTCTTCTTGCTTTCTTCGCTGCCTATCTGGATTTCTAGCACAAAAA…	MU55165
c15d_20-E03-M13R_c	GAGCCTTGAATCTCCAAGCTACTCCCTCCGAACTCGCCGCCGCTAAAAATCAACGAGAACACCATATACAGCCCTTTCCCGTCCGATTGGGAGTTTATATACATACCCTGTGCCCTCCCGATCTCTCGAGACTCGATCTTCGGCCCTTCCGTCACCGGATCGTCGACCACAATTACGGTTCCGAACCCCAGAACGCTCGATTCCGGTCCTTTTCTCCCGCCGACAGTGATCGCGGATGCGTCTTCTCCGGTGAAATAGTCGTGCACGTAGACTACGAGGTTTGTCTGGTTCGGCTGGGGATTGAGGAGGTTTGGGAAGCCATTGGAGAAGTAGAGAGCGAGGATGGAGAGGAGGAGGAAGTTTGTGAAGGTGAGGAGACCGGAGACTGCCATGGATTTT…	MU47409
c15d_20-E07-M13R_c	TACTTTCACTGCTTCCAGTTGTTAAACATAAATCTTGTCAATTTTGTAATACTCAAATGCTAGTGCACTACCTTATATTTTCCTTGCAAATCTTTGGCTTTTGGATTTATTTTGGTAGTTTCCAGATAGTGTCATGTTAGTCTGTTTATAAAAGGTCACGGGAGACCAAAGGAAGTTCATAGTGACCTTTCTCTACGTGACTTTTGCTGCTTCTTACAAGGAAATTTGGCTATTGAATTATATTTCTTTTTTATTTACACTAGGTCTGACCAGTAGACTTATGATGATAGACAATAACTAACATGTGCAATGTCTGACGTTCAACGAACGTAGTTTCCATAGATGTGTTACTTATTACATAACCTGCCATGGAACTTGGAAGCTTAGTTATAGTAAATA…	MU55166
c15d_20-E10-M13R_c	GATGGTATTTCTATAATTTTTTTTAAACGAAACAAACTTTNCATCGATACAATGAAAAGAGACTGTAGCTCAAGATACAAAGTTCAGAATGCAAAGATACAAGATGGTATTTCTATGTTAATTACATACTTTAAACAGAATGCAAGACAGATCAACCATAGTCCAATTTTCATGTCAATCTTCAAACAAGTTGTTTTCCTGCTAATGTTTTCAAAGAACAAGGTAGATGGCATGGAGTTGCATGATAAAAAGAAACTAAGAATCATGAAGAAAGCAAACCTTATTACAGCATGGAGTCAACTCTCTTCCTTGCTTTAAAGAAAACTAATGACTGCCAGAATCCTTCTTGGGATGAATTGCTCCTACAAGGGCCTCAACCTCTTCCTTGACTCTTCCGAA…	MU47566
c15d_20-E12-M13R_c	TTCACTCTTCTTCCTTTCTTTCCTCTCCTTATTCACCTTCTAAATCTTCCTCTAATGGCGTACGAGAAGATCATTTTGGGAATGGGCAATCCCCCGCTCGACATCTCCGCCGTCGTCGACGACGCTTTCTTGCAGAAATATGATATCAAGTTAAACAATGCTATCCTTGCCGAAGAGAAGCATTTGCCGATGTACGAAGAAATGGCCGCTAAAGATAACGTGGAATATATTGCAGGAGGTGCCACTCAGAATTCCATTAAAGTTGCTCAGTGGATGCTTCAAATTCCTGGTGCTACTAGTTACATCGGTTCCATTGGAAAGGACAAATTTGGGGAGGAAATGAAGAAAAACTCAAAGCTTGCCGGTGTCAATGTACAATATTATGAGGATGAAACTACT…	MU49562
c15d_20-F03-M13R_c	TCCCCTCTGAAACCATGTTTGAAGAGGATTCTCGGTGAACATGCAATGATACCTTCCTTGTCGCTCTGACTTTCCCTTGTCGCTCTAACTTTCCCTTTGTTTATCCTACATGTGTACCGAAATGCCCTTGAACAGAGATACTACATCCGGAGAATGGTAGGGGCATCATCAGTCTGAGCACGGTAGGGGTGGCCGGTTGTTTCGGGTTTGCACACATACCCTTAAAAGTTGTGTTGTGTAAGTCGTGTCCTGTGCTTTTTCATGTCTTTATTCTATTTTGGAGTGGCTAACTAGACCCCGATAGTGCTATCGCTAACCCGCTTTCTATCAGCCTTTAAGGACCTTTTCAAGATTGGATTACTTGATGATGAGGTCTTGTTTTGGTTTTCCTTGTTCATT…	MU50388
c15d_20-F09-M13R_c	AGAGCAGGCCAAGTCTGAGGCTCGTAGAGGTTGGTAAGAAGAAGAAGAAGAAAGTCGAGACGCTTCGAAACTTCAGAAGCTATGGCATCTGCTTCAATGGCGGTGTCCTTTGGTCTTAGGTTCTCCCCACTCTGCTCTCGCCCATCATTTCGCGTCTCTCATACTTCCGTCGGGCTTGCTTCTTTCAACAAGGTCAATTCCTTGAAGCTTAGTTCCTCCCACAACATTTCCGGCTTTGGACTCAATTTCCTTCAGAAGCCATCTCACATTTCTCCCACTTCTCAAATTCATACTCCTTTTACTGTCTTCGCTGCTAAAGGCTACAAAATGAAAACACACAAGGCTTCGGCGAAGCGATTCAGAGTAACGGGTCGGGGGAAAATCGTTCGGAGGAGAGCT…	MU46652
c15d_20-F10-M13R_c	AATCACACTTAATTTTTGTCCAATTCAGGAAAAACTCCTTTGGGAAGAAAACAGGATTTTGTCTTTAAAGGTGAATACATCTAACTCCTCGAAGTTTTATTAATGACAAATAATTATTCTTAAACACTACAAAAAAATAAAAATAACAATTACGATAAGATTGCACCACCATAACTATCTTAAGCTTGAGTTGGAAGAAAATTTTCTTCAAACAGGGTGGGATTCTTTTCAAAGATACCCCGACCGCCGATGGGACGGTGGCGGAGGGAGTGAGTTTGTGTTGGGTCTTCGTCGTCCGCCGGTATCTCTAGTTTGGTCGATGAGTGGGCTAAGAAGATGAATGGAATCTGACTTTTAGGTTTGTTTATTTATATATTTATTTTTAAAAATAATTAATCT…	MU55169
c15d_20-F12-M13R_c	ACCTCGCTCTTCCGCCCACTTCTAATCCCATTCTATCCTTCCACGAAGATACTCTCGAGGTTCACTCTGCTGACTACGACCCCGTTCGTCGCGACTCCTTTTTGACTTCCTCTTGGGACGATGCCACCAAGCTCTGGACCCTAGACCGCCCCACCTGTGTCTTAACGTTCATGGAGCACCCCTATTGCGTCTATTCCTCCGTCTGGAACCCTCTGCACGGCGATGACTTCGCTTCGGCATCTGGGGATTGTACCGTTCGCATTTGGGATGGGCGACAACCAGGCCCCACTATGAGAATTCCGGCTCATGATTTCGAAGTTCTATCTTGCAATTGGAATAATTACCACGATATGTTGTATTGCTACGGCTTCGGTCGATAAATCAA	MU46735
c15d_20-G01-M13R_c	TGCAGCTCTTGTTGCTCCAAATAACAGCGATATTCTTGCAGCACGAGCTAAATTCCTGTGGGAACTGAATGAGGAGGATGAAACTATGATACCAGGTGAAGAAGACAGCAACAAGGTTAATAGTTCATCCCCTGAAGAAAGAATTGAACCGGCATCTGACACTGGTGAGAGTGATATGCAGGAGTATTATGAGAAGATGCTCAAGGAGAACCCCACCGATCCATTGCTTCTGAAAAACTACGCACGGTTCTTGAAACAGTCCAAAGTAGACCTCCAAGGAGCAGAGGAATACTACTACCGTGGCATCCAAGCAGACCCAAGCGATGGGGAGTTGCTATCAGAATATGCAAAACTGGTGTGGGAGCTTCATCATGACTACAATAAAGCATTAAATAACTT…	MU55170
c15d_20-G04-M13R_c	ACTTCCTACTACTTCACTCACTCTACAAATTCTCCATCTCAATTCAATGGAAATACTCTCTCCTTTTTGTGTGTGAACCCTCAATCTATTATTTTAGAGAAGAACCCAAATTTCAAAAATGAATCGAGTTGGGAATTTAATATCCACAAAGGTAATTCTTCTATTTCTAGTGTTGGATCTTTTTGCTACAAGCTTTTTTCTTA
c15d_20-G06-M13R_c	AAGAAAAACAACGACAAAAAATAAAATTCATATCTGGGGATATGGGATGCCTTGTTTCAAAGCCGGCAGATAATGGTGGAAACAGGCGGAGGCCAGGAAACATTGGGGAAGTTTGTGTTTACGTTCCTGGTCTGCGCATTCCTAAACCAGTAGATTTCTCATTGACACTTGGCGATCATCTATCTAAGAATATAGTTGAACGTCTATCAGCTCTGAGAACTCGCATTGTTGTAATGGCTGGCCAAGAAGGTCCAACTATTACTAGAACGCGAAGAAAAACTGCTACCCAACATGGTGGTTCAACATTAGCTGATCTTCAGCGGGCTCTGGAAGATTATTTACCTGTCCTTTTGGGATTAGTAAAAGATGGGAACCAGCTTCAACACAAAGTACAGTTTG…	MU51922
c15d_20-H08-M13R_c	AGGGAGAAATCGTAAACTTAACCAAGGTATGGTTAACCGTATGTATCTCTCTCTTACTGCCACGCCACCGGCAAACTCCTCAATCCCGGCGTCGCCCGCTTCCTCGCCATCGCCCCTATCGTCCTCCTCTTCTTCCTCCTCCCTCTCCAACTTACTTCCATCCACTTCGGCGGCGCCACCTGCTTCTTCGTCACTTGGCTCGCCACCTTCAAGCTCCTCCTCTTCTCTGCCGGCGACGGCCCTCTCTCCACTACCCCCCCGCTTTCTCTCCGCCGATTCATAGCCATATCTTGTTTGCCCATCAAGATCCTGGAACACCCCTCGGAGAAATCGGTCCCTACCAATAATCGAGCGCAAACCCTTCACGAAAAACCCAAATCGCTTCTCAACTACTCGATT…	MU55171
c15d_20-H09-M13R_c	AACCACTTTGATGAGTGAAGGAGTTGACGAGTGGGATGAAGCGTCCGATCTGCCTGTCTTGTTAAGCGCCAAATCCTTTTCTTTTTTGGAAACCCCGTAAACTCAGGGGTGCCTCCGGGTCGCAGTGACCAGTCGTCAGACCCTGCCCAGTGCCGGAAGGTCGATTGGGGTGACCTGGGGGATCCGCCTTACCTCTTTCATTAGCATCTCTTTCCATTGCTTCTTTTTCTTCTTTCTTTTCTTTGTGTCCGGGACTCGACTCCTCTGTTGCCGAAGAGAGATTAGGGCGCGAGTGGAATCGGTTGCGCGGAGTCAGAAGAAAGTTCAGTCAGGATCAATGAAATATGATTTATGCCTGTCTTATCGAAAAGCATTCTATATCCACTCAGATGAGTGCAG…	MU55172
c15d_20-H10-M13R_c	AAAAGAAAACGATAAGAAAAGTGATGATTTTGTATCCTTGCCTTCTACAACAAAACGAGCTCCAAAGAAAATGGTTAGTATCAATGAAAGAGTCGAGTATATTGATTCTATCATGAAGGAAAGGAAGAAGAAAAAAGGAATAAAATCAAAATCCTTCGATTTTGATAATGAATATGATGCTTCCTTAAAGCCTATTCGCTCCATTCTCAAGGTTGGCTCAATAAAAGATACCTTAGATTTATCAAAAACTCCTTGAAGATCATATTAGATTGAACTTTGGATCATATGATTAAATGTCTAATGTTTCTGTCCATGAAGAAAATATATTTCATTACTCATTGTTGCAAGAGAAAAGGAATGATCAATTGAATTCATAGCTTTCTTTTGATTTGGTTCGCT…	MU53914
c15d_20-H11-M13R_c	ATAATTTTACAGCCACCTAAGCATTCTTTTGAAACTTTGATGCACAGATTAGCAGAATATGGGCAGAGCCAACCTTTAAGTTTGTTTTGATCCTTTTCAAGATCAAGAACAAAGGATGATGATGGACATCTTTATTTCAATCACTGCAAAGATTGTTGAATACACTATTGAGAATGTGCAACACAAGATCCATTCTGCAAGAGAAAATGCTGAAGACATAAAACCTGCCGTTGAGGAATGGTTGAAAAAGGTTGATGACTTTGTTCGAGAATCTGACGAGATATTAGCCAATGAAGGTAGACATGGTAGACTCTGTTCCATGTCTATAAAAGTGGTTGATTTAATTCTATTCTTTAGGCTTCTAGCATTGAAATATCTTTTGTTTATTGAGAAACTAGC…	MU55173
c15d_21-A06-M13R_c	TTGTTCTTGTCACCTGGCCACTACTACTTCTTATTAAAAACTAATCCATGTTTTTTTTTTCTAAATAAAAGCATTTAGTTTATGGAATAAAGTAAACAAACAAATTACGACAGGCTGTGAGAGTATACAATTTTATTATATATTTTTGTACACATTACATACGTTCTAACCATAAACAATAATGTTTGAGTATTTGTTTTGTTTTTATTAACAATTAATTTTTATTAGCAATTTCGTTGTTTCTGACCAATTGTCCCAATCCCAAATTGCCGAAAATCCCTCTTTATAAATTATTAAACCCATTTTCTCTTTGTTTCTCACTTTCATTCATTCATTCACACACACACACACAACGACAACAGAAGAAAAAAAAAAGAAAAGATGGGAGCCTGTGCCACT…	MU55175
c15d_21-A09-M13R_c	CAGAGACTCTAAGGCTCTATCCTGCAGTCCCTATTGATGGAAGGACTGCTGAAACAGATGACATTCTTCCTGATGGCTATAAACTAAGAAAAGGAGATGGAGTATACTACTTGGCCTATTCCATGGGCAGAATGCCTTGCCTTTGGGGAGAAGATGCTGAAGATTTTAAACCTGAGAGATGGCTCGAAAATGGAACTTTTCGACCCGAATCACCTTTCAAATTCATCTCATTTCATGCGGGTCCTCGAATGTGTTTGGGAAAGGACTTTGCTTATCGACAAATGAAGATAGTATCTGCTGCACTGCTTCAATTTTTTCGATTCAAGCTAGCCGATCCAACGAGGAATGTAACTTATAGGATCATGCTTACCCTTCACATAGATGGAGGTCTCCCACTTC…	MU55176
c15d_21-A12-M13R_c	AACAAATCAAAGTTGTTCATCTATAAACAATGTAGAAGCCAAATTATACAAGTAAACGTACGTCCTGGAGCACTTCCTGAAACTAATTATTAAATCTTATAAACATGGGACTGGGTACACATGTTAATGAAAGGTGGTATTTTACAGTAAAGGAAAAATTATCGATGAGAACTAAGAAACAATGTTAGGGCCGGGGTCGATGACGAAGACGGCAGCTGCTCTACTCGAATCTCACTTGGCTTTTCTATTGGGGAAAGTTCAAGTGGTAGATACATAGAATAAAAGAATTGTTCCCTAAAGCTGAATATTTAACCAAGATGTTGAGTGTATAGTTCTCTACCGCTTCCATCTGTGTTGTCT	MU55177
c15d_21-B02-M13R_c	AATCTGAAAAGCTCTAACTTGTTCGACATCGTCTCTTCCGTCTGCGTGGTGTTCATCATCGCTCGCAAGCCGCCGCCGCCTCTTCTGTCTGCGTGCCGTTTCGTCGTTGCTCGTGGTTGCTCGTGTTCATCGTCGCTCGTTGCTCGTGGGTGTGCGTTCTGTTCGTGTCGCTCGCAAGCCGCCGCCGCGCATTCTGTTCGTGACCCACGGCCTTTGGATGGCGACCCACGGTCTTCCGACGGTGACCGTTGATGTTAGTGTACGAGAGATTCAGTCGCCGTACTAGGATGACTGGAGAGCGGGTGGTAGAGTTTTGGCAAATTTTTCACATGGAATGGCAGATCCTTTTAGCTATGGAAATACCGACCGTGATATCTTGATGTTCTTGGTCAAAATCAA…	MU55178
c15d_21-B07-M13R_c	GATGTGGGCAACCACTTTTTCTAAACTTNTTAGCTCTCTTATTCACCTTAAAAAGCTCATTCCATTGCTCCTCTTCAAGATTGATGGTACCTAATAATGGATCCTAACCATTTCCTGCCATATATCACTCAATATCTTTTTGAAGTCTTTGTAAATTTGTCTTAATTTGTTAAACTTATTTTTCAATTGATCATGAGAATAATTATATCATGTACTAGCATTTAGTTGACTTTTCATATAATTCCAACTAGTCTTTGTAAATGTTGTAGTTAGTCGATTGCCTTTTGCAACCTCTTCATCCATTAAGTCTACAAAAAAAGCTTCACTCTTATTTGACCATGGTCCCTCACTTTTTAATCCATCAATCTCAACAATGTCATCGATACAAAGTTGTTCAAT…	MU55179
c15d_21-B09-M13R_c	ACCAAACGCTGATCTTTGTGTTCCAATTTTCGACGCTGAGTAACCATGGAGGCAATCGAAGTTGAGAGAGGAGGAAGTGGATACTCGCTGAAACCATCGAGATTAAACAACGAAGACATTCTCTTCTGCATAGATGTGAACCCTGAATCTTCCGTTGAGATCAAAACCACCGGCTCTAATGGACGACCCATCACCAGAATGGACTCTATTAAGCAAGCAATTCTTCTATTTGTCCACGCCAAACTCTCCATGAATCCTGACCATCGATTTGCTTTCACCACCATCGCCAAATCTGCCATTTGGCTCAAAAAGGAGTTTAGCATTGACATTGCATCCGCAGAGGCTGCTGTCAGGGGACTTGGTGCTACTTCCCCTTGCAATCATGCTGATCTTACCAGT…	MU55180
c15d_21-B10-M13R_c	AGACCATGATACAGCAGTTGTAGGTAAATCTGACTTCGCTAGCCAGGAAAGTTTATGTGGGGAAAATTTGGAGGCTTCTACTGATAAAGTTGACCTTGACCCGGTTAAGGAGTCATCAATTCAATTGGATATGAAAAACTCTGATGTGATTGATGAGATTCCTAGTCAACAGTCAAATAATAAAGTTCTCAAGTATACATTCCAAAGAAAGCGAAAGAAGGAATCTTTGAGCAGCCCTGATGGTAAATCATCAGTTGATGAAAGCATATCAAAGAAAAGGATGAAGGATAAACAAAGTGTATCGTCAGAATCAGACAAGTTTAGCTTAATGACAGAATCATCTCGAGACAACCGTCGGTTGGCACAGGTTGCTCGGCAGCTCATATCTTTGTCTGAGAA…	MU55181
c15d_21-B11-M13R_c	TCCACGCTCTTCTTCCCAACACTATTATTCATTTCAGAGAGAGAGAGAGAGAGAGAATTCATCAACATGATTGCTCGTACTCTATTCTCTGCTTTTAAGACATCTATTCTTCCATCCTCTTCCTCCCAATTGCTCCCCCTCTTCTCCTCCTCACCTTGTCGATCTGTTACCACCTTGGTTTTGGCGGACCACGATTCCGGTTCCATCAATGCTGCTTCCCTTAGCGCTATAGCGGCTGCCGCTTCCTTGAGCAAACACACTTCCATTTCCCTCCTCTTGGCGGGCTCTGGGCCTTCGCTTCATCAAGCTGCTCAACATGCTGCCTCTTGCCACCCATCTATTTCTCAGGTGCTTGTTGCTGATTCTGATAAATTTACATACCCCTTGGCAGAACCTTGG…	MU48112
c15d_21-C05-M13R_c	CTTATCATCATTGTCCTTTTACATTATTGATATGTCAGTACTAAAAATATTTTATTAAAATGCATATAAGAAAACCATTAACCTCGTTTTATTAAAAAAAAATTACATATAGAAATGATGCTAAGTGCTAACCGCTCCTCGAAGGAGAAGAAGAAAAAAAAAAAAAACAAAGCAAACTTTCAATAGGATCTTCAAATTTCAATCTTCGTTTATATAAAACAAAAATTTTGATTGAAGATCTAACCTTTTAAATCGAAGTCGTGTTAAATTATTGAGTCAAGTTCACTAAGTGTAAAAGTACATTTTTTTTCTATGACTTTGACATTACTCGGGTCAAATAATATACTAACATTTAATATCGTTTGTAAAGTCTTTTTATTAAGTTTTTTTTTGTTGCTA…	MU55182
c15d_21-C09-M13R_c	AGAGTCGCAGCCATGTCCGTGACCTCAACTAGCACTACTTCATCTTCTTCCACTCCAATCCCAAATCCTTCTTCCTCTCTAACCCCATTTCTCCTTCTCGCCTCTTTCTCCCCCAACTATATGGTCGCCGCCGGAGCTCGAATTCGGCCGGCGCGTTCTCCATCAAGGCTTACATGGAGAATCCCAACTCTCTGTCCGGATTTGCAAGTAAGGTGATCGGATCTCTGCCCGTGGTCGGACTGATCGCGAGAATTATGAGTGATGAAGGCGGTGTCGGCAGTGACCTTATTGATTTTGCGGAGTTTCGGAGACGAGTTGGGAAGAAATGTACGATTATGGAGTCCAAAGCTTTCTATGAATTTCAAGAAAGAAAAGGCAAGGCAGGAGAGCCATTGTATG…	MU45410
c15d_21-D07-M13R_c	ACTCACAAATTTCAACTCAAACAATCCTCCACACAACCAAACCAACCATCTCCGTCACTCCCCAATTTTTTCTTTTAGAAGAAACCATTAATGGCTTCCGCTTGTGCTTCTTCCGCCATTGCCGCCGTGGCAATTTCTTCGTCAAGTTCATCGAAGAATGGCTGCCCCAAGCTGGCTTCTAACCTCCTTGCAGGCAAGAAGCTTAGGCTGAGAAACTTAAATGCTGTTGCTGTCGTTGCTCCTCGATCCGCTCCGGTATGCGCCGCAGCCGATTCCGATAGACCTCTTTGGTTCCCTGGCAGCACCCCTCCTCCGTGGCTCGATGGCAGCCTTCCCGGTGACTTTGGCTTTGACCCTCTTGGTCTTGCGTCTGATCCGGAGAGTTTGAGATGGAACCAA…	MU47482
c15d_21-D08-M13R_c	TTTCTGTGTTTACCAATAACGGTGATGGAGACAACAGTTCATGGGGGCTTAAGAATCTGTCATCATCTTCCTGATTTAGACAATATTTACATACCTCGGAAAAGACGTGGATCTTCCTCCGGCGCCGGCAGAAAAGAGCAACCCATTACTGAAACCGAACTCCCCTTGTCTATGGCGGAGGCTGCGTCTATTCTAATACAACTGGCAAACTCTGTTCCTGATGTTCAACGGCAAAAATTGAACAAAACACACAAGAGAAAAAACCCTCCGATACCGACGGAGGCATCAACGAGTAAGACTAAGAAACAGAGGAAGAAGAATGTAGACCAGAGTGAGATTCCGTCGATGCCGGTGACTATGAGAGATCGGATTCTAGAGATGGGTGGGTATGAAATAAGA…	MU55183
c15d_21-D10-M13R_c	ATACAGTCTCTATATTGGCCTATTCGTGTTCTTCTCTCTCTGATTGCTCTTTTTTCCCCCAATTTACTTGAAGAAATTTCCCACAACTTCAGTGTTTTTTTGATCGATTTCTCGTCGACCCAGAACTTGAAATTCCTTCAGATTACATTTCAATATGGCAGGATGCAAGATTTTTTTGAAGAAAGGGAAAACAGATTGGCTTAATTCCCTTTTGCAAAGCAAATTTTTTTGGTTCTTGTGTTCATCATCAAAACAATAGAAAAAAATGAAAAGAATGTGTTTTGTATAGATTGTGGTATTGCTATCTGTAGACATTGCCTGATATCTCATTGTGTTCATCGCCGGCTACAGATCTGTAAGTACGTTTATCAGTACGTTGTTCGTGTTCCCGACTTACAA…	MU51011
c15d_21-D11-M13R_c	TCTTCATCAACTTCATGTGTGCTTACCTTCAACAAGACAGAAAACAAGACTATTGTACAGAATGTCACTGGATTTTGCCCCTGTGTTGAAGCAGATTCCTTTCATGCACTATCTCTGGAGACACTTTGCAGAACAGGTATTGAACGAGGACTTGAGGCTCGTCATTGGTCAGCAAGAGAGAATGGTCAACGGAGCAAATATTTGGAATATGCCGGTTTCTTACGATAAGCTAGGTGTAAGATACAGGTTATGGAGAAATGCAGTAGAAGAAGGAGCAAAACAATTACCATTCAGCCAATCAACTTGAACATTATTAAACTTAATTAACTTAAAAACATTTCTTAGGACACCCATAAACACAACCCCACACTCCCTTCCTTTTTCAAACCTTAAACATTC…	MU43180
c15d_21-E02-M13R_c	ATTACATACAAAATGGTTATAGTCTAATGAGGAAATTCTCAAAACATGAGTCCTTAGCATCACTCTCGCTACATCTAACCACCCCATGATGCAATACAAAAGTTGACTATATACATACAAAAATGAAGATCTACAAATGGTAATGAAGGTTCAACCAATGCTTTATCCTTAATCGTTATCAAGAACTCAACAACGTAGTCTTAACCCCATTAGACAATCCTCTAACAACCTTCAAATCACAAATTTGTGCCAACACCCAATATCGAGTCTCCTCGCGGCTGAACAGTAGCTAAAATCTCCCAATACTCCAAATCCAAAAAATTCAAGATCCAATTACTGGTGAAAACGAGAGTCGTTAACAGTTCGATGGTGAAAACGCATGACTCAAATCGAAAGCAA…	MU55184
c15d_21-E03-M13R_c	AAAGAAGAAAAAGAAATAAAAGAAAGGAAGCCTGTCCATTCGGGGTAAGTGTTCTTTGAATTGCTGGCCTTGGCGTGTCATTATTTTTTTCTTTTTGTCTAAGTGCCCACATTCTTTATACCTACAAATGCACCATCTAAAAAAAATTATTATGCACAAAGTAAAAAGTTCTTTGTGTACTGATAATACTTGCTTGCACTTACAATGACTTCAACAAAAAACCGTTCTTCAAGAGCTTTTTGAGCCTCAAAAAGGCTCCCTTGGCTTGTTGGGATTTTCTCTAATATGCATTGCTTTGGCTGCTGAGTTGAGTGCTACCTCGTCGTCGTCTTCATCATATCCCCACCTCTATAGTCATTGTAATATATTCATCGATCCTCTGGTTAATTATATTCTGAG…	MU55185
c15d_21-E05-M13R_c	ATTACGTGATGTTTGTGCAGAATACCAAGCGACAGGCCCAGCTGCTAGACTTTTATACCAGAAGGAACAACCTAAAGAAGTTTCCAAACAACTTATGAACTATGCTAGCGGAAGGTGGAATCCACTGGTGGATCCTTCATCTCCTATTTCAGGAGCTGGGAGCGAACATCAAAGACTTAAGCTTGCTAATCGGCATCGCTGTCGAACTGAAGTTTTGAGTTTTGATGGTACCATTCTCAGATCCTATGCTCTAGCTCCCGTGTATGAGGCTGCCACAAGGCCGATTGAAGAAGTCCTTCCCACTACTTCGACGAAAGGCGAATCAAATGAAGCTGACAGCAAGGAAGTAGTACTCCCCGGTGTGAATATGATTTTTGATGGAACCGAGTTACATCCTTT…	MU55186
c15d_21-E06-M13R_c	AAACCATTATTTCGTTTCTTTTTCTCTCTCTAAATTTTCTCTCTTCTCTTTTTTCTCCTCTCTCTCTCTCTCTCTCCCCTTAGCCAGGACTGTGAAACAAACTTAGGGATTTTTTAAATTCATTAAAGTTGGGACAAAGTGAAGAGATATTATATGATGCCTGAATTTGTTTCCACAATGAGCAATTTGATTGGTGAAGAACAACAACAATACCATAATTCCAATCCAGTTCTTGTTCCTCTTAAGAAGAAGAGAAATTTGCCAGGAACACCAGATCCAGATGCGGAAGTAATAGCGATGTCTCCGAAGTCTCTAATGGCAAAGAATAGATTCGTTTGCGAGATATGCAACAAGGGATTTCAGAGAGACCAGAACTTGCAGCTTCATCGACGAGGGCAC…	MU55187
c15d_21-F01-M13R_c	ATCCACGAAACCGTTCCTACGCCCAAACCCTAGATTCTTTCTCTTTTCGCTGCTTCTCACCGTCCAACGCCGCCGCTCCTTGCGGTTGTTGCCGCTGCTCTTTGCCTTCCTACACCGCCAAGTGATTAAAGTTTTTGATGGGCTGAAGTATGCTTCTTCACATGAGTGGGTGAAGCATGAAGGCTCTGTTGCTGCCGTTGGCATCACTGTCCATGCTTAGAATCTGCTCGGTTTATTTCTGCAATATGGAGCTTTTATCACATCTGGCTTTTGCTCTTCCATCCAGTTCTTTCTTATGGGTGCTCATTCATGGGATGCTCAAAATGAGAACCAAAACGTAATACGCTTCAAACTTCATACCCTTGTGGATCAAATCATTTTACTTTGGTTTGTAACTAA…	MU53129
c15d_21-F02-M13R_c	AAGATTTTGAAGAAAGATGTAAGAAGAGACACTAGAATAGTTGAAGCAGGCACTGGTTTGGGTGAGTATTTAATTAGGAAGCTACAAGCTTCCAAATCACGAAGGATTTGAATCTTAGTTCACCTAGTTTGCAAGAGTATTCAAATTTTTAGTCTCTTGGTTGAGATATACGCCACAATCAATTGATTTGTAGCTCAAGTTGCACAAACGGCTTGAATTTTCATTGTACATGCTTGATTGAGTTTTTGGATATCTTCCATCCTATTTACAACATAATCAGGTCCTTTTTTATAATTATTTTGTTTTTTTTATCTTAGTTTTCACTTTTCTCAAACGACATTTGGATTAGTCAAAATCTAAAAACAAAAACAAACTTTAAAAAGCTATTTTTTTTTCAAA…	MU55188
c15d_21-F06-M13R_c	TAGATGAGAGTGAACTCCGGGTTATCCACTATACACTGGGCCCCCTCAAACCTTGGGACTGGTGGACATCTTGGCTTTTAAAACCTGTTGATATCTGGCAGAATGTCAGGGAAAGATTGCAAGACTCCCTTCCTGGAACTGGTGGGGGTAGAAACCCTAATGATGATCTTATTGTCAAAATTCTTGTTCTTCTTCCTCTTGTTGCATTAACCTTTTGTTCTTATCAATCTTGTCTTCAGACACGGTGGTACTCTAATACATCATGGAGAAGCTTGTTATGCGATCAAGCCAGGCATCTATACTACAAAATAAAGTCTGTTGGAACAATTAATTATACTGGTCTTTCTACACTAAACGCTGTTAATCTGAACCATCAGTCCAAGATACCTGTTTTTTTGG…	MU55189
c15d_21-F08-M13R_c	AAGAGCCCAAATTCTATTCGTCTTCTCCTTCCCCATTGCTCCGCTTCCTCCCCATCCTCTACTTCCCCCGCTTCCATAACTCTCCTTAACCAATTCTCTTCATCAATTGGGTTTTATATAACTATAATTCACACCTTAGATTGCCATTCAATTTCATTCATAAACCTTTCCCCCCGTTTTTTCCTGCTTGTTATTTGGACTTTGGTGGGACGCAATCCTCCTTCTCCATGGGGGTTTCTTCAGAGACCAAGTTCTTGCAGGAACTCATACTCTACGCTGCCAGTGCTGCTTTAAGTTGCTTGGTCCTATTCGCTGGTCTTCGCCACCTTGACCCCAACCGCGAGGCTTCCAAAAAAGCTCTCGAGCACAAGAAGGAAATTGCCAAGCGTCTTGGCCGCC…	MU55190
c15d_21-F09-M13R_c	AATCCAGGGAATTTGTAAGTTATTTAGTCCTATTTGTTAACTATGTGGTTTTTAGTTCTAGAAAATTAAATTGGTAAATATTACTAACGTCCACCTATGAGTTTATTTGTTAGTTATTTATTTTCTAATAATAAAGTCTTCATAATTCTCTTGAAAAATTAAAAAAAATAGTAATTGAAAATTTCTTAAACTTCAAAAGTTACCTTCAGAAAGACGACTCCTTTAACTATACTCTATCTACTGTATTAACTTAAATTAACAATATGAAAAGGAAAAGATTTCACTGATACCTAATACTGTTCTAGCAACCTCTAGCAAGAACTCTTCTGTTTGCCAGCCAATCTCCTAAGCTATAAATAGAAACTGTTATACCAGCTTTTGCATTAGTTTTCCAATTCA…	MU55191
c15d_21-G04-M13R_c	TGTTCCACAGCCTTCGGCTCCGGGTCCGCATTCTTCTTCTACGGTACATTAATTTCAGGGAAGAAGAAGAAGAAGAAGAAGAATCTAAGTCAAAGGTTCAAAACAAGGGCTCATCGCGAAAAAGGCTCGTGATTCTTGTTTTTCTTCTTTTTTTTTTTCCCACCGGTCATTAATTATTATGGCGGACAAGAACATGAGAGGCTCTCCGCCATTCTACAAATTATGGCATCTCATTTCCCCTTGATTTCATCACTTCATTTCTTTTTTAGTTTTTCTATTTATTTTTCAGTCAATGGTGTTTCCCTTTTGAGATGTGTGTGAGATATGGTTTCGATTGGGAGAATTTCGTTGCCGGGTTCTGTACCGCCGTCGCTTCACCACCAATGCTCTCCGCCGTCG…	MU55193
c15d_21-G08-M13R_c	ATCATGGCACTGTTCAATAACTTCCTCTTTAACCCTTTCTTCTCTTCCCATTTCTTCCTTCTCCCTCCTCCCATGGCTCACCCCTTTCCCCTTCTCACAAACCCTACGCTTCTACCCTTCTTTTGATTCTTCTCCTGGTGGTATCTCTCCTGAGCTTTTCTTCCTTTTCTTATTTTCTTTTTCATTTTCTGTCCACGAAAATTGTTCAAATTTTTCTTGACCTTGCAAGTCCAGCCTCTCCTCCCCTAGGCTCCAGTTTGCTTCTTGGGCTCTTCTAATCATTTTAGTGCAAGAGTTTAGGACTTCGTTCGTGGATGTTTTGTTTCCCTCTCTATTCCTCCTGAGCTTGTACTCATGTTTTTGTGTTGTATTGTTTTCTTCTAGTTTTTTTTTTTTTTT…	MU53569
c15d_21-G12-M13R_c	TATCCATGTTACATTTCTTATACGATACCATAGATTATAATGATCCAATAATTCCTTGTTTGGTCCTGTGTACACATCCTTTCACCAAGATGGTTGTGTATAGTGAGACAATTAGACATTTCATAGGACCTAGAGGGCTTATAGTGATGTGTTCAATTAGTTTTAGGTGTTTGCTAGTTCTCATGTACTTTCCCATAGCATCAAACTCAAGTACGTGTTGTTTGGAACTAACATAGATAAGTTTCTCTGATGCAATTTATTTTACCTCCATATCCTTTCATTCCAAGTGTATCTCAGGGCAGATTGTACTGATTGCTGTTTGAAGGTTAAAATCTGTCTAGTTCTTATTGAGCACAGTTCTTTTTTTCAA	MU44459
c15d_21-H01-M13R_c	ATCTTCTTCTTCCTCCCATTCTATTCTACTCTCTTCTACGCCTTTCTTTTATTTCTACCTCCTGAATTCCACAGATTCCTGTTTCTCACCTCAACCCTACAACTATTCTCTTTTCTATACCCCTTCTCCTTTTCACTCTTTCCCTTTCTTTTCCTCTCACAGAAATGGCGAATGAGTTTGGTGAATCGACAAGTATGCCACATCGGAACCCATCGTGCTCTACTAACAGTGATACTACTAATAATGATACTGGTGATTTTGAATGCAATATTTGCTTTGAGTTAGCTCAAGACCCAATTATTACTCTTTGTGGTCATCTCTTTTGCTGGCCTTGTTTATATAGATGGCTGCATCATCACTCACAATGTCAAGAATGTCCTGTTTGTAAGGCTCTTATTC…	MU43181
c15d_21-H06-M13R_c	ATCTAATCTAAATGCAGCCGACACCTCTCATCTTTCCTCCTCCTCCTCTTCTTCTTCAACAAGTTCTTTATCGATCTTCCATCCAGACACCTTAGCCATAAACTCCCGCTCAAATACCATCTCTTTACCCTCTCATCCTATGACAACTCGGGCTAAAGTGAATATATTCAATCAAAAAATCCTTCTCTCCACATCTTTGATTGACTGGTCATTAATGGAACCTACGAGGGTTAAGGATGCTTTGGCTACTCCCTCTTGGAAACACTCGATGAATGAGGAGTATAATTCTCTAGTAAAAAATCAAACATGGCACCTAATTCCACCATCTTCAGATTTAAATGTGATTGGCAGTAAGTGGGTATTTTGAATTAGAATTAAGAGGAATTCAAATGGGACGAT…	MU55194
c15d_21-H08-M13R_c	TCATAATCCCGAACAGGAAGCAAGAGGGAGAGAAATTAATGGACTGGAACAAATGCAAGAAGCTGCCATGGGGGATCATATTGCTACTAGGAGCAGGATTTGCCATAGCAGATGGGGTGAACAAGAGTGGGCTTGCGGACATATTAGCCAACGCATTGAACTTTCTAGAGAAAGCTCCATACTTAGCAGTGGCCCCTGCAGTATGCCTTGTAAGCAGCCTCATCACAGAGCTTGTGACATCAAACAATGCCACCACGACGCTGGTGATCCCAATCCTCATCCAAATAGCCAGCATAATGCACCTCCACCCACTCTTCCTTATGATCCCGGGTGCCGTTGGCGCACAGTTCGCATTCTTGTTGCCCACTTCAACCCCTTCGAATGTGGTTGGGTTCAGCA…	MU48354
c15d_21-H12-M13R_c	ATTTCTCTCAATTCAGTTATTTTCTCAGAACTTCATACTAAGAAGAACAGTTGTAGTTTTGTGAATCACCATGATCCGGCATGACCTTAATTTGGAGCATATAAAAAAAACAATGGTAGCCAACTAATTAGGACATTAAATTAAATTTGTGGAGTCTTATGGATACAAAAACGGCTCTGCCGACATTTGGTAATAAATATTTTATTTTAGAAGGAAAAAAATTGTTAATTGATATAGTGACAATTGCACTTAGGTAGCAAGTACAAGCTTGTTTAGGATGGTTTGAAATTGTTAAAATAAATTGTCATGTCATGTTGAGAATCATTTTAACACTCTAAAACTAAAAGTGGATGGATTCAACACCCCTTCTCCTGCAATACCGTTCCACGTAGAAATAGC…	MU55195
c15d_22-A01-M13R_c	AATAAGAAAAATATACAAAAGACTCGTATCTGATTTTTTCTTTCTAAACTAGGGTTTTCCACGTATACCCAGTGTTCTTCTTTCTTCTTCTTTGATTAATTTTTATATGGTATCAAACACATGGATAAAAAACCCTGGCTATCATGGTTAACAAAACCCTGGCCGTCATGGTAGAAGAACAACAAGTGGGAAACCATAATATTACAGCTGCGGTGGCCACTGGACTGTCTGCCGTCGCCGCCGCCATTTAAGCTGCCGTCAACGAGTATCTCTGGTGTCTGTTTCTGTCAACGATCAGCCTAATTCTGGCGGAGACAAAACCTCATTCAAGCAGCTTCTGTTTTCCGTCAACAACCAACCCTTCTCTGGGACCCACTGCTCACCGGCAGTACACAGCCA…	MU55196
c15d_22-A03-M13R_c	AAAATCATTAATGGAGCTGGGCGGAACCCAGTTTTTAATGAGAATCTTCGTTTCAATGTCCGGAGTGTCGATGCCTCCCTTAAATGTGAGATATGGATGTTGAGCAGAGTGAGGAATTATCTGGAAGACCAGTTGTTGGGATTTACCGTGGTGCCATTGACTGAAGTTCTCGTTAACGATGGGAAATTAGAGAAAGAGTTTTCTCTTTCTTCCACCGATTTGTTCCATTCTCCAGCTGGATTTGTTCAACTCTCTCTTGAATACAATGGAACCTCGCCTGATGTGATGGCTGTTCCTAAAGCTGTCTTGGAGTCATCAAATGCTGCATTGAAGGATTCTGAAATATCCGAGTCACTAGCTAGCGATTTGGATAAGATAGAGTTTCCTGATCCTAAGATT…	MU43780
c15d_22-A07-M13R_c	TAGATGATATAATAAATGAGACGATTGATGCTTGTGTTGAATGTGGTTTCATATCACGAAGGTTCCAATTTTAGAAGCAAGAAGTTCTATACAAAGCTGTATTGTGCCCTTTGGAAGAAGTGACTGTCTACACATTCATACCAACCAATATTACATAACTCTCTAATATTTGCCACAAAAACAAAAGAAAAGTAATCTGATGTCACGAGAAATATCAGATATGCTACCGTAGACATCCGATAGCATATCATAAATGATCTTATTGAAAAAATTTACTTTTGATACATGTTTTATGTCATAGGAAACACAACAGAAGTGAGAAAACGGTGAAAAAGTTATACTATAGCATTTGGCAAGTTATTAGAGTCGGTCTTGTCCAAAATCTTTAGCTTTTAATAA…	MU55197
c15d_22-B02-M13R_c	AGGTTCTATTTAGGATGGTGCATTCTGCATCCAAATTCCTTGACCGACTTCGGTTTAACAGAAAATTAAATTCAAGCAACAAAGGAGGCGGAGTCTTCGTCCATGGTAAGCATAGGTGAATAACAGATCTAAAAAAAGGAGAAAAACAGAGCTGAATAGTTTTTTACCATTCTTCACCATTGAAGTCTATTGTTCTTTTTTCTTGTCTTGTTCTTTTTTTTCCCACATCTAATTTGGTGGGTTTATATAAAAAAATTGTTGTACAAAAGACACCAAACCAATAGTATTTACACGAGTATTTCAGTGTAA	MU55198
c15d_22-B04-M13R_c	GAACCGACCATTTCCATAAACATCCTCTGGAGGTCCTCGAAGCTGTCACCCTCCGGTTTGACGTTGTTCATCATCGTGATCATCTCTTGCATGAAATCGCAAAATTCCTCATCGTCTTCTTCCGTCGGATCGTAAAGCCCGGCGTCGTAAACGGACCTCTTCGTCTGATCGGAGAGAACTGTGAGAGAGGAGGAGGCAGACGGAGCAACCTAACGCGCGTTAGTGCCATTTTCCTGAATACGCTTCTTGTACTAATTGAAATTGCCGTTTCGCTTCTCCAGCCACCGCCGGATTCCGCATCCACCGGTCCGGATGCCATTTCAGAGCAAGCTTGCGATAGGCAGTACGGATATCAGAGAGAGATGCATCCTTACGAATACCGAGAATAGTGTAATAACA…	MU55199
c15d_22-B05-M13R_c	TTCTCGTTCTCTACGGTATTGGGGATATTCTATGGTTGCCCTCGTTTTGCATACTGAATGATTCAATTTCATGGCCTATAAAAGGACCTATCCTCTTCTCCTTTCAACACGACAAATCATTTTATATATCTCAGTTACAAGGTTTTCTCCTTCCTTATTACAAAACAAACTCTCTTCCCTCTTGTAAAATCTTCTCCCTACTATATGCACAAATGAATAAGTATATTTATTTTATACACCAAGCAATATTACATTATTCTAAAAAGGGTATTTGATCATTTGGACAATCGACTATGCACCCGAAACAATCAAAAATATTTTTTATGGTTGTTTTATCCCAAGGATGGTGTGGTAATTTTTCAAAAATATTACTTGCACAAAACAAGCATAGAAAAGTGA…	MU55200
c15d_22-B11-M13R_c	GAAGATTGAAAGCTGATTCCTGACGGAGAGTTTGATTTCGTTTGGTTTCAGTCTAATTTTCCGAGTCCGTCATTCCGTAGCGGTTTCAATTTCGAAGTGAAATTAGCAGCAATAGAAGACGCTGATGTCGAGAGTCGCGACGGACCGTTGCTCTGGCCGCTCGAACATGAAATCGAATGGAAGTCGGTGGAGGATTGGAACTGGTTCGCGATTTCACCGCGGAAGAAAGATCTGAAATCTTCTGCTGTGCCTCTAAACTCCAATAATGGATTGCGATTACACGGACGGAAAATTACTCTGAATCAAGTGCCGAAGAGGAGGTTCGTGTTTAACTCAAGATCGGTGGCGTCGGAGATGATGGAGTTGAAGGAGAGGCGAGATTCGAAAGCTTGTGTTCCG…	MU55201
c15d_22-C01-M13R_c	TCATTAGACTAATAGAGTAAAATAAATACTGCCCTGCATACTCTTCCTTGCATCATATTATTTAAATTTACAAAAGAAGAGAAGAGAGGAGAGTTTTCAGCTGGATCTTACAGTATCAATGGCATGAACCAAATCATCGGACTTTGCTCCAGTTACTTCTTTAACGACCTTCTTATCCTTTAGAATTTTGAAAGTTGGCACCACTTTTATCCCAAGTTCCTTTGCCAATGGCTTATTGTCTTGGTTGCAATCAAGCTTTAGAAAGACAACGTCAAGATATTTCTCAGACAAGTCTTGAAATTTGGGGCCATCACTTTGCAGGGTCCACACCATTGGGTGTACATGTCGAGCACAACGGTTTTATCACCGGCGGCATTGACAATGGGCCAGAAAGTGTCC…	MU47640
c15d_22-C03-M13R_c	AGGGAGATCTTTCTCGTTTGCTCCCATTCCTTCGGCCGATTCTCCGACTTTACCGGGAAAATGTGGTGCAAAAAAGACAACATTAGGAAATTTCAGTGCAAAAAAGACGATACTTGGTGCTTCTAACATTCAAAGTGGCAAGAAGATGGTTGAAGAAACCAATGATGTTTTATCCCTTTGGAAGCTTAAAGAGCTTCATCCCTGGGCTGATATTAGCTTGATTATGGATATAATGGAAGCTGTAAATAATGACTTCAATGAGGCATCTACTTTATTAAACACAATGGTCTCTAGTGACAATTTAGAGATCAATAATGAGATGAGCAACTTAGGACTGCATTCCTCTAATGATCTATCGTGGATGATGGGTAAATCTCCTGGCTGGGAAGAGTTTAACCT…	MU48737
c15d_22-C07-M13R_c	AATCTCTCATCATCTCTCTCCCCATCTCTTCTTCATGTTTTCATTCAAACCCCAGCCTCTTGATCTCCTTTATGTCCTTTCATCTCCTAGCCTCTTCATCTCCTCTACGTCTCTTCATCTCCTCATTTTTCTCTTCTTTCGTCAAGAATCTTTCGGCGGAGGTCTCTTTTTCTTTTTCTCATACAAAAAAGCGACAGTAAGAGATGCTCTTTTAGCAGCCGAAATCAGATTCCAGTAGAGGAAAATTGAATCCTGGCGAAGAAAAGACAGATTTATGTGCAGGTGAGAAAAGTGGATATGCTTGATGGAGTTTTCATTACCCAATCTGAAAAGTGAAGGATGAGTTAGTTTTAGATGGAAATGATATTGAACTTGTGTGTCGCGGTCTTGTGCTCTTAT…	MU55203
c15d_22-C11-M13R_c	AACCGCGTTCTTCAGTTATAAAAAATGGACGATTCCAACGAACACAAAGGAAACTCCTCATCCTCGACTCTTAAAGAGATGCTCAAATCTTCTCTATGTTTATCTTGTTGCCTTCGTAAGCACCGGAATGGCCATCATCATCTTCATCACCATCATCACCACCACCACCACGGCCACCACCGGCGGATGTCGATTTCGTCCGGCGGCGATTCGCCTGGACCGCTCACGAGATGTTCTTCTGCCAAGGATAAATCCAGATCTCGTGAGTGTCATGATATTAAAGATCGACTTCCGAATTTCATTTCTCGACTCGGTCGCCATGGACGTCGTCACTCTGCTTCCGCTGATTTCCGTTACGATGCACTTAGTTATTCGCTTAATTTCGATGAAGGATATGAT…	MU55204
c15d_22-D02-M13R_c	TAAAATTCCCTTATTTCATGAGAAGCGGATCGGAGGGTGTCGCGAGGGGCGTCGGTGGGTGGAGAAGGAACGCCGCCGGCCGGGTTGTCGGAAGAAGAAGATGAGACGCGACGAGGGGAGTAGTGTGCGGGTCTGGGAATAGAAGGAGAAGTGAAAGAATGGGAAATTGGAAATGGAGGAGGAGATTTTTAGTGGATGAGAATGGGAAGGGATGGGGATGAAGATGATAGAATCGAGTTAGTCAGCGCCGCCGTCTCTTCACCTGAAAAGTAGCCACTCGTCGACTTCTAGTTCGCTCCACAAAAATGGTGAAATTGGGTGAT	MU52273
c15d_22-D05-M13R_c	CAACGATGGGATTTACTGGAACCTTGTCTCCAGGAATTGCTGTCATAAAATCTCTTTCAACTCTGAACTTGCAGGGGAATTACATAACTGGAGGGATACCAGAAGAGTTTGGAAACTTGACAAATTTGGTCACTTTGGATCTCGGAAGTAACAGCCTAATTGGTCAAATACCATCTTCCCTGGGTAACCTTAAGAATCTACGGTTCCTAACTCTGAGTCAAAATCACTTAACTGGGACTATTCCTGAGACATTGTCAACCCTTCCTAGCTTGATCAATCTTTTTCTTGATTCGAATAATCTCAGTGGCCAGATTCCGGAGCAATTATTTCTAGTTTCAAAATTCAACTTTTCGGGAAATAAGTTGGATTGCGATAACAATTCACGTTGGTCCTGTGATT…	MU52595
c15d_22-D10-M13R_c	ATGGTAAGCACAAAGGAGTTTATGGTAGTTTAGTCGAAAGGGATCTTGACGAAGAGACGGGGGTAGTTCGGGATGCGGATAGCCATCAATTACTTAATGTGCGTTTAGAACAGATTGCTGAATATATTGGTGACCCAAGTTACTTGGGATATTGATTATTTGTACCCAAGATGGTGATGGAACTATTTTAGTGGTTACTCTGATATTATCAGAGTTTTGATAAAAGCCATTCCGTGACATGTGACTCTGAACAAGTTTCTTAACATAAATGAGACGCTCATGTGCTAATGTTCGTCTTAGAATGCTCAAAGCATGAAGGGGAACGCAGAAAGCTCCTGCACCTGCAAAGTGGAGTGGTGATAATTATTCTTACACTCAAGATGCTTCTGAAACTTTTGG…	MU55205
c15d_22-E06-M13R_c	TATGTCCATGCAACAATATTTGTGGATAGAAAAACACATTTCTGTCCACACATATTCAAAATATATAATGAAAAAACAACGTAAAAAGTCGACAACAAAATTTTGAGAAGAATATAATCCTCAGTTAATAACACAAGATATAGCAAATGGTGCAATAATAGTTAGTAAAGACGGTAGAAACACAAAACATTATCAACTCAATTCAATCACACAACATGTACGTTTGGGGATCCTTGACCCGAGATTAGAGATTCTATTACTTTGAGATATGAATCATGATTATATCATTATGATCACATAATCTTTACTCTGTACTTGAGCGATAGAACTTTACTGCTAGTAAATTAATTACTAATATGTTTTAAAGATAACATTAGATAAAAATCTCCCCCTTAATCG…	MU55206
c15d_22-E07-M13R_c	TAACAATAATTGGGTCATCCATTCAGGTTATATCAAATCTTTCCGCAACCACCAAACCTTTGTTCTATTTGGAGTCTTGGGGACGTTTCCCAAAGGAGAGAGATCTCCTTTTCAAATTGATTGCACATAGCAGGAGAAAAGGAGTTTTCTTCATAAGCGGGGATGTTCATTTTGGATAAATTTCACGCTCTGATTGTGCTGTCAAATATCCGCTATTTGACGTAACCTCAAGTGGTCTTACTCAAACAGTTGAAAGGGCTGTTCCCCGACCATTACAATTTTTAGTGAGGTTTCTTGCGTGGTTGACGCCATCTACGATGAGAGTTATGAAAAGCAAATGCAGATACTATTCCTGCACGTTCGGCCAACCAAATTTTGGAGTCGTTGAAATTGATTGGG…
c15d_22-E09-M13R_c	GAAAAAAACCAATGGAAAGGACATTGCTATATGCCGGGTTGAACAGCTATGTCCTTTTCCATATGATCTCATTCAGCGAGAACTGGAGCGGTATCCAAATGCTGAGATTGTTTGGTGCCAAGAGGAGCCAATGAACATGGGTGCATATACCTACATCAATCCCCGTCTTGGTTCTGCCATGAAGAGTCTATCCAGAGGAACAATTGAAGACATAAAATATGTCGGTCGTGCTCCATCTGCCGCTACAGCCACTGGCTTCTATCAAGTTCATGTTAAAGAACAAACCGAAATTATCGAGAAAGCTATGCAACGTGACCCAATCCCATATCTTCATTGAAGTCCTTCCAGATTCCTTTAGTAAGCAATTATTCATAACATATCTAAAGATATATAAATGTT…	MU55207
c15d_22-F07-M13R_c	TAGTAGATTATGATCAATACTCACTTCATGAACCGCAAACGCTAGACATGACAAAAAAAAACAAGGAAAATGATGCCAGAAATATCACTACGCTTACCATGCTTCATCCAGAAGGGCAATAATACCACCAGGTTTCTGAAATTGCAAATGATTAAGAAAAAAGGGTTATAAAGATAACTCTGCAAGTGTCATGGGGTAATTGGAAAGATTGCTTTGTAAACAACTTACTAAATTATTATTGAGAAAACCAAAGATTGATTAGCAAGAATGAATATGAAAGCATTTAAAAGAGAAATAGAATAGAGGTACCAAATTATTTTTCAGAGGACAATACAAATACAGCATATGATACTTGAAGAGACCTAATGACGTCAGAAATCACTTCTACTCACATCTATC…	MU55208
c15d_22-G01-M13R_c	AGATTAGCCTTTTTAGTGGTTCCCTTTAGTTGGAGATTAGAATACTTTGATCAGGTGTTTCTCCACTGTTTTGTAGCTTTATTATTACTATTATTAAATGAAATATAAATAGAAGCATGATTGGATTAGGCTAGATGTTCTCAAACTCTTCTGAACATTTTGCATCCCTGTGTTTGTGTGGGTCTGTGTGCGTGTGCGTGTGTGCGCACATTGCATAATAACTCCTGTAACATGGATTTTTATATAGGGCTGAACAATGCCGAATGAAGATGGGCTTAATTCTGACAGGAGTGGGCGATAAAGTACAGCTTCCTACTCTGCTATTTGATAGAATTTGAATTCATTTATTTGTCCTATTCACCCAAAGAAAAAAGTAGGGATAAATGAAGAAAGAAACAA…	MU55209
c15d_22-G02-M13R_c	TTCTTATAAACCATCTTCTTTTCTTCTGTTGTGTGTGCCTTTTTTTCTGTGGCCATCTTTCTCAATTGTTGATTCATGGTTTGGTTGACCGAATGATGGAAGTCGTGGGAGCTCCTTTTGTCTCAGTTGGCGATGATACTGGGTATTACATAAAATGTTCAGATAACCCGGAGTTTCTTACTGGTAGACAAGCTCACATCATTTATAAAGGAAAGAAAATTGGCACTTTCGGAATTGTTCATCCCGAGGTTTTGGAGAACTTTGACATTCCCGATCCATGTTCCTTAGTTGAAGTTAACATGGAGAGCTTTTTATAGCATTGATTCCACAGTCGATGATACGAGTTTTGAGGTTTTTCTCAGCTAACTCTCTTCCAAACAACACACGTTCTGTGTTTCG…	MU55210
c15d_22-G03-M13R_c	AGAGAAGAACAGTCCCAAACTCCCAATCTTCACCCATATGGATATTGAGAAAATTTTTCACATGAAGGGAGGAATCGGCAACAATAGTTATGCCAACAATTCCCATCTTCAGAGGAAAGCTTCAGATATGGTAAAGCACATAACAATGGAGGCTATAGAGAAAGTTTACCTTTCAACCGGTGCTCCGACGAGCTTCGGAATCGCCGATTTGGGATGCTCCTCTGGCCCAAACACCTTATCGATCATCAAAGAAATAATCCAAGCCGTCCAATCACTTAGCTCCGACCATCTCCGGCAGTCACCGGAGTTCCGAGTCTATTTAAACGACCTTCCGACCAATGATTTCAACTCTATCTTCAAAGCCCTACCCGATTTCTGCAGAGAGCTTCAAAACGAAGG…	MU43184
c15d_22-G04-M13R_c	TGACAACCAAACCCATCCAAGAATGTAAACTGTGAAATTAGCCAAAAAGCCACGATCCCAATGAAACTTGGTCCAAATTCCGGAAATCCCAGAAGCCAAAGCTAGCCCTTGAAGACTCAGATGAACAGATTTCCTCAAATTTCTCGAACCAGGCAACCAACTATGAACCAAAATTGCTGAAAATCGTAACAAAAGAACAAACACATGATACCCATTACACAAATCAACATAATTCATCAACGTTATGGTTCCAACCCACCTTCTCCACTGAGGAGAATGAGACCAATTACCATGAACAAAGGATGCAGAACCTACAAAGGAAAACCCAAATTACCCTAAACCCTCAGAAAATGGATCTTGCATCGATAAGTAAATGGGTCCAAACAAAATAGAAAATGC…	MU55211
c15d_22-G05-M13R_c	ATGACAACAGAAAAACGCGTGTGCAAGTAACGCGTAACCTAAACGACATCGTTTCTGTCTTTAACGACGTTACTCCCTATTTGCTATTTAACGTCTCTCCCCACTTTCCTCTTCCTTTCCTTTTATCCCTCACTTCTTCCTCTTCTCACTTCTCAGCTGGCTGTGTATCGAAAGCCGTTACTTTCTTAAACTACCTTCCAAATGGCCGCCACCGCCGCCGATGCTCCTCGCTGGATTCCGAAACGCGGGGAAGTTCTCCGTCGTGTTCTTAAAAAGCTGTTTTACTTCTGCCTCTGCTCTGCCCCTGCTCTGCCGCCGCCCACGCGATCCTCGTCTCGCGTTTTTCCTCACTGATCCAATTCAAATGAGGTTTGAAAAATGATAATGTTTTACTATTGG…	MU55212
c15d_22-G12-M13R_c	TAACTACGAAAAGGTGCATGATCCCGCGAATTACTTCTGACAAAATGAAGAAATCATATTGAAGAACCATAGCATTTCGTGATTCATTGGTAAATCAACTTTGATTCTCTATCAACCAATAATGTGGGACTATTAACATGGTTAAAACGTTTGAAGTCCAGACGTAGCATGGTACTCTTTCTACTACTATGTTAATACATAGTTAATACATAAATCGTTTCAAATAGTTGGGCTTTTTTTTCGATATAGAACACTCATGTCGATAAAATGATTTGAACCCCCCTTTTTTATTATTTTCTATTTTAATAGAATATTAGAATTTTTTTGTAAAAAACTAAAAAAATGAGGATTTCACCCTCATTTTTTCTTTTTTATCCAATGCTGAATCGATGACCTATG…	MU55214
c15d_22-H01-M13R_c	TTTTGATACCTAGAATCTATGCTCTGAAGGGATGCCTTTTCATCTCAACTTTGCATCTTTTTCTCTTTCTACTTATTCCAAATCTTACCTCACAATGAAATGTAACCTGCTTGTAAAATGATTTTACTATTTGAGCAGCAGAAGAAGGCTGGGCATAAGGAGGTTATCTTCACCTGAATCTAGCTTTTGAGCCATGGAGAAAATTGCTTTTGAAATCTTCACATGTTTTTTCTGAGTTTCATCATTATATAGATCATAGAAGACCTTCGTAGATTTTCCTGTTCTCTCTTGTGGAAAATTTGGAGAATAAACACAAGGTTAAATGACAGTAGATGAAGAGAGAAAGAGCTCGATTTGGAGTCGAGAACAGGACAAGGCATTTGAGAATGCTCTAGCTAC…	MU48784
c15d_22-H03-M13R_c	GATCACGGGTCTTCCAGCAACTGCAGTGACCAGTTCCTTGCTAGCTGCTGTGAACAATGACTTCCAGGCGATTGAGAGTTTTCAAGCGATGGATGACATCCCAAGGCATACAATGCAGCGATGCTCTTCAATTCACGGATACCCCCGACAATGGAATCTCCGTCAAAGCCTTGTGCGATTTACGGGAGGGTGATGTTGTTGCAAACGTTCCTAAACTTGCTTGCCTCACCGTCAAGACCACCAGTGCCTCTTCCATTATAGAAGAAGTCGGTTTGGGTGGCTATCTGGGGCTTTCGGTTGCTCTCATGTATGAGAGAAGTTTAGGGGAGAACTCTAATTGGGCTGGCTATCTCCAGCTTCTGCCTGATGAAGAATGCGTGCCCTTGCTTTGGTCTCTGC…	MU48117
c15d_22-H11-M13R_c	ATCCTTTACGCTTCTCCACCAAGTTCAGCCATCTTCTCCATAAGCAATGCTTCTCAACAAGCCAAACCCAGATCATCATCCACCAACTGCGCACACCAGAGCATTCCGGAAGCGCCACCGTTCTCACGTTTGTTTTGCCACAACCATTCTTGCCTATGCGGAAGAAGGCGTTTCATTGAAGCAGCAACAGCCACATCTCTGTTCCCTCTATGCCCTTCAATGGCTTCTTCTAATTCATCCTCTGATTACGTTGCTATTCTGAACAGGGTTCGTCCTCCTAAGCCAGATTGGTACGAGGATTTTTATGCGTCAGTTCTGGCTAATGGCATGAAATCGTATGAAGAAGAGATTGCAGTTTACAAGTCCCAGATGTTTGCCAATTTGAGAGGGAAGTCTCAG…	MU55215
c15d_23-A02-M13R_c	CAAATAATATGAATATAAAATAATAGGTGTCCAGTTCTAAAATGGTATTTTATATTAATACCCTTTAGTCAAATTGAGAAGTTGCTTACGAAATTGAGAAAAAAAAATCCTAAAGTTTCAAAGTTTGTCTTTTTATCTAGTCTTTGTTTTTTTATCTATGAATATTTTATACTGAGAAACAATCTGAATTCCAATGGACGTTGGTCACTGTAGCAAACAAAATCAATTTACATGGTTGTAAATGTTATTTGGCTTATTTTATATTACTTTTATTGGCATTCATTTGTACCAATGTCTACTGACTAGAAAAGGGACTCCATTTGTTTGGAGCCCAGCAGGGAACAGTTTCAAGGATCTTAAACAAAAGCTTGTTACTACACCAGTCCTTATAGTGCCAGA…	MU55216
c15d_23-A03-M13R_c	CATAGAGACGATGAAGATGATAACAATTAATTAACTCACAGCACAGAAGACAGAGATTCCAGATTATAGAATGATCTAATCTATGGTCGAAAGAGAAAACTTAAATGGAAAGGGTTATTATAAGGAAAAAAAGAAAAGAAAATAAGAATGACGGAACCGGGAATGGAACTGGTGTGATCTTAGGGAGAAGAAAGAAGGAAGTTCACGAGAAAACGTAGAACCAGTAGAGGAAGACGACAGAGAAAGATTGAACGAGATGGGTGCGGCGGCGGAGAGAGGAATCGATCATAAAACCGGAACGGAGAATTTCACTGAGAATGGGAGACATGAAGGCGAAACATGAAGAAGAAGAAGAAGAAGAAGAAATTGAGCATCTAAAAGGGCAGAAATAGGGGGAGA…	MU55217
c15d_23-A04-M13R_c	ACATGTGCAGAAGCTATGGCAGCAACTAGTGTTGGAACTCCTCAGGTTGTTCCTCTTCTAATGAAAGCTATAGGATGGAATGGTGGAAGCATACTTGCACTCGAGACCCTAAAGCGTGTTGTGGTTGCTGGAAATCGAGCCAGGGATGCTCTTGTTGCCCAAGGGCTTAAGGTTGGGCTTGTCGAAGTACTCCTTGGGCTTCTTGATTGGAGAGCTGGGGGAAGGAATGGACTATGCTCTCAAATGAAATGGAATGAATCTGAAGCCTCTATTGGCAGGGTGCAAGCAATAGAGGTTTTGCATGCATTTGCGACGGAAGGGGCACATTGTTCTAAAGTGCGGGATATCTTAGACTCCTCCGAGGTTTGGAGTGCTTATAAAGATCAGAAGCATGATCTT…	MU55218
c15d_23-A06-M13R_c	TTTTCACGAAATTCAAATCTCTCTCCCTATATGCGGATTCCAGCGCCCACCAATTGCTTCAAAGATGCTGGGTGAGTGGTACTGCCAAAGGCAAATCGAAGATCAAAGCTGGCCAACCGCTGAAGCGCTCCAAAATTACCGTTAAAAAGGGTGGAGCCGCTTCCAAAGGTGGTGATAGTGGTGGAGGAAAGAAAATCTCTCCTGAAGAGGAAAAGCTCTATGATCAATGCCTAAATGCTCCTACTCCTCTGCGGTTCTTGAAAGCTAAAGAAAGAGAACGCGAGGCCGAGCGAGAGAAGCTTGGGCTCATGAGCAAGGAGCGGCAACGCGAGATTGAGATGATGAAGATGGATAAATCGAAATTGGGGATTTCTGATTCTCCGTCGATTATTGGAACTC…	MU48139
c15d_23-A07-M13R_c	ACGTACGGTCCTCTCTTCGTCTTCTTCGACGAAACGCCCCACCTCATCTTCTTCTCATTTCTCTTGCTACGCAACGCCATTTACCAGACCCAATACCATCCTCGTCCTGCCTCTACCTTACCTTACTGCCACCGGTCAGATTCTAAGCTTTCCCCCCCCTTATTTTCTTTTCTTTTCAACTGGGCAGTTGGGTTATCTGACATTTTCATCCTCAAACCAACGTCAACAATCGAATCCTTCCATAATCTCAAACTCCTCTTTGAAGGTGTTTCAAAACCGTTATTATAGTCTACCTTTTACTAAAATATTTGCTCTGGTTTGTACTTTTTGCAGAACTCAATACATTTCTACTTCATCTGGTACTAGGAAAAATGGCAGCTACTCACAACTTATCTTCAG…	MU55219
c15d_23-B02-M13R_c	CAGTATGACTATTCATATTTTTTCACAAACTAGTCTCAATTTACACCGGTAAATAAAATTATTAACTATAAGACTTTAAAACATTAAATTTTGCTCTGACCCTCAATAATTATGTCTTTTTTAGTATTAATACTTCATGAAGCCTCGTAGTAAGTTTTACCAAATAATTCTTGAAGCAACAACCTTCATATTATGAGGAATCCTCCAGTCAACCATTAGAGCAACCATCCGTCAAGTATTTAACAACGACCATATTAGGAAGTATCAGCAAAATGGTCGTGCGTTTGGGTTTTTTAGTGTTTGTGTGGTCGGCGTCCGGAATGGCTATGCGTTTGGCGGAGCAAGCAGGTCTCTGTAGTCGTCCTCAGCCGTGCGTGATGGAGCGAAGTTGGGGCGGCC…	MU55220
c15d_23-B03-M13R_c	CAAAGGGTTTCATTAAAGAACTCCAGAAAGTTTCTTTCATGTTTTTGTGTACTGAAAAGCGTTTCATAGAAAAATTCATCAACCCTCATAAGGGGCAGATTCCTGGATTGTTGGAGTTGTATGAAGAGAAATTGATGGATTCTAGAAGATGAACAGGTTCGATCTCCTTGAAATTTTAATGCTCAACTGTTTTTTGTTAATTGATATGTGTAGTGACAACTAAAACTAAAATTTATGGATGGACTTGGTATCTTTTTCCTATCCCTCTTTTCGCTCACCCTTAGTTTGTATCTTCTTTTTGGCTTCTGCATTTGAGTTTACTGTTTTTATTTTAATTTATGTTTATGAAATATATAATTTGTTGAAAAAAAAAAAAAAAAAAAAAAAA	MU55221
c15d_23-B04-M13R_c	TTCTCACGCCTATTGGAATTGGATCTCTCTCAGTCTACTTCTCGATCTTTTTATCCGGGTGTTACTGATTCCGATCTTACTGTCGTTGCTAATGGCTTCCAGTACTTGATAGTCCTCAATCTTCAATACTGCAAAAGCATAACTGATTCTGGATTAGCGGCAATTGGAAATGGTCTTTCGAAACTACAGTCGTTAGACGTGTCTTATTGCAGGAAGTTGACTGACAAGGGATTCTCAGCTGTTGCAGAAGGATGTCGCTACATAAGAAACTTGAATCTCGCGGGCTGCAAACTGGTTACGGATGGACCATTGAAAACTCTTTCTAAAAACTGTCACAATTTAGAAGAATTGGGTCTACATGGCTGCACTAATATAACTGACTCGGGACTAACAGAACTT…	MU55222
c15d_23-B07-M13R_c	TATCCAGACAATTAATTTTGTTTATTAGATAAGGATATGCATAATATCAGTTTATGAACTATCTAGAAATGTGATCATCCCAATTTGAGATAAAGATTCCTACACATAAACAGTTGCCAGTTTGTTACTTGAGTTCCTTCCAGGAAAAAAGTTACCATCTTGTCAAGTAAGTTTATCGTTGGTTCTGTGAGAGTTTAGGTACCCACTAATTGTTATGACCATCTACGCAAGATTGATTATCAGATGGAATAGTTGTGCGTACAAATGCCACATTCTAGTACCAAGTCAATCAGATATCATTTTTTATTTGGACCAAGTCAATCTCGTTTGGACATTGATGAAACAACCTTAGCTGAAGACTTTCTAATAGTTTTATCTCCAGGGGTCATCATAAGATAA…	MU55223
c15d_23-B09-M13R_c	AAATTTGCCCTTGAATCCTACATTTCCCGCAAAATTTTCCATGGTTTCGATCACGAGACCTTCTACATGGACGGTAGCCTCTCCTCACTGCTCAATCCCGAGCAGTTTCGGCGAGACTGTTTCACCCAATATCGTGACATGAAGGCCATGGACCCTGCTGAGCTTCTTGGAATCTTACCAACTTGCCATTTTGGAAAATTCTGCTCCAAGAAGTATCTTTCCATTGTTCATCCCAAAATGGAGGAATCCTTGTTTGGAGACTCGGAGCAACGTAGACAAATCTTGGCTGGTAACCACCCGAGGAGCCAGTTCTATGCTGAGTTCTTGGGGCTGGCCAAGGCAGTCTGGCTACTTCATTTACTGGCTTTCTCACTCGACCCAGCTCCGAGTCAATTCGAG…	MU55224
c15d_23-B11-M13R_c	TAACGAACATTAAACGAAGATGCAAACGGAAAAAGACTGTCACGAATTCAGTTGAAACAGCACTAGAGGAAGATGCTCCTGGCCTTCTCCAGATACTAGTCGACAAAGGTGTACTAGTTGATGAAATCAAGCTTTATGGGGAGACAGAAAGCGATGAAGATCTAGATGAGTCTTTTGGTGAAGACATCTTTGGTGAGCTTGAAGATGTGATATCGAGGCTTTTTTCTCAACGCCATTCCTTTATGAAGTTTCCCTCCATAAGATGCATGAAAAGTTCAAGAGTAAGCTATTGTTTAGCTTGTCTAGTTTCACTTATTGAGCAGACAAGATATCTTCATTTCCGGAAATGGCCTGTCGAATGGGGGTGGTGCCGGGATCTCCAGTCTTTTATATTTTGTA…	MU55225
c15d_23-C03-M13R_c	AACCCTATTCTTCTTTTTCTTTTTCTTTTAATTAATTTGCACCCAACCTTTACCATTCCTTTTCTGTGTTTGCTTTCTCTTCAAATTTTATTCTGATTCTTCCCTTCCTTTATTGGTTGGTATGTTCTGTGTTTCCTCTTTCATTTAACGCCATATTACTATCAATTGTTGAATTAGCATTTGGGTGAAATCATGAATTTGATTGATACCACTGATTTAGGAACTAATTAACATCTTAATCCACATGAAATGAAGGTTTAATATCCTCTTTCATAATTCTTATGAACTGATTGTTTTGTGTATCTTATTTCATGTAATACCATATTAGCATGAAGTGTTAACTTACTATTTGGATGAAATTATGAATTTGAAAGATACCACAGATTCATGATCTAATTA…	MU55226
c15d_23-C04-M13R_c	TGGTGACCTTCAAATGAAGATTGGCTTTGCATTTGGTTTGCTGTGTCAAGTGTCAAACTTCTACTGCCATATCTTGCTGAGAAAATTGCGTAGCCCTGAGGGCAATGGGGGATATCAAATCCCTAAGGGGTTTCTGTTCAACATTGTGACATGTGCAAATTACACAACAGAAATATATCAGTGGGTAGGCTTCAATATAGCTACACAGACTTTTGCTGGTTATGTCTTTCTTGTGGTTGCTGCTCTTATCATGACTAACTGGGCACTTGCAAAGCACCGTCGCCTCAAGAAGCTGTTTGATGGGAAAGAGGGAAGGCCAAAGTATCCACGCAGATGGGTGATTCTTCCTCCATTTCTGTAGGAGTTGGTGGCCTCAGCAACCAATTCAATCTCAAGTTG…	MU50432
c15d_23-C09-M13R_c	TGTCTTCTTCCAAAAATTGGAGGCAAAACACAAACCCTAGCATCCGCTTCTGCTCCTTTATCGTTTCTCTCGGCGATCAATTTTCACGGAGCTAGGTTTAATCAAGCTTCAAGCAATGGCAACGACCGAGACCACAGTTTTGCAATTTTCACAGTCTTCTAACACTTTATCTGCCAAGGTTCATCCTTTGGTTATCTTCAACATTTGTGATTGCTATGTCAGGCGCCCCGACCAGGCCGATCGAGTCATTGGTACTCTTCTTGGCTCGGTTTTACCTGATGGAACTGTTGATATTCGTAACTCTTATGCTGTTCCCCATAATGAGTTCTCGGATCAGGTTGCGCTGGATATTGACTATCATCACAATATGTTAAGTTCACACCAAAAAGTTAATCCGAA…	MU50010
c15d_23-D02-M13R_c	AACTTCGCATTGATTGAAGATATAATTCGAATAGCATCAGGGGCTCAAGGGGAAGATTTGGGAGGTGATCAAGTCTATTCTGATATATTTAAATGGTCAGAAAAGATCAAATTGCCTCTGTGATGATCCTAGTTGTTAGTTGATTATATATGTTCTTGAAATCATAGCAAATTCAGCACACCCACAAAAAGAAAAAAGAAAAAGAAAAGCTTGAAACTGTATCATTTCAAGCAACTTGGGAAATTTTTTAGGATTATGGAAAAACACCCCCTAATTTTGGTGTCCCATATCATTTTTACATCTCTTGTATTTTTTCATC	MU55229
c15d_23-E05-M13R_c	TGCTAACTCCTCGAGACGAAAGCTGAGGGCAGTATTAATGGTTTTAGGCCATCGCCAGTGACGAGACAACAACTCTGCAACCGAAGAGACGAGAGACCTTGAAGGTTCGTAGCAATGGCGACGAGATGCTCATTGTCGAGGTCGAGAGGCAAGCGCAGGTCAAGGCTTTCCAGATTACTTTGTTGCTGACAGAGAAATTGAAGGAGACCTTTATGACAAGAAGTTAAGAGTGTGTTTCATTAGTGATTTGTAAACATAAAT	MU55232
c15d_23-E07-M13R_c	TCCTTTCTCTTTTCTCCCATTTTCAACTCTTCTTTTCTTCTTCTTCTTCTTCTTCTTCTTCTTCTTCTTCTTGCAAAATATAATTCTCCAAAAAAAAAAAAGAGAAAAAGAAAAAAAAAAGTAAAACTCTGTTTACTTTCTCAATTAATTTCCATGTCCATCATTCTAAGGCTTCCACACACCGTTGGATTGGTTTTGATCAACGGTGGTAAATAGTTCTCTCTTGTTCTTTTTCTTCTACCTCTTTACCTAAAACAGCCATGGAAGCCACTGAAGTTTAATTCAATATCCACTTTTTTAAAAAAGATTTTCTTCTGAAAAAAAATACAAAATTAATTGCCCACTTCCCATATCCAAAACCCAAAAAGCTTGGACTTTTTCAGGTGGAAGAATTTTGAA…	MU45891
c15d_23-E08-M13R_c	AAAACCTCTTGAATCGTCAATGAAATGTCCGGCTTCCGAAAGGGGTTTTCCTTTAAGCATCCGAACAATGTTCTTATGGGGTTTATCAGGCAAATTTTCCAAATCTGCAATCGAGAACAGAAACGGGTATCGAACTCCTTCCACAACGTTGGCAATCACAGGGTAGGATTGAGGGCATTTGAAGCAATCGAAAGGGGAAATTGATCGAAATGGGAAATGGGTTTTGATTGTGAAATTAGGAGTGGATTGATGTGAAGAGCTGGAGTTGTTGAAGAGGAAGAAGAAGACGATGAGGATGGAGAAAGAAAAGAGAAAGAAGAGTGAAACAGGGGAAAGTAGTTTGTGGGGTTTGTCCCTTTTCCAGGCATTTGCCATGGAAATGTGA	MU47371
c15d_23-E10-M13R_c	GCCCAGTATATTTGCTATATGCTAGTTCTTTTCTCAATTTCCTTGTAACATTATGAATAATTTCCACTTATCTGACTCTGCCTCATCTAGCCCTAAAATACTACGAGCCAAGTTCTTCAGTTTTATTTTACTTGTGAGATTGGCTTAATTAATAATGTAAATTTTTTTGTTTCTATAGATATGCTAGGTGTACTTGCTCAGTTTCTATCAATAAGTTTTCAATTGACATGATATGACTTCGTTTTGCCATACTGTCTAATCGACCATTGAGAATTATTTGTATGTTCATTCTTCTTTTCCTTGGTACATGGCTTGTTTAATTTGGTATAACTTTGGTTCATGGTTTGTTAATTGACATGATGACTTGTTTTTATTTACTACCACTAGTTTCTCTCCCAA…	MU55233
c15d_23-F02-M13R_c	GGATCGTGAATTCCGCCACTATATCACAGTCGATCGTTCGCATCGCATGCTTATAGAAGGAACAAGAAGACGTTGAACGGCGACTCGATCGGAATGATGCTGTGTTTTATTCTGAAGCCGGTGAGAACGGTGACTTCGAGTAATGGAGCGCTAGCTCCGTTTTCAAGTTCAGCACTAATGACGCGATTTTCCTCTGCATTATGTTGATACTAGAATACATGCCTAGAAAAGAAAGGGAAGCATGAAGAGGATGCCTTCTGCTGCTAATGCAACGAATGGTTTTGTATACGTGTCTCTTATCGGCTGATGGAAAGGATGCCTCAATGCTAGTGGAACCTCCAAGGTACCCTACTACTCCCCCCTCTTTTTCGTGTAATAAAACTTTGGAATTAAAAAAAA…	MU55234
c15d_23-F03-M13R_c	AATTCATCATAATCCAAATCTTTAATGGGATCCCAATCTAATTTCTCTTCTTCTTCTTCCTTCCTACCTTTCCCCCTAAACTATCATCCAAAATCTTCCTCTATATAAACCCACTTTCCCTCACCACCATTTTCTCTCAACACAATATTATTACTACTATATGTATTTTTAATAAACACTCACAAAGCACGACGCCGTTTTTCTCCACAGTTTTCCCTTTTCATGGCCGCCTCTGATCTCTCCGTTATTCTCCCCCGCGTTCTCGTCGTCTCTCGCCGTTGCGTTCGCAAGAACAAATTCGTCGATTTCGTTGGGGAGTATCATCTTGATCTCATCGTTGCCTATGGCGCGGTACCGGTTATAGTTCCAAGAGTCGCCGGTGTTCATATGCTTTTAGAC…	MU46767
c15d_23-F05-M13R_c	TTCAGCAAGACATTTCGTCCACTTCTTGCCTGTAAAGTGCTAAACTCAGTTCTCTGCTTTTTTTCCTCTTATGTTAAGACGTTTGTCAATGCTTCCTTAGTTAATGCATATACACCAGCTTCCGAAGGACCTACAGGACTCCCTCGCTTCATAAACGATCCCTCCTTGTATATGTAAAGTAATGGTACCCCAGTTGATAGTTCCAAGTTAATTACCTCGCAAGAAGTCAATTTTTCTAGATACATGATAATACACCTTAGCGAATTGGCATGGGCTGCAACCATAACATGCTTCCCAGATTGCAGCTGTGGTTCAAT	MU54361
c15d_23-F09-M13R_c	TGAACAGGAAATTAAGCAGCAGTAATAGTTGTAAATTAAGAGCAGAAATGGATAATGGTTGTCCAGGCAAAATTGCTCAACAATTTCAACAATTTCAAGTTCTTCTTCAACGTTACATTGAGAATGAACCTTATGAACATGGTCGTCGCCCTGAGATTTACGCTCGTATGAGACTTTTGGCTCCTAATTTGCTCCAAGTCCCCGAATTTATAGATGAAGAAGAAATGAAGGAAGAAGGAGGTGGATATGGTTCAAGAATATCCTCACCATCTTTTTTAATGATAATGGAAGATGGAATAAGAACATACATGAATTTCCTCAAAGCTGATAAAGAGAAACCTTGCCAGATTGTTGCTTCATTTTTCAAGAGAAAGAAAAGACCTTCTGTTGATCCAACCC…	MU55235
c15d_23-F12-M13R_c	TACTGTCGTTATTTCCCTGCTTTCCCAACAACTCTCTCCCTTCATAGATGATTACAATGTCATCGGTGACGTTTGTTCCCTCGCTGCCAAATCACAGCCTTCCATTCTCCTCCATCCACTTTCCTCTTTCATCACTAAATCTGCTTCACAACGACACCTTCTAAGTCACCCTCAGGAAAATGTTGGTGTTGATAGAGATATTTGTTCACAAGAAAATGTAGCAAAGTATTTAAATAGAAAGGATGTTCAGAAAGCTCTCCACGCCAAACTTGTTGGAGTCCATCAATGGAGTGTATGCAACACCAACAATACAGATTGGCTCTACGATCTTAAGAATTGGCTTATACCTACGATTGATGTTGTTGGCTCACTCGTCAAGTCTCAAATTCGAGTCTTGGT…	MU48347
c15d_23-G01-M13R_c	TTTTGCTTAATACCAAAATTTGCAACTGTTTGGTTTACCATATTTTGAGCATGAGGTACTAAGTTCCTCTATTTTTGCAGCATTGGGAATTTCTTTTTTGCAGGCGCTCGTATATTTTTCCAGTCATTAGATGCTGCAATTTTTCTGTTTTCACGTGTTTCAGACATCCCATCCGACAGCCTTGTCCTTCCAGTGATTTCCACTAATGACAGGCTTACATTAGGATGTGAATTACAGGATGGGACAATTATACGTGGCCAGAATGAAATCTCTCATCCAACGACTGGACCTTCAGAAATTATAAATAAGGGAAACAGTTTGGTTCCTACACTTCCTTCAAGAATAAAGAGAGTATTCTACATGTCAAGTGAGGGCTGTAATTTGTTGCATGAGTGCTTT…	MU55237
c15d_23-G06-M13R_c	ATTTCACCTATTGCCTCAAATTTCCACAGCCCACAATTTCATCTCAAACTCAAATTTCCTTATTTTCTCTATGTTTCGTTAGAAGTACAAAAGAAAAGAAGAAGTCGAAGGGATAAAATTTTGTCGTTGCCGCAAAAATTTTCGAGGCAATGTTCTAACGTTTCAGGAGAAGATATGGGAGAACCCATTTGCATGACTTTGGTCGTTGCCGCCGGTAACAAAATACTTCAGAAGAAGGGAACCGTCATTTTCTTTTTCACATTTTTTAGTTGGGAAAGCTAGCAATTTCGATGGATTTAAAAGCCTTGAAACCCTACTTAGTTCAACTATTGCCGCGACTGCCACTGAACCATCTAGTTCCAAGGTGAAATAGAAATATAAGGTTTGCCACGGAGTGTA…	MU55238
c15d_23-G08-M13R_c	CTCCATAAAGGTGACGCTGACTTTGAGAAAAGCTTTGATTTGATATTCTCAATGAACTTCATAAGGAGATTGATGAAGCAAATTGATAAGCCTCAGTTCTATGCCATCCCCAAACCAAATGCGCATGTTGAGAAGGTTGAAAAAGAGTGGGTTGAGGTTAGCCCTTCCTCTCCTAACTCATACCATCTTTATTCTTCAATCTTTAGTTGCTTAGATGAGTGTTCTTTTGATGAAATCTTTACGATGGAAAATTCTTAAATAGACCGTTGGT	MU55239
c15d_23-H03-M13R_c	GCTCTCCCTCTTTAATCCCTAATTACTCTTTCCCAATTCTTCTCCGCCCCCCTCCGCTCTTCACTCTCCCCCGTCGGTTCGATCGAAAAATGCCGGCAGTCGAAGGCTTGTTAAGCCCATCCGCATCCAAGCTATTTACCTCTAAATCCTTGCTCAATCCTTCCATTTCCAGTTCCTTGATCTTCTCGCCCGCTCCGCGATTGCGCAGATTACCTTCTTCTTCTTCTTCTTCTTCTTCTTCGTCGTCGTCGTCGCTGTCGATCAGATGTTCAGCCACTCAGCAAATGGAGGCTGTGGTTGATTCTGTTACTCCAGGGCGGTTCCGAGTTGATGTTCTCTCAGAATCACTGCCATTCATCCAGAAATTTCGAGGTAAAACGATCGTTGTCAAGTACGGAG…	MU48130
c15d_23-H04-M13R_c	TTTCCATCAGACATCGATTCAACAGGATCTTATAGTGAACTTGTTGAATAGCTTACAAACAGCAGACGTGGTTGATGGTAAGTAAAAAAGGTATTATATGATGGGTGATGTTTTATTTTATATGGTTTTCTGCCTAACTTGTGACTCTTTTCCTCCCTGAAATACAAGCTACTCAAAATGGAAAGTTACCTCCATTGCCCCGAAGCTCAGAGAATAATGGAAGTGTAAGCAATCAATATACAATTTTTATACCTTCAGTTATGGACTTTGTTCTTTTACCTTCTTGCTCATGTTGTTTTGTTATGTGATTGGTGGAAGCAGTTGCTCTAACAATCTTACCTGAACAAGATCAGTTGTCTGTCTTCCTAGATTTTTTTTTGCTCAATTTTCTAATTTATA…	MU55240
c15d_23-H09-M13R_c	CATTGGGAAAGATGGGGAAAGAGATTCTCAAGGGTGTTAATCTTGTTGTTTACGAAGGAGAGGTTAGCTCAATATTAATCTTTACTATTGTTTTAGGAGCGGATTCTCACATTTTGAATTTTTCATTGATTTTTTGTTCATTTGGAATTATTTTTCTGACCCTAGTAGGTTCACGCCATCATGGGAAAGAATGGTTCTGGAAAATGCACATTTGCAAAGGTCAGTATTGTTTGTGTTCTTTTCTCTAATTCTCATTAAACAGAAAAATGATTTATGACGTTCTTTATCAGTATTGAACTTTGAGCTTAGAAGTTTGTTTGTTTCCTTTGCTTCACATACTATTTTATTAACTCTTGAGTGAAAATTTGGCAAATATTCTCTAGAAGCAAATAATATATC…	MU55241
c15d_23-H10-M13R_c	AGTACTTAGGCAAGTTATGCTCTCCCTGAATATTTTTGTGACTATTTCATGTTCAAGTCAATTCCATCATGTTCCAAAGAGATATTGATACATTTGAAAAGTTTTAAAAGTTTAGAAAGTGCATCTCTACTGGTTGCAAATGCAATTCAAGACAACTGTTAGTGGCAAGTTATAAGAAGACAAACTTTTATACATAATGTTTCGAGAAAGAATGTTCAATAAAGAGTGGGTACATTTGAATAGGTACAAAAACGTAATAATTTATTAGAATACCAATAATAAGAAGTAGTTTTCCACTTTAAATGATGAACATTTGCATCTTTTCTTAGAGCCATGGACGATTATATGAAAGGAGCATGGGAGTTTGTAGGGAAAGTAAAGAAGGATGCAATTGATGTG…	MU55242
c15d_23-H11-M13R_c	TTCTAATGAATGAGCAGGAGCAAAAGTTCAAGGATAGTGAAACTGCAATTGCCTCGCTCCAGAGCTCAAAGGAGTATTTAGAGAGGCAGATGGCTGAGGTGGAGAACAACTTGAGGGAGCTGTTGCAACTAGATCCAGGTATCAAATTTGCAATTTAACATAGAAGTTTGAAGGTTAAGATGCAAGTAGCCTTGTTGGTTGAAACTTGATTGCAAACAGTTAGAGTAGTTGATCAAAACAAAAATTTATGAGTGCAATTGTAATAAACCTTTTAGTGGTGTTTATTTTTGGGAATGTAGAAAACCATAATCATATATGTCTGTAATTATAGATATACGGAATTATTAGATATTCGACATCTTTAGATTATCATGTTTGTTTGAACAAAAAAAAAAAAAA…	MU55243
c15d_24-A04-M13R_c	TGCTATTGACAGGGACAGAGGTGAAGTGTGCAAACAAGATGTTCATGAAGTTTATGTTCATCTACCCATTAGCAGGAATCACAGATCATCAATGGCAACTACTTCACTCCTTGTATGATAAATTAGTGTTGCAATTCACTTAGTATGGTTTTGATTATTGACAGTGGTTGAAATTGTTGCGATTCTGTGTATAATGAGTTGTCACCTTTGTACATTTTGAGCCCTTTTCCCCCCCCTCTTTTAAGTTGACGAAGTTTTAGTGAGAAGATTGCAAATTTTTATCTCATGAAAATAGAAGACCAAAACTTTAGGCCTTGTTGTTTAATCCTTCCCTCAATTGTTGATTACTTGTAACTGAAGGCATAGCCCTTTCTTCTTACAAAAAAAAAAAAAAAAAAA…	MU55246
c15d_24-A07-M13R_c	AAAATACAGGGGTTATCTTTGCTTACAATGTCAACTTGGGTACCAAGTTTGAAGCCATGCGATGGTGAAACATGTCAGGAGCCCAGAAAAGTACATGAAATTCTATTCTTCACAGCAATTTACTTAATCTCCATAGGAACGGGAGGTCACAAACCATCTCTGGAGAGTTTCGGGGCCGACCAATTCGACGACGACCACCCCGAAGAGAGAAAGCAAAAGATGTCGTTTTTCAATTGGTGGAACTCTGGTCTTTGCGCTGGTGTTATCTTTGGAGTCACTTTAATTGTGTACGTTCAAGAACATGTGGGATGGGGAATGGGTGGCGTGATTCTCACTTCGGTTGTGGCTATTTCTCTTGCAATCTTCCTTCTTGGAAGGCCAGTTTATAGGTACAGGGCA…	MU55247
c15d_24-A10-M13R_c	ATTGTGGGTCACGGCGGATCAGGAACAGTTTACAAAATCGAGCTCGGAAGTGGAGAAATCTTCGCCGTGAAGAGGCTATGGAATCGAAGAGCAAAACATCTCTTCGATAAAGATTTGAAAACAGAGGTCGAAACCCTAGGAACAATACGGCATAAGAACATCGTGAAACTCTATAGCTATCTTTCAGGTTTAAATTGCAGCCTTCTTGTTTACGAATACATGCCAAACGGAAATCTATGGGACGCCCTTCATAAAGGGTGGATTCATCTTGATTGGCCAACGCGCCATCGCATCGCGGGGGGAATCGCACAAGGTCTCGCTTATCTCCACCACGACCTCTCGCCGCCGGTAATTCACAGAGATATCAAAACCACAAACATTCTATTAGATGC	MU55248
c15d_24-B02-M13R_c	CATAACAACTATCACATGATTATGAATTTAAAAAAATTGATGCAATTCAAGTTTCATCTTCATCAAGTAATTGGTGATATCAAAGAAAGAAGACAGAGAGAGCCAAGTACCCATCTTGATCAACGGTTTCCAAAAAGCAAAATTTTGGAACTTGAGCGTGGAAAAATGGACCCTTTTTAGATTGGATTGTTCTACTTCGACCCATTACCATGTTTTTTGCTTGTCCTATTCGAATACCGGCGCTTTCAATCACATTTGCTCGAAGAATTACATGCAGCGCCATGTCGAAAGGAAGTTCGTCCTCCTTGCCAACAAGTTCGAACGAAGTCCCTCCTAACCCGGGAATTTCGAGTGTTAAGTCCTCCAATGGCGTTTCTGAGCCTGAAACTCGGGTATTTG…	MU55249
c15d_24-B08-M13R_c	GAGATGGAGCGTGACTGCATGATTGCCCATGGTGCTGCTCATTTTCTAAAGGAGAGGTTGTTTGACCAAAGTGATGCTTATAGGATCCATGTCTGTGAGTGTTGCGGATTGATAGCCATTGCAAATCTCAAGAAGAGTTCCTTCGAATGTAGGGGCTGCAAAAACAAAACCGACATCGTTCAGGTATATATCCCTTATGCCTGTAAGCTTCTCTTCCAAGAGCTTATGGCTATG	MU48975
c15d_24-B10-M13R_c	ATATCTTTCTTGAGAAACACGATCTAACATCAAATAGGAAAATAAACACTTCATCTCACACTTGACACTGAAATATTTTCCACCCAAATGAGAAACAGTCTCCACTTTCATTTCCAATTCCATGTCTTTCTTGGGAGATGGATATAGAATCATACGGAAAATGATATGAATGAATGGGTTTTGAAGAAAGAGTTCAAGAATTGGAGGCAGTAGCAGCTAGCAATTCACTATTCAAGATGATCATGTGGTCTGAATGACATGAACATTGCAGCATACTGCAAAAGCCGACGTTCAGTGCTTCCGTTTTCCACCACAGCTATCGCTGGACGCCTCATCCGTTTTCTGTATCTACGCCAAGCAAGTTGTATGTTAACAGCAGCCCATGTTCTCCAGTTGGAA…	MU43188
c15d_24-B11-M13R_c	AAATCAAGTTATTGCTCTGCTCTGGTATATAGACTAGTGGGGAAGTGAGGAGCTAATACTGCTATTGTCATTGTATGCTTTTGTTCCCCATTCCTATCTAGACATGGAATGCAGGCTGATGTGGTTAGATGCTGCTTGCATCTAGCCTTGCGTTTAGTTGACTTGGCGTATGTATGTCTTTAATCTATCAATTTGGCCGTTATTGTCTTTGATACAGCTTCCAGATTGATCTTGATTGATAATGGAATGTGGAGGAGACTCGCCTAACAAAAAAAAAAAAAAAAAAAAAAAAAAAAA	MU55250
c15d_24-B12-M13R_c	AAACACTTTGCTGATGAATTGAGTGGTCCTTTGTCTCCAATGTCAGTACCAGCCCCTAAGCAACTCAAGTATACAGCAGGAATTGCCAATGGCTCTGTTAGAGATTCTGCTGCAACTCTAGATCATGCACGAAAGATGGTACCAATAGGACACTTATCAATGAAGAAGTTAGCAACAGTAGGACAAGCTGGAAAACTATGGAGATGGAAGAGAAGTCATCACCAATGGCTATTACAATTTAAATGGAAGTGGCAGAAACCATGGAGACTTTCAGAATGGATCAGGCATAGTGATGAAACAATAATGAGATCAAGGCCTCGACCACGTGCGCTGCCTGCTGGGATGTGATATTTGGTGGTTTCGGGTTTATTGTCCCCCAAATATCATTGACTTTCAACT…	MU43189
c15d_24-C04-M13R_c	ACTGAAAAAACGCCTTGCGGATGATTATTTAGCCTCTGAAAAAGCAAAAATGGCCAAATCCTATCCTAGTGTGGCTTCACCAGCACAATCTTTGATGGGTGTTTATCCAACTGGTCAAAATCAATGGGCAGCTAGCTATGGAGTACAACCACAAGCTTGGGCTCCTGTCGCTCAAGCACAGGGTCAACAATGGGCACCGGGTTATACTCAATCGGCCTCGTATAGTGGGTATGGAAGCACATACACGAATCCACAAGTG	MU44660
c15d_24-C07-M13R_c	ACCCCATTTCCAGCTGCTTGTTTGCATATCTCTTGACCTCTTTAACCATCTACAATGGCGTTCTCTGCGAAATTACACCCTATCTCACCACCCTCTCTCGGTTTTTCCTGCAAATCCCGCCGACCCTTTTCTCCTCATTACACTTATTTTCTAAAGCCCCTTACAATTAGAGCTTCGACCACTCTAGATTACTCCCAACCCTCTTAAGTGGCGACATCATCCACCCCATTAAAGGCTAGTAATTGGCAGTGGAAATTCAAAGACAATCTTATAAACATCTATTATGAGGAATATGAAGGCCAGAGTTCTGATTCACCTAAAGATATTCTCATGATACCGACGATTTCCCATGTTAGTACTGTGAAGGAATGGGAGAATAGTGGCGAGAGGGCTTGAACA…	MU51188
c15d_24-C12-M13R_c	ATAGAGGAGTGGTATTAGAATTGAGAGAGAAATCATAATCAAACAAAGATTGAGAGAGTAAAGATTTTATATTTACTCAAAAAGTTAGTTTTTATTTGAAATCTATAATGCAAATCTTTAAATTTTTAAGGGCAAGTCGTAATTTTTTGAAATTCAAAACCAGAATAGAAAATTTACTCAAAACTGGGGGTAGGAGTTCATTAGGAAAATCTCTAGAACCTTGACAAAATTTGATTCAAAGTCGTACCTGTCTGCATGCGTTTTTTTCAAAATATTTTAATTGTTTTTTAAAAATTGATTTTACTTCTTTAGCGAAATATTTTAATTTCTTTAGATGGGTGCATCCAAAATCTACCCAAGTACTTTTTCTTTTGGTAAAGTGATATTCTCAAACCTTTC…	MU55251
c15d_24-E01-M13R_c	ATCTTCATAGATCTTCACAGATTTTCATCTATTACCTTTTTCTGCTTTATGGCTAGCCACTAATATTCTAGCTTTCAGATTACTTCCATCTGGCATGGCATGCCACAGCACTATTTCACTATTGGATCTCACTTTTACCCTGTCACTACACATTTTCTCAGACGTTGCAGATGCAAAATCCTATGTTCTCATAAGCAAGCTTCCTGCTGATATTTACAGAAAGTATGTTGAGGATGTAGATACTGCACACGTGACTGGTTTTACTTTTGTTGTTGTTAGTATCGTACATCTTGCTGGCGGCAAAATTCCTGAAGAAAGCCTTCGGCATCACTTGAGACGAATGGGGTTGTCTGAAAGTGATGAAAACCATCCAGTCCTTGGAAACATCAAGCATGCAAT…	MU55253
c15d_24-E12-M13R_c	AGTGTAACTCCTCTGCTAACAGAACGTTGCCCTACCATATCTGATAACCGGGTTCACAGATTTGAACGTATCACATTGGCAGCAACTAAACAATGTCAAAGACTGCACCAAATGAATCTGAATTCTCCCTTGAAAATTGATGGTCTTTTGCCCCTTATTAATGAAACGAAGCTATCTTTTGTAGCAGTTGCAGAAGCGACACCTCTCGTAAGTGCATTAGCTTCAACAAAAATAGAGTCTGGTGGGCTTTTAGTTATCGGACCTGAAGGAGACTTCACTGAGAAAGAGGTGAGCATGATGAAAGAAGCTGGAGCCATTGCAGTTGGTCTTGGCCCTTATCGACTTCCTGTTGAAACTGCAACAGTCGCAATCTTATCAACCCTCATGTTGTGGTCCGAC…	MU55254
c15d_24-G03-M13R_c	TCAGAGACTTGCGTACTCTGTTGGTGCAAATTTTACTCCCTATGTCATCACTGTCAATGCTGGAGAGGACATTACAATGAAGGTTATGTCTTTCTCTCAACAAGAATCCCGAGCTATTTGTATTCTTTCTGCAAATGGGACAATTTCAAACGTTACCCTTCGGCAGGCGACTTCTTCTGGAGGTACCTTAACATATGAGGGTCGTTTTGAAATACTTGCATTAACCGGATCGTATATGCCCACACAGAATGGAGCTACAAAGAGCAGATGTGGTGGGATGAGTGTCTCGCTAGCGGGTCAAGATGGACGAGTTGTTGGCGGTGGACTTGCAGGTTTGTTGGTAGCCGCTGGTCCTGT	MU55255
c15d_24-G04-M13R_c	AGGCGAGAGAATAAGGGTTTTTGCAACGGTTTAAATTTATCATCCCCTTCCTTCAAAGCTGCTTTTAGGTTTTTGGCATTGCGTCCTTCAACTGAGAGCATATATTTTGAGGGATTTCCGTTTACAAGTTATTAATTTCTCTTGCCTGAGGGAGGGGCATATGATTTATTGCCTATTTGAAGATCTTTATTGCGTATTTGCCGTTATCACTTTGTGGTATTTTTTAACTCTCATTCGGGTGTTGTTCTCTTCTCTGGTTGAGCTGAAATCTACTTGCATCGCTGTGAGTTGTGAGAATTCAAGCATCCATGGGGCTTCCTAAAGTCTCGTGATGCTTATTCTTCCAATGTGCTTCTTGTTTTTGGCTGATTCGGTTATGGTTCGATCAGCTGATACTGG…	MU55256
c15d_24-G06-M13R_c	AAATGTAACGATACATATATTGACAGTTCTCCAAGTTCCTCTCCACTTGAATCCAGAATCGGTGTGTAATTTAGAAATTGAAACCTTCTAATCCATCATCTTTGATGTTATTTATGTTATAAGGCAACCCCATGTATATTAAGGATAAGAACTCTCATGAACAGTTAGTAACCACTTAAAGAATTTAAGATGGATGAATAGTGCAAAGTATTTCCTTAAATAAAATGAAGAAACCCTTATACTAAAAAAAAAAAAAAAAAAAAAAAAAAAAAA	MU54352
c15d_24-G12-M13R_c	CAAGTAGGTGGTGGATTACTTTGGCACTAAAAGTGAGTATTTGATAGATAAGTTGCATGAATGTTGGACGATTAAACGATTGATATGTGATTGTACCCATTAAGCACACTAATGGGCATCTATTATTAACTGTATTTATAATATAAATTAAAGTTTTCGATTCTTGCTTCTTCTTTTACTTTTGCAAGAAGCAAAGATTCTTAGATTTATTAAAAATAAAAAAAGTCACGTTTCTTGTCTATTAGACATAAGCGAATTTCTATTTTAACAGCGTAGAGATAGGGGTTGAGAAATGAATATATTCGTCGGTTAAAAGACATGATGACGATCAACGACAAAGACATGGATCTGAATAGTTACTTACAAAAAACTATATTAAGTTAATATAGTTATAAAAAA…	MU55258
c15d_24-H03-M13R_c	GTCTTTCGATTTCTATTTCTATTTCCATTTCCGGTTCATAAGCTCTTCTCCTCACTCTCCTTCTTCAGTTGCTGTTTATTCAAGTTAGTTCTCCGTTTCTTTTCCTCCGGAGTTGCTCTTTCTGCTCTGCAGGGGAGTTTTTAAAGAGGTTTCATGGCGAGGCTTATTCGAAATGCATCTTTTCTTGGGCGCTCTCTTCTTCAGCGCGAGGGCTACAGGAGAAGCATATTGGTAACGTCTTCTCCAATATGTAATTTTTCAACCAAAGGTAAAAAGAAGTCTTCTAAGTCATCAGATGGGAGTGATTCTGCTGACGAGAAATTGTCCAAGAAAGAGCTGGCCTTACAACAAGCCTTGGATCAGATAACTAGCGCATTTGGAAAGGGGTCTATCATGTGG…	MU51199
c15d_24-H05-M13R_c	TAAGAGAGCTTTCTTCAGTCCACTCATGGGTGGCGGTAGGGTTTAATTAGCTGCCGACTCATTCATTCAAATATTGAGTCCAAAAATTTCAAATCTCAAATGGATTCACTAAACGATTGAATGATGCGGGAGACAAATTGAATCTTAAGCTTCCTGTACTTGGACTGAAGGGAGCTCCCTTTTCTTTCTATCTTTTCCTTTTCTTCATCCTCGAGATCGAGATCTCTATCGTATAGCTTAATTGATTAAACATATGTATTTGTTAAAAGCTTACAATACCCACTTTCTCGATTCTTCTTCTTAATCAGACGTTCAAAGACTTGCCGTCGACATAGCTCAGGTCAGAAGTGATGGAGAGCCTGGACTCAGATTTGTGCAGAGAGGACCCATTTGAAGTAA…	MU55260
c15d_24-H09-M13R_c	GTCCCCTCATTCACGGTTGCCAGCGCCCATAGACCACCGAGGTTGAGGAAAACGAATAATCATTCACTAAAAAGATTGGAAGGTTTAATTTCTTCTAAATGGCGTCTAAGTTGGTTGTACATAATGGTGGATGTCACTGCAAGAAAGTAAGATGGCGAGTTGAAGCACCTGCCAGTGTTGTTGCTTGGGATTGCAACTGTTCTAATTGCTTCATGAGGGCCAATACACATTTTATTGTACCTTTGGAACGGTTCAAGCTTTTAGGAGATTCTAGCAACTTTGTTTCTACCTACACGTTTGGTTCTCACACTGCAAAACATACCTTCTGCAAAAACTGTGGCATTACCTCATTTTACCGTCCACGCTCAAATCCAGATGGAGTTGCTATCACTTTCAAAT…	MU55261
c15d_25-A07-M13R_c	AACACTGACCTCACTTCCCCTTTGGATAATATCCCCTTTTCTAAAAGTGATGAGAGAGAAAGAATTGAAGAAAATATATTCAGGAATAAGTTGACCTTCTTTGCTGCTGCAAAAGCTTCATCATCTTTTCCACCTCCTGATGTGCCAGAGATTGCATTTGCTGGAAGATCGAATGTTGGAAGTCATCACTGCTTAATGCCCTTACAAGACAATGGGGTGTTGTACGGACATCTGACAAACCTGGTCTTACTCAGACCATTAATTTTTTTAATCTGGGATCAAAGCTATCTTTGGTGGATTTACCTGGATATGGCTTTGCTTATGCAAAAGAGGAAGTTAAGGATGCTTGGGAGGAGTTGGTAAAAGAATATGTTTCAAGAAGAGTTGGTCTTAGACGGG…	MU55262
c15d_25-A10-M13R_c	CTCTTTTTCTCCGATTCTTTTGAAAAAGCTGCGATTCTTCTTCTTCATCCCGCGTGGATTAAATTTTGTAGTCTGCATCGTCAATTCTCCATCAAAGCCGCCCCAACTCTTGCATTCCTCCGCTTCTCATCCTTTTTTCACGCAACATAAGCTTGTATTATTCTTGTGCTGCACGATCGGTTTCTGTCTCGCAATAAGCTCAGAGATTTCTGGGTTTCTTTTTTTTCGATTCCGGGATCCTGTCAGAAAATGAGAGGCGTTAATCGGTATGCTTGTCACCTCCGATCAGCTGTTTCTCAAAAAACACGCAATCATACGGATGTTCTTCGACGGCTGCAAAGGCAAAGGCAACTGATTCATACCAATTCCGAGTCTCTTTTTATTGTCAAACCAGATAGA…	MU55263
c15d_25-B02-M13R_c	AGAAGGTTGCTGAGGAGAAGCTTGGTCCCCAACTTGAAGTTATTGCTCCTATCAAATACTAATTTATTATTTTGATCTCAGAAACAACCACTGGAGAATTGTGTTGCAGTTGAATGCTCTATTTTAGTAGACCATGATACATCTTTGTATGCTTCCAGTATAACCTTTTTGTTATGCATGTCCAGTAGATTCACGAAAAAAAAAAAAAAAAAAAAAAAAAAAAAAAAAAAAAAAAAAAAAAAAAAAAAAAAAAAACCAAAAAAAAAAAAAAAAAAAAAAAAAA	MU49997
c15d_25-B03-M13R_c	TATTCGAGGCAGGAGACAGAAAAGGGACAATCATTGATAGTGGTACAACCTTGGCATATCTTCCTGAACTGATTTACGAGCCATTAGTGGCCAAGATACTCTCTCAGCAACACAATTTGGAAGTTCAAACCATTCATGGAGAATATAAATGTTTTCAGTACTCAGAGAAGGTCGATGATGGATTTCCTCCAGTTATTTTCCATTTCGAGAACTCACTCTTGTTGAAGGTTTATCCTCATGAGTATCTATTCCAATATGAGAACTTGTGGTGTATTGGTTGGCAAAACAGTGGGATGCAATCTAGAGATAGGAAGAACGTTACACTCTTTGGAGATCTAGTGCTTTCAAATAAGCTAGTTTTATATGATCTTGAAAATCAGACAATCGGGTGGACCGAAT…	MU55264
c15d_25-C08-M13R_c	ATGTGAAGATGACAAGTGCCCTCGGCCTGCATGCTACAAGGCATATGGAAGTGGAACGGAAGACAGTCCTTTGTGTGATGTGCTTGGGTTTGAAAATTGCAGGATGAAACTACTGCGACATGTATCCTTTGTCGACTGCCCGGGTCACGATATTCTTATGGCTACCATGCTTAACGGGGCAGCCATTATGGATGGAGCATTACTTCTGATAGCTGCCAATGAAAGCTGCCCTCAACCTCAAACTTCTGAGCACCTTGCTGCTATTGAAATTATGCGCCTTCAGCATATTATAATCCTCCAGAATAAAGTTGATCTTATTCAGGAAAATGTTGCAATCAATCAACATGAAGCTATTCAAAAGTTCATTCAGGGAACAGTTGCTGATGGTGCACCAGTAGT…	MU46754
c15d_25-C10-M13R_c	TAAGAGCACAGGGACTGGATTTTTTCTTTCGGAAACCCTCCCTCTTTGGATATTAGTCCAGCCATGGCAGAAAGAAGCGAAGAGCAAGACGATGTCCATAACAAGAGGGATTTGAAAGAAGAAAAGAACAGAGCAAGATTCTCGCACCGATACTACTCGAAAAGCACTCGCCGCTCTGTTTGCGCATGCATCTCCATCTTCCTCCTCATAATTGGTGTCGTGGCTCTCACTCTGTGGCTTGTCTACCGCCCCATTGATCCTCAATTCACGGTGGTTGGAGCCGCAATATATGACCTCAACATGTCATCTCTGCCGCTGCTGTCTACAACCATGCAATTCACAATCGTTACGAGGAACCCCAACAGGCGAGTTTCCATTTATTATGACAGACTGACTATC…	MU52188
c15d_25-D06-M13R_c	TTTTTTTTTTTCTTTTTTTTTCGAGCAATTCACCTTTATTTTGAACCTTTTGTTGAGCCTAGGAGCAATGCACAAATAAGAGACAACGACAGAGGCTTTATTTAAAACAAAACCACCTATCAGCCAAAGGACATCAAAATGTTAAGTACGTGAAGTTTCAAATAGGGGGAACTCATCCAAGAACAACAAACTGTTCTCTCTTCTCTACTCTTCAATCACATTCCTGCAGAAGGAGCGACCGGACCGCGCGAATTGCTCCCATTGGCCTCACTCTTCTGGGTCATGGCTGCCATGACGAGGCCACGATAGCTGAACTCAAGAGCAATATAAATGATCAGAAAGCGGGCAAACGGCTACAACAGATGCCACTTCTGTTCACCATAACAAAAGTGTAAAGAA…	MU43193
c15d_25-D09-M13R_c	AATGGCATTTCTACGGTCCACAGCAACAACAACTAGCTTTGCCGTAGCGGCAGCATCTGCTTTACCTGCAGCTTTCATCTTCACCGGCCCTTCTTCATCTTCCCTCCCTTTTCATTTCCCTCAATCCTTCAAACCCATTTCCCTTTCTTTATATTCCCCTCCATTCCCAACTTCAAATTCCTTCGGATTCGTCAGAAACTTTGCCCCTCCTCCCTCTGCTGTTCGTATGAAAACACCCACTTCGGAATCAATCTCTTCCTCTCAGAACAATGTTGACCTGTGAAGATAATGACAGAAGCTCTGGAGCAGACAGGTCGAAAAGCTCGGTTAATTGGGCAAGGGGTTCCCGAGGATTTCCTAATTTCTGCTGCTGTTGCTGAATTTAAAGGCCCAAATATA…	MU55266
c15d_25-E10-M13R_c	ATTTCACAAAGTCTTCCACGCCTCTCCAAATTTTCTGAGTCTTCCAGCGCCATTCGAAAACCTGCTGTCGTCGTCTTCTACATCCGTCGAAGCTTCGACGTCCGACTGAGTCTTCGACGTCTGACCAAGTCATCAACGTCACAGTCCACCCACTCTTCGACGGACACAGTCCCACCATCCCCAACAGTCCCTTCGACGACGCCGTAACAATATGAGTGGAAGCCCACAATGGAACGGTCACCTCAAGAATTCTTTGAAGAACTTTGATCTTAGTAGCCCTGAAGTTAAGCAGCAATTTGTTCAAATTGGGCTTACACCTGAAGAAGTTATTTCCAAAATTATGGCCAATCCCGAAATTGCAATGGCATTTCAAAATCCAAGAGTTCAAGCAGCCATCAT…	MU51161
c15d_25-F05-M13R_c	TCAACTCCATCAACTCACACCCCTGGTGATGGAGCTGTTATTGCCCCCAATATGCAGAATGTTAATAGCATGCCTAAGAATATGTTGTTGTATACGAATGATGGAACAGGGGGTCTTGCTTCATCCACAAACCAACTGGAAGACATAGAACATCTTGGAGATATTGCCTCCTTGGATGATAATGTGGAGTCGTTTCTCTCACATGATGATGGAGATGGAAGGGATTTGTTTGGCACATTGAAGCGGATCCCTTCTGGGCACGCTGCTGAAAATTCAAAGGGTCCTTCTTTTAGTGAAGTTGGTTCCATGCGTAAAAGCAACAGCAAAGTTGTGTGCTGTCACTTCTCTTCGGATGGGAAGTTATTGGCAAGTGCCGGTCATGACAAAAGGGTTGTCATC…	MU55267
c15d_25-F08-M13R_c	ACACATTGCATCAAAAAAAAATATTTCCCAAGTGTTTCTTAGCATATATTTGTCGTGTTCAAAGAAACCAAAATATCAAAAGAGGTGCGCTATTATTTTTTTATCATCGGTTCTTGTCTCAAGAAGGAAAAAAAAATGTCACTCTTTCTTAAGTCTTGCAGCTCCAAGAAATTTGTTGGTGATCATTCATTAGAAAAAGAAGAATATGTTGAAAAAAGGGAAAAGTTTAGTGAAATGGAAGATGCCAAAAGTCCCAATCCACAAAATCTATGAAGAAAGAAGAAAAAACCACTTTTTTATTTTTCCTTCAAAGAATTCTGATCCTTCCATCGAAACCACAGAAGCCCATATTAGCTTTGGCAATAAAGGAGGATTTTTCAGATTATTTAATCAAACCCC…	MU45136
c15d_25-F11-M13R_c	AAAAACCCTCGCATCATCTCGCACTGCCGTCATCTTCGTTCGCCATCTTCCGACGTTCAAATTGTGATAGTTCCGTTCGCGTCAGTCATCTCCACCATCATCTCCACCATCATCTCCATTTGCGTCAGTCATCTCGCACCACCATCCGAATTGTGATAGCTCCTCTATATGGTTCTTCAACTATGCTTCTCTCTTCTTTTTTTTTCAGATTTGTCTCCTCTCTTTCTTTTTACCTATTTTCTTTGTTCTGGGGTTTACTGATTTCTGTTGAAATCAGATTCTCGTTTTACTGTTCAGATGGATCGGTACGACATAATGGATTGGCCAAGAGCTGAGACTTTTTGTGTGAGTGGTGGAAAGACTCAGACTTTTTATCTTCTTATTCTTTCTTGTTCTTTT…	MU44252
c15d_25-G03-M13R_c	TGTTGACATAACTACACACGATAAAATTCCAGCCTTACCACTATCATTTCAGGATGAAAAGAAAGTTTCCCAGTCTTTTAGCTCCGACTTTCCATATTTTGTGAGAATCATGAAAAGCTTCAACATTCGTGGTTCATACACATGGAATATCCCTTACAAATTTTCAATGGCACATCTTCCTAGCTGCAAATTAAGGTTAGTCCTTCACAATTTGAAGGGGGAATCCTGGACAGTGAATTCTGTTCCTACAACGAGAGTGCATACAAGTCATACTCTCTGTGGAGGATGGATGGCCTTTGTGCGTGGGAATGACATCAACATGGGTGATATTTGTGTTTTTGAACTTGTCCGGGATTGTGAATTGCGTGTTCACATCTTCAGGGTTGGAAAGGAAATATC…	MU49219
c15d_25-G08-M13R_c	TGACGTTGAACACAGTAATCTCATAATACAACCAGGAGAAGCATTGGCTGTAAATTTTCCATACACCTTACACCACATGCCAGACGAGAGCGTGAGCACACAGAATCATCGAGACCGGCTTCTTAGGCTGGTTAAAAGTCTCTCACCCAAAGTAGTAACCATTATTGAGCAGGAGTCCAACACCAACACATCTCCATTCCTTCTTCGTTTCATAGAGACGCTAGATTATTACACTGCTATGTTTGAGTCAATAGATGTAGCTCGTTCAAGAGATGACAAGCAGAGAATCAGGGCAGAGCAACACTGTGTGGCCCGAGACATAGTGAACATGGTAGCTTGTGAAGGATTCGAAAGGGTAGAACGTCATGAACTCCTTGGCAAGTGGAGGATGAGAATGAG…	MU45061
c15d_25-G11-M13R_c	ATCAACGGAAATGTGGTTGAGGATGGTTCGAATATCGAGTTTTATACATCTGAACATAGTTATCAGCAAGCGAAACTAGAGGATGGAGGGGATAAGAGGAAGACGGCCATGGTTGAGGTCAGAGGATTGTCATTGCCTGTTGGAAAGAACTTTGAAATCTCCTGGAAAATGGGATAGAAAGTGGAGAGGTAGAAATTCTGTACTCTAGATTGTCAGATTGAGCAGCCCTTTTTTCTTTCAAATTCCCCTTCCCCATTTTCTTTGAAATTGGTTGGTGGTTACTGGGTTTCTTCTTTTCTTTTTTTTTTTTTTTCTTTATTGCTTTGATGGAAAAGAGATGAGCCAAAGCAAAGCTTATCTTCATCCTTATCCATGGAACAAGTCTTGTACTTGTGTTCA…	MU55269
c15d_25-G12-M13R_c	AACTACATATTTAGAACTTGGCTTTGAAGCTAAATATTTACTATTCTTTTTATGAAGTTAACAAATTGCATTTACAAAAATGAAAGAATACACTATCATACCAAACACTAAGTCTGCAAAAAGGAGGAACCTCCCTTTATAAAGATCCAACTATGCAAAATCATTGGATTTGTTTTTGTATCTCTAAACGTCCGAAAAGACTTGCCGTAGTGATAAAGTGTGAATTGCAAATTATATGGACACGTCTAGAAGTAACTTTTAATTTAATTCAAATAGTTTTCATATTATAAACTAAAATATATTTCTTGAATAATTAGAAACATGTTTTACTGTTTTAAAGTAAAATTTCAATCAGATAGGTGATTTCAACCTTTCAAAATTACTCTTTTTGTAAATTAT…	MU55270
c15d_25-H04-M13R_c	TTTTTTTTGGCATGCAAGAATCCTTCATTAAGTCTCATCAAAGCTTCATCAGATCCAACACAAAAGCAAAACAATGTTCTAGTTAGTTTCATGTAAAAGAAAACAAAAATGAACAGAACACAAAAAATAAGTACATCTTCCTTATAAAATGGTTTAAAGATCAATTGGTACCAGGAGGTACATTGCCAGAGAGGGTATTGTTTCAAACATCAAGAACTTCAAGCGAAGGCGCATCAGCAAGCCTTCAAGGAACGAAACCAAACAGATGATTGGAGCTCAGGTCCACTCTCACTAACAAGTCCAAACGTCCCAAGCTTGCAGAGACTGTACCAGTTAACTGATTAGATTGGAGAACAATAACAATGAGCTTCTTCAAAGATGAAAGTTGTGTAGGTATGC…	MU50054
c15d_26-A04-M13R_c	AACCTCCTCAAGTGAAAAATGCTTATGGTCCACCAACAGGTGAGGGATATATGCCTCCTGGACAACAATCTGGAGGAGCATATATGATGTATGATAGGGAAAGCGGAAGACCGCCACACCATCCACCTCAACAAGCACACTTCAATCAAAGCGGATATCCTCTAGCCAATGCACCACATCAGGTTCCTCCTCAAGCTCCAGCGGGACCCCATGTTTCAGCTAGGAATCCAAGTCATTCACATCTAATCGAAAAATTGGTTGGCATGGGTTTCAGGGGTGACCATGTTGCAAGTATAATCCAGAGAATGGAAGACAGTGGCCAACCTGTTGACTTCAACGCAGTTCTCGACAGGTTGAGTTCTCCTTCAGGTCCAGGTCCACAAAGAGCTTGGTGAAGAG…	MU50428
c15d_26-A08-M13R_c	GGGTTCGCTGAAGCCAACAGCATCGACGAATATCTTGTTCGAATCCAGACAATCGGTGCAAGAACCTTGACTGACCTAATCCACCGTCGCCAAGGCTCCAGCCGTCCAATACACGGAGTCGTGTACGACTCCTTCATGCCTTGGGCTCTAGATGTCGTTAAGGACTTCGGCATTATGGCAGCGTCGTTCTTCACGCAGCCTTGCTCGGTCAACTTGATTTATTACTGTTTTCATGAGGGGTTGTTGAGTCTTCCCATTTTGGATCAGGAGGATTCTGTGGCTGGGCTGCCGCCGCTTCGGGTGGAGGAGATGCCGTCTTTCATCTCGACGCCGGAGTGTTACCCGAATTACTTCGAGTTGGTGTTGAATCAGTGGTCCAACACAAAGGAAGTGGATTGG…	MU55271
c15d_26-B02-M13R_c	GCTGAGCTGAAATTTGACATCGCATGTTTCGGTTAGGTGGGTGAGGTAAAACCATGCTGATGTTGTGGTTTTTAATCTTCGTTCTTTTTTTCTGCCCTTTAAACATTTTGTATTACCATTATTATTATTTTGAGGGTGCATGAATCTTATCTCTTTCTGAAGAAAGTATACAGAGATTGTTAAATGATTTTTGGTCATTCATCTTTTAATCTGGCGGAATTCAACAGATTAGTGTTTTTATAGGGAGAGAAAGATCTTATGCTACAAGGACAGCTCCTGTCATGTTGGATGTTGATGGTCGTGTATTTTGGAAATTAAGAGGCTTTGCTTGTCAAGGGAATATTCTGCTGCAAGATATGGAAAGCTGGGGATCAGTCAATCCAAGCGAAAAGTGGTTGA…	MU55272
c15d_26-B04-M13R_c	ATCCTCAAATTAAAGTAAATTCTCGATAAAACCTCAAATTAAAGGATTGGTCATATTCCAACTATTATTTCAAATTTAAATCAAACTCATGTACTAAATTCATAGTTTGATTAATTGGATATGTCAAATTGAGCAAAAAAAAAAATGCTCATATTTGGATTTTAAATTTATCTTTTCGAGATTGACCCACTCATACACGTGCATAAATCTCAAAAGTGGGCATTTGTTGAATAAGAAATTTTGGAACCAATCACAAATTGCCACATCATTTACTAAAATAATTATATTTGGGATTAACTAGAAATTGGCATGTATCCCAAATTAAATTTAAAAACAAATTGGACAATTCTAATGATGTCACGTGTCTTTATTATTGCAATTGGGTCAAATTAATTATTT…	MU55273
c15d_26-B06-M13R_c	ACCCTCAATTACAAGAAAAGCATTTATAATTACTATAATTTCTTCTTCTTCTTCTTCTTCTTCTTCTTCTTCTTCTTCTTCTTCTACTTCTTCTTCTTCTTCTTCTTCTTGATCTTCTTCATATCCAAAAATCCAAATATTATTAATCATGAGAACAGGTGGTTGCACAGTTCAACAAGCTCTTACTTGTGAAGCTTTAAATGTTGTAAAACAAGCTGTTATTTTAGCTAAACGTCGTGGCCATGCTCAAGTCACCCCTCTTCATGTTGCTAGCACTATGCTGTCTCCTCCTACTGGCCTTCTTCGTACTGCTTGTCTTNCATCTCATTCTCATCCCCTTCAATGTAAAGCTTTAGAACTTTGTTTTAATGTCGCTTTAAATCGTCTTCCTGCTTCTAA…	MU55274
c15d_26-C03-M13R_c	TTCAGAAAGCAATGAGCAAAGGCGGATGTTTTTGATAAAAGCCTTCCATTTTTTTAAACTTTACAAGAAAGATTCAGATACTTTTAGGCTTTTTACTGCCATTAAAATATTATCCGATGGCCTCCTCCTCGATGATGTACTGATGTTTCTCATAATCTTTGGCTATTTTTTTTCAACAGTTATTAAATGTGGCTGGTAATAGTCTTACATTGTCACTTGTGATCAGTAGCGTCGTGCAGTTCGGGACTTTGGCTTTGACGATTTCGAAGTTGCCCCAAAGCTAGCCCCAGATCCTGTTGCAGCGCCTGAAGCAAAGGGCGTTGAAAATAATGAACTTCCTGCAGAAGCAGATTGCCCAAAAGATGGAGCAGTACTGCCAAAGGGAGTACTAGCAGAACT…	MU55276
c15d_26-C04-M13R_c	ACGGCGATGTTCGCCACTATGAATTTATTGGTGTTTCTGAGGGAGATGAGGCTTCATTACAAATTGCACTGAATATGGTACATAGTAACCGTTACGAATACGTTTCAGTGCTCTTCTATGCATCTTGGTGCCCGTTCTCCAAGTCTTTCAGGCCGAGTTTTTCTATACTGTCTTCATTGTATGCTTCTATCCCTCATTTTGCAATCCAGGAATCAGCTGTCCGGCCAAGCATACTCTCAAAGTATGGGGTTCATGGTTTTCCTACACTTTTCCTTTTAAATTCTACAATGCGAGCTCGCTACTATGGTTCTCGAACTCTCTCTTCACTTGTTGCATTCTATAACGATGTTACTGGCATTCAGACTGCATCACTGGATCAAATATCACCCGATAGAATCG…	MU53143
c15d_26-C05-M13R_c	AACTCATAATGATAATATTATCATTATTCTTTTGTCAGGTTTACAAAGTGCTAGTTGAAATAACAAATCAACTATAAGAGCAAAGGTGGAGAACAACAAGTTTTGCCTCTCCGTTGTGTTTAATAGTCACTTTCTGCTATCACCTCTTTATGTTGTTCATTTTAGTTCATTCTTGTTTGGTGATTAATTTTGTAATAATGTTTTATATAATCCACTTATTTATTTAATACAAACAAACAAACTATTTAACCAGCTCATAATGATAATACTATTATTATTCTTTTGTCAGGTTTACAAAGAGCTAATTGAAATAAACAAATCAACTCTAAGAGCAAAGGTGGAGAACAACTAGTTTTGCTTCTCTGTTCACCACCGTTGTGTTGAAGAAAAGGCTAACGA…	MU55277
c15d_26-C06-M13R_c	AATTATGGAGGTTTCAGTTATCGGAAAATCTCAGGCGAAGGTCGCTGGAGCCGATTTTGGTAACAGAGAGTTAGGGTTTTTCAATTCCAAAGTAGATAGTAAGATTTTTGGTTCGAAGTCGAAGATCTGTTTCGTGAGGAGTTCGAGGTGTGAAAGGTCAAGAATCCGTTTAACGACGAAATCCGTGCAGATGGAACCAGCTCAATCTCAAAACTCAAACGTTGGAAGAAGATCCAAATCTCTTGAGGGGGTGAAGTTGTACGTTGGTTTGCCTTTAGATGCAGTTTCTACCTGNCATGCAATTAACCATTCGAGAGCAATTGCAGCTGGCCCTTAAGCTTTGAAGCTGCTTGGTGTAGAAGGTGTCGAGCTCCCGGTGTGGTGGGGAATCGTTGAGAA…	MU44494
c15d_26-C12-M13R_c	AACCCTTCCCTTTTGTAATCCTTCCTCCGATATGCCTAAATGTTAAATTCGCCACCGTCCAGTTCAAGAAACATTACAATGGAAGGATCGATTCCCAAAAATGTAAAAAAGTATCTCATCGATTTTAGGCGAGGTTAGTTTTGTCGATTTTCTGGATCTAATACGACGAAATTGGCAATCTATGAACTTTTTTTTTTATAATCTGTTTCTTCAACTTCAAACCCCATCCGGATCAACGGTGTTGAGTTGCTGAGGATTCTAAAGGGATGAACATGGCGAGTACAAACCCTATAGCAGGTTCTGGAACCGACGCCCCCAAAATATATGGAACGAAGCTCAACAGAGCTCCAAAC	MU55279
c15d_26-D12-M13R_c	CGCTCGAAGTTGTGATACCAGAGCCTGCAGTCCCCAAGCTTATAACAAAATCAAAAAACAAGCTTGCTCAGATCAGCGAGTTATCCGGAGCCAATGTTATGTTGGTAGAAGATAGACCAGATGTAATCCAGAAAATAATTCAAATATCAGGCACACCGGAGCAAGCTGAGAGAGCCCAGAGCTTGTTGCAAGGCTTTATTTTGAGCTTACAAGAAGATGGGCCATAAGTTGTCGCCATTTGGTTCTACCCACTAAACTTTATTTGGCCGTAAAAGGTTGGTTATTGCCCCCATGCAGATCAACTGTTGTAGTATCCGGGGGGGGCTCTCGCTCTCTTGCTCTCTTTTCAGCTGTTTGATTTTCTTTTTTTCTGGAAGAGCCATACAAGAAGACGGAGCA…	MU55280
c15d_26-E01-M13R_c	ATCAGCAAATACTTCAAGCTCTCTAATTTCTCTCTCAGGCTTCCCTTTTTGCCATTCTGTTTTCTTTTAGTTTTCTAAGAAAACAAGTATCTATCGAGTGTTGGTATACCGGTTGGTTCAGATGTAGTTCCCACCGAGGAATTAGAGGATGTTTTTATCTTGGAGACGACGGAGCACGTGATATCTGTTTGCACATCCAAGCAAAGTCACGAAACGTCTTAAAGAGAGTGAGATCTGCTACTCAGCCAGCGTATTAACGTGCTTTTGTTTGCAGGTTTTTCTTACTACAACACTTAGCTCCATCGAAGTGCTACAACAATTTTAATACATTTTCTTCTGCTGAGATGACTAGTATAAGTCAAGGCGACATGATGACCTTAGATCTCAACCGACCATTGC…	MU53233
c15d_26-E02-M13R_c	AATTTTACAATCATCTATTAAAAAAAAGAAAAAAACAGAAGAGAAAAACATAATTCCAAAATTTATGAAAATTATGCTTTATTGTTTTGAAAATTGACACTCATGGAAACTATACATAATAGATAATACCCCCCCTTGTTTTCAAATTTTGTTATAGGATCTTGACAAAAAGACCTTAAACCCATGCGACGGTTACGAAAAGGGACAAAGACTCCTT
c15d_26-E06-M13R_c	CTAGAGAAGCCGAAGGAAGATGATTTTTGTCTGGAAATGTCAAAACTTTATACATATGATGATGTAGTGGAAAGACTAGCCCAACAGCTTGGTGTAGATGATCCATCAAAAATTAGATTAACGTCACATAATTGTTACTCTCAGCAACCTAAACCGCAACCAATCAAATATCGTGGTGTGGAACACTTGTCCGATATGCTGGTTCATTATAATCAGACGTCAGATATATTATACTATGAAGTGTTGGACATCCCTCTTCCAGAAGTACAAGGTCTGGGAGCTCTTAAAGTAGCATTTCATCATGCAACTAAGGATGAAGTGGTTATTCATACAATTAGATTGCCAAAACAGAGCACTGTAGCGGATGTGATTAATGATCTTAAAACAAAGGTTGAATTA…	MU55281
c15d_26-E12-M13R_c	AAATAAATCTCAGCCGGTCCAACTCCAGTCTCCGATCACGCAGCCACCACGACGCCGAGAGAAAATCCGAACTTCGAAGCAGCTCGGTCCAGTTTCAGTTCCAAAATTGTTCATCAATGTCGGAAGTAATTTCCGTCATGGATATTGACGACGATAATGGCAACAACGAAGCTGAAAAGGCAGTCAAGGGGAAAAACGTTGCCAGTCCTGCCGCCGCACCCGACGGCAAAGCGATACCCTGGGTTGAGAAGTTCCGGCCTAAGTCTCTCGCTGATGTTGCTGCTCACCGTGACATTGTTGACACCATCGACAAGCTG	MU55282
c15d_26-F01-M13R_c	TGGCAAACATTTTAACCAGGTATGTTGAATCAACTCATTAGTAGTGATTTTTTAGGATTTTTAAAAAAGTAAGGGATTTTTTCTACTTTCATCAACAGCTTTTTCAGAGCTCTTGGATAATTCTTTGGATGAGGTATTGAGAATTTGTCTCTTATTTAGGTGAAATACTTCAAAAAAATTCTTTAGTTTTATGTGCTTGATGTTAATTAATTTCTTATTGTTCTTATTAATATAACATATAATATGATATAGTTATCGCACTAAAGATGTTGTCTATGTTGGTGATTATTGGGTTCTCATTGAGGTTAACATCAACTCTTTGAGTAATTTTTATGACTGTAAACAGTTTTATTTAGAAGTCACTTTTAATTATTTGAAGTAATTTTATGCTAGCTAGTT…	MU55283
c15d_26-F05-M13R_c	GAATTTCGAGGGAAGAAGCTTGTCACAACTTGCTATTCACAACTTGTTTTAATTCATTTGGAGGGATGAAGATCTTTTTCCCCAATATGATAAAATGGATCGGCCGAGCCGGAGTGAATCTCCACACCCGACTAGCACGGGAGACTCGTACTGCCGTAAAAGCCAACGGCGGGAAAATCACGATGGGGGCTATGGAACAGATGCCGCTGATGAAATCAGTGGTGTACGAAGCGTTAAGAATCGAGCCGCCGGTTCCGGTTCAGTACGGTCGGGCAAAGAAAGACCTTGTGGTGGAAAGCCACGACGCGGCTTTCGAGATCAAAGAAGGAGAAGTGATTTGTGGGTATCAGCCATT	MU49650
c15d_26-G01-M13R_c	GTGTCGTGAAATGATTACTACTTTGAAAGCAATTGTGGCACAATTTCAATTGTAAACATTTCATACAAGTTGCTCTTCAAAATTAATATAACACTATTGGCAGAGGAGAACCCGTGGAAATTAAAGAAAAGTTATGAAAAATAGACGAAAAGGATGGATTTGAAGGTACAAACTTTGTGGAAATCAAAACAGCAGAATGGAACATGTAGGAACGAAATCAAAATCAAATATAGAGAACTTGGTTGGTTTAATAAGAAAGTGGTGAACCATGGGGCAATCTCTCAAGTTGAGATTTGGTGACAACTCCACTGCTTTAGCTCGAAATGTGCCAACAATCATCAGCCTCCTTGATGCTTCCCATCCAACTAAAAGATCCCCAATTTGCATTTACGTGCTACA…	MU55284
c15d_26-G04-M13R_c	CTCCTTCTTATTCACTTCCTCAATCCCCATGCCCTTTTCTTTATTCCCTCATTTCTTCTTCCATGGATTCCAAAGAATTTGACCTCTCTTCTTCCCTCTCCTCCCACAGGTGGTGGTCGAAGAACACGGTCGCGATCGTCACCGGAGCGAATAAGGGCATAGGATTTGCCCTAGTTAGGAAATTAGCGCAATCGGAACTCACTGTCGTATTAACGGCTAGAGATGAAATAAGAGGATTAAAAGCCGTTGAAACGCTGCAAAATGAAGGACTAGGCCATGTCTTGTTCCGCCGTCTTGATGTTTCCGATCCCGACTCCATTGTTCCCTTCACCGCCTGGTTCGCTTCCAATTTTCAAGCTC	MU43302
c15d_26-G06-M13R_c	AACAGCCGCCCTTGGTCCCTAACTCCCCTTCGCGCTCCCCGCGATCGTCCTCTGTCACCCTCGCCCTTCGTCTTGCACGACGTCGCACCTCTGTTCATCTCGTTGAGTGTCTATCAACGATGTATCTTCAGTTTTACATAAACGACAATGGTGATAAAGTCTACACCACAAAGAAGGAATCTCCTCTAGGTTTGGCTACACAATCTGCTCATCCAGGTAATTTTTTTTTGCATTATTTGGCTAGTTGTGTGCCACTTCCTTTCACTGACCTGCATAATTAGCCATATCAATGATCCTGGTCGGGAAAAAGACCATGCTCTAATGTTGTTTTTTTCTTATAACAAGGGAATTGGTTGAAACATTATACATGGTCTATTTCAAGTGTAATTTTCACT	MU55286
c15d_26-G10-M13R_c	CTCAATACACTGGTGCTCATGCAATTGCTGGGAGGCATACCCCTGGAACATTCACCAACCAGCTTCAAACCTCTTTCAATGAGCCACGTCTTCTGATATTGACTGATCCTCGAACTGATCATCAGCCCATCAAGGAAGCTGCCCTTGGAAACATTCCTACAATTGCCTTTTGCGACACTGATTCGCCAATGCGGTATGTTGACATTGGGATTCCAGCTAATAACAAGGGGAAACACAGCATAGGATGTCTATTCTGGCTTCTTGCAAGGATGGTTTTGCAGATGCGTGGAACGGTTCGCC	MU55287
c15d_26-H02-M13R_c	CAGGGTTTATGTTCGGTTCAACAGCTCCATCTCCGCTAGGAGCAAATCCTTTTCAATTCGGTGGTAGCCAGCAAAATGTACCACAGAATCCCTCCCCATTCCAGGCTTCTGGTAGCTTAGACTTCAATGCCAGTGCAGGAGGGAGCTTCTCATTAGGTGCTGGTGGCGGTGACAAATCAAACCGAAAATACGTGAAAGTTAAAAGCAAATCAAGAAAGAAGTAGTAGGAATCAAGAGAGAAGGTATTCGGTTTTCTTTTCTTTTTCTTTTTTTCTTTGTGTTTCTATATCCCTGTTATTTTTCATCTAGGAAAAAAAATTACACTACCATCTCCGTCACATCGATGACTGGAAAGAGGAGGGGTGGAGGGGTAGGGTATCATTTGTCACCTGGATTGTT…	MU55288
c15d_26-H09-M13R_c	GCCGATTGAAATTGAAGAAAAAAAGTTCGGAGATTCCATTTCTTTTTCTTGAACATCAAACTTACAATTATCAATACATTAATAATGGTGTGTGAAACTTCCGATTATCCTCAGAAATCTCTCCAATTCAAGCAAAATGACAAATTCTTCTCCAAAATTCTGTCCCGAGAAAGTTCCAGAGCCAACTACTCTTCAAGAATCTACTACGGCGGATTGGCCGGCGCCGTTCCCTTCGTTTGGGAGTCCCAGCCAGGTACGCCTATTCACCGATTTTCCGATGACCTAACTCCTCCTCTTACTCCTCCTCCTTCTTACTTTTCCGATTCCCTCAAAAAACCGCTCAAGAAACGTTCCAAATCTCTCTCTCTTCTTCACATCTTCTTCAATTCCAAGAGGAAA…	MU55289
c15d_26-H10-M13R_c	AAACCCATATCCAAATCCATGTCCTCCTCCAAGAAAATCACTCTCAAGAGCTCCGATGGCGACTATTACGAAGTCGACGGGGCCGTTGCCCTCCAATCTCAGACCATCCGCCACATGATCGAAGACAGTTGCGCCGATAACGGCATCCCTCTTCCCAACGTCAACAGCAAAATTCTAGCCAAAGTCATCGAGTACTGCCGTAAACACGTTAATGCTTCCTCCCTCGATCCCGCCCCCTCCGTAGACGATCTCAAGACCTGGGACCGTGACTTTGTTAATGTCGATCAGGCCACTCTTTTCAAT	MU46673
c15d_27-A09-M13R_c	ATCCCTCAATTCTCTATTTCCTTTCCCCCATTAAAGTTCTCGGAAACCTCAAATTGCTCACTCACAAGGGTGATCAAACAGTTCTATCCCTTTATTACACTCTAATTATGATATCCTCTTCTGTGTTCTTGATTTCTTGAAGCCTCGTCTAATGGAATTTCGATTTCCCTGTTTCCTATCACAATTTTTCACTGAAATATTTGAGCAGTTCTCCCTTGCTGATGCTGATTTGAGAAAGGAACACCCAGAATATCCAGTCCACTGCAATTTCTGAAATGGGACTTGGAAAGGTAGTGTATGCAGTGAAGAAATAAAAGAGCTGCTTGTGATTTTTCAAGAAGATGGCAACCCTTAGACTGAAAGATCGCACTGAAAATCAGTGCTCAGAAATGTTGCTTG…	MU55290
c15d_27-A10-M13R_c	ATGCTTCTGAAATTTCCTTGTGGATTGAAATCAGCTGCTCTAACCATAGAATTTGACAAGGGTTTTCTGCACATTGATGAATATCCACCAGATGCTAATCAGGGATTAGATATCCCATCAGCCGTAATAAGTTTTCCAGATTTTTTCACAAGCACGCAGTTTGTGGAAAAGAACTCCTCAAAATCACCAATCTTGTTGAAATGGCAGGGGAAGAATCCCATTCTGTCTTACACAGAAGTATTGCTTGTTCCTTTTACCACTCCTGATTTTAGCATGCCGTATAATGTGATCACTATCACGTGCACGGTGCTCGCATTGTATTTTGGATCTTTGCTGAATGTCCTTCGAAGGCGTGTCGGTGAAGAGGAAAGATTTATGAAGAGCAAAGCTACAAGAAAG…	MU55291
c15d_27-B05-M13R_c	TCTCTCTCTAGGGTTCTTCTGAGAGAGACAGAGATGGCTGTTTTGAGGGCTTCTTGTTTTGGAATCTATGCTGCTGTGCTTATTGCTGTCTTTTATGTCCTTGCTCTGTCTGTATCTTCAGCTGAACTTTCTTCTTCTCCAGCTCCAGCTCCAACTAGCGATGGAACCACAATAGACCAAGGAATAGCGCATGTTCTAATGCTGGTGGCTTTAGTGCTAACGTACATCATCCATTGAAAAAACAGAAGAACAATTACCTATGAGTTTCTTTATTTTCAAGTCTATGAGATGAAAGGAAAGAGGGTGTGGTTGTCTTATTCTATATATTTGCCATTTTTTTTTGAAGCTTGGCAAAGGTTTCATTTGTAGAAAGTGATCTGTTGTATTTGTATTATAATT…	MU43199
c15d_27-C04-M13R_c	AACGACTGTAAAAGAGATCTCTTGAGATCTCTCTCTCGGACTCTGCCACTTCCTAAAACCCTAACGCCATGTCGAAATTCGTTCTCCTCTTTACACTTATCGCCCTTCTTCCATTTCTCACCTATGCCTTCTCCCCCGAGAATCCAACAGATCGTAAAGTCCTCGTCTTACTCGATGACTTCGCCATCAAATCTTCCCATTCTTTGTTCTTCAAGTCCCTCCAATCTCGAGGTTTCGACCTCGATTTCAAGCTCGCCGATGACCCCAAGATCGCCTTGCAGAGATATGGACGCTATTTCTACGATGCATTGATCTTGTTTGCCCCAACAATTGAACGCTTTGGGGGATCCGTTGATTCTGCTGCTATACTGGATTTTGTGGATTCGGGCCATGATTTGA…	MU50775
c15d_27-C09-M13R_c	AACCGTTGCATCGTCACTACAAGTTCCCCGGATCTTCGGCCGTCGCTACTTTTGCCGACATCTCCCAGTCACTTCCGAGACCAACGCCGGTGAGCGTTTCGTGACGTTTCGATATTTGGTTCGGAGGTTTGTGATGGAGGCTACGAATTGGAAAAGCTCTTCAGGAGGAGCTAGTGATACTGGTGATGAAGACAATTACGAACAAGACATAAACGACGAAGAAGAATGTCTCAGTGCATCGCGGTGCTTGCGCAAGTTGCAATTCAGGAAGCATGCTTCAACTGCTCGATGGAACGATCAAATGGGAATGGCAGAAGTTTTAGAGAACAAGGGCAGCCTTTGGACGACAACTGGCATTATTTCTTATTGAAGTCGGGGCCTTACATCTTTTGGATCATG…	MU48153
c15d_27-D07-M13R_c	AGAGAGAGAGAGAGCGCGAGGCCGAATTGTGTTTGACTCGGACTGAGCTAAACTTCATACTCTTCGTATTTCCAGTTCCTAGGGTTTTCACACTCTCTCCTTCCTCTTCGCTTCTCTGATTAAGGATGAGTTCAAATGACCCGGATGGGAAATGG
c15d_27-D08-M13R_c	CATTCCATTTCCCTAAAACTTATCCTCAAACCATTTGTGACATTTCCAGAGTCTATCTGCTTTTTTTTCTACTTATGTTGAATCTACAATTAATTAGAGAAGCTTGGGGTTTTAGTTTCATTAAATTCTAGCTCGCTGTTCAATATTTACTTGTAGATTGCTGTGATGGAAGTGATGAATATGAGGGTAATATCTTTTGCCCGAACACTTGCGTCATGGGGGGGAATATGTACAAGAGCAACAACGATGTTTCAACTACTCGAGATGTTGATATAGTCATCAGAAAAGTTAAGGAAGAAATCACTAAGGAGGACTTGTTCCAAAAGCTAACTGGTTTGAAGCTAGTACTAATCCTACAGGTAGCTCTTACAATTTTTGCAATCCTCATTTGGGCAAACC…	MU55294
c15d_27-D10-M13R_c	CATCGCCCGAACACACTCTCCGTTACTCGAATTAGGCTTAATTAGATCTGATTTATAGTTTTTTTTTTTTGGTTGAGGTTTCATCTATCGTGTTTTGAATGGACCGATTTGTAGTCTGAATGTTCTGATTTTGATCTGAGAATTGATAGATTCTTTTGTTAATGTATTGCAGAGGAAACACTCCGTTTTGTAGTAAAGAGTGCCGGCAAGAACAGATTGAAATCGATGAGGCGAAGGAAAAAAGTTGGAGGCGTGCTTCATCTTCGTCATCGTCTTCTTCTTCTTCTTCTTCTAAGAGCAGTCAAAGTCACAGAAAACAAGAAGCTAACAAGAAAACTGTACGGCCCGGCACCGTTGCGGTGGCCTGAGATCTTCAAATTGGAACAAGGCAAAAAAGAA…	MU48164
c15d_27-D11-M13R_c	CTCTTCCTATGTGTATGCTATGTCGCACCCGCACATCACCACCAACACTCAGTCAGCTTTCTTTCTTCTACCTCACTCCCTCCGGAACCTCCACAAAAAGGTGCTCATAGGAGCTGAAATCGGGTTCTATAGATACAAAAAATCAAACGCGGGCTGAGTTGCCCCAGAAGAAGGAAAACATGT
c15d_27-E01-M13R_c	ATTAAAAATGAAATTGAAAAGTCTGAACAAAATTAACTTCACCACTTAAATATCTTACCAAAGAGGCTTGGGTCTTTGGTAGCTAGAACAAGATTGAGGGAGTTCAAACTAGGGTGAATCCATAAACAAAAGTTTAATGTTGGGGACAATTCTAGAACACTTTAGTTTAGTCCAAAAAGATTTTAGAGCAACATTACTCTCTAGATGATTTTAGCCAAAGGAAACTAAGTATGTACAAGTTGGAAGTGTCAAGTAAAGCATGTTTTTTAGTAGTTATGTAGCATAAAACAATCAATTGATTCATCAACAAAGACAAAAGCTTACTAAAACAGAGTTTTAACTATTAAAACACAATAGAACAAGAGAGATAAATTAAACTTAAACAAACTTGAAACTCAA…	MU55295
c15d_27-E06-M13R_c	TCATATAATAAAGAGGGGTCATTACATCAGAGAGTTTGTATATGTCACAACTCTAAACGCTAGGCGTAAATAACATATGATATGAATACCTCCCTGAACCCTAGGCTTGCTTGGTCATTTGTGGTGATGGATTAAAGGCGTACCAACCAGGAGAGAGAAAAGAAAAAGAAAAATAGCAAAGGTTTCAACACTAGATGCTGATCCCTACAACCACTTTTACTACCTAACCTACCAAAATTGAGAAATACTTCATAAAACAAACCAGCTACAGCAGCCTAGACGATCTAAAAGAAGAACCAGAGCGCTAATGGTCAGAGATGAAGAATAATACCGGAGTACAAATTTTTACAGAATTCAAGCTGATACTTACAGGGAAAGAAACACCAATCGTATCGCTGG…	MU55297
c15d_27-E09-M13R_c	AGTGCTTAATTGTCTTTCTATCTAAAGCAAAACACTTTAGGATCATTATATTATAGGGTTATTTTAAAAAATATAACAAGACCACAAAATATTTATAGAACAATTTTGAAGATGTAAAAAATGTACAAACTTACAATAAAAAATATAAAAATGTCTCGTCAACAACGTTGTCAAAAACACATGTAATATATTTGATACACGATTGTTTAAATTTGATCGTTTAGGTTTGGATAGTCAAATCTAAACGATTTATTTTTTTAAATATATCGTTTAATTTGGTTACACGATCGTTTAGATTTGATTATAGGATCATTTAGATTTGGTCGTTTATATTTGGTTACTCTAAGTGTAAACGATTTTTTCTAATACTTTTGATACACGATCGTTTTTTTACACGAT…	MU55298
c15d_27-F08-M13R_c	ACGTCACAACTAAATCCACTCTTCCGCCGGACATTTTCCCCTTTTCACCTCAACCCACCACCCTGCAGGTACATTCCGGCGACTACTTTTCCGGCCAATATCACTCTTCTACTTTTCCCTTTTTACTTCTTCCTTCCTCCCTTCCATTAATTTCCATGAAACTTCCCTCGATTTCCCTTCTTCTCTTCTAATTCCAGGTCTCCCTTTTCATGGCCAAACCCAAGGCTCCGAGGCAAACCCTAGATTCTTACACTGTCAAACGCATCAACAAAACCATTAAAGCCGGCGATTGCGTGCTTATGAGGCCCTCTGAACCTTCGAAGCCGTCTTATGTTGCTAAGATTGAAAAGATTGAGGCTGATTCTCGTGGGGGCAATGTGAAGGTCCATGTTCGCTGGT…	MU55299
c15d_27-F09-M13R_c	CAATAAACACTTAGAAAGTCAATCCAAACGCGTCCGAGGTGAAAAATAATTGTTTTGGGCATTGTCAAAATGGGAAAGTTAAATTGGGGGAAAAACAAATAGCAAACTACTTCAAGAGTTGCGTGATTAATCCCATGAAGTCGATACATAGCTTAAAATAAATGCAAGGGATTTGAAATGTTGCAGGCAGTGGTTTCGGAGCTGTGGTACGTGGAGGAATATGATGTTTTAGCTTTGGCTTTGAATGGAAGGATGAAGGTTCACAAGTTCCCACTTGGCTGCTACAGCTCTTGAGATGAAGAATGTCTATATAATCTTCATATTGAAGCTTATACAACCAAGTTTTAAAGAGCTCTCTTGTAAACAAACCGTAGCTGAGGCAAAGTTTGAGAGCATTGA…	MU55300
c15d_27-G04-M13R_c	GCCATTACAAAAATTTTTCTCGAATCGTCTCCCTCCAATCTCCGTCCTTCCACCTTCGTTTCCATCTCTCTCCGTCGCTCTCCGACAGTCAGTATCCGATTTTATACTCCTTTTTCGTTACCTTTGTTTTCAGTCCTATTCGTCAATGGCGCCGAACAAGAGGAGTAGGGACAGACTGCGAAACCCCCAGCCTTTTATCACTACAGATGAAGATACGGTGCCCAATAAGCAACATTCCAAAGCAAGAAAGCGCCGTCATCAGGAGGAAGAGACGCTTTTGTCATCAGGGATGAGCTCCAAGATATTTAGAGAAGCTCGTATTCAGCAGAAAGAGGCTGAACTTGAGGCTAGAAACCAACAGCATCCCAACCCTTTCTTTGATCTTCCGGATGAAGAACT…	MU48160
c15d_27-G10-M13R_c	ATTTGAGCGTTTGTCAAACATCAACATTTTATAGAAAGTGATCTTGTCGATCACTAAAGTAATGTTCTAGACATACTTAGGACTAACAGTAAGATTTCTCGCTTTCAAATGGTAGGTACTTAAAGAATAAGAAACAAAAACAAATTTTTGGATACATCTATTTTGTTTTATTTTCAAAACTTGTACAAATTTATTTCTTTTAATGTAAATTATAGACTTATTGTTTTGTTACAAACTTTTTAAAGCTACTATTCCTCACAAGAACAAACGAAATAATAGAATGACTTGTAAAAAAAACAAACAAACAAGTGGTCTAAGAAGTGTGAACTCTTTGGTGTGGACCTACTCATGTCCTCTAGCATGTATCAGATATTTGGACACTTTATGGTTGAATACTAA…	MU55303
c15d_27-H03-M13R_c	AGGATCAGGGAATGGCAACGGCGTCGTTTCTGCGCAACCGATACTGGATTCTCAGGCATGGCAAGAGCATCCCAAATGAGAAGGGCCTCATTGTGTCCTCTATAGAAAATGGTATCCTTCCGGAGTATCAACTTGACCCCGAGGGTGTTGAACAGGCACGGTTGGCTGGAATACAGTTCTTAAAGGAATTGAAGGAAAATTCTATTTTGCTCGAAAATGTTCGGATTTGCTATTCACCATTCTCTAGAACGATTCATACAGCTAAAGTCGCTGCATCTGTACTGAATCTTCCATTTGAAGATCCCCAGTGTAAGATGATAGAGAATCTGAGGGAACGCTACTTTGGTCCTTCTTTTGAGCTCTCCTCTCATGAGAAAGTGTGCAATCTTAGTGGTAAGC…	MU55304
c15d_28-A04-M13R_c	ACCATTGGAGCAAACAAAACAACGTCAATGACTTCCTCCCTCATGTTTCGTCGCTTTTCCTGTTTTCACTCTCCATCTTCTCCTTCTTCACTTTTCTCCAAGAAGAAGCCCCTCGTTTTCCTGGGTTCTCCTCAGGTCTCAACCGCAGTTCTTGATGCTCTTCTTAATGCATCTTCTTCCGCCGATGCAGCTTTTGAGGTTGCAGCTATTGTTACTCAACCACCTTCTAGAAGGGATAGGGGGAGAAAGCTGATGCCTTCTCCAGTTGCACAATACGCCCTTGATAAAGGCTTCTCTTCTGACCTTATTCTTACGCCTGAAAGAGCTGGAGAGGATACGTTCTTGAGCACCTTGAAGGCTTTGCAACCTGAACTATGTATTACAGCAGCATATGGAAAT…	MU55305
c15d_28-B02-M13R_c	CTACCAACATTTGCTACTTGCCATGGTGGTCCTGCTGAAATCATTGAACATGGCATATCTGGATTTCACATCGACCCTTATCATCCAGACCAAGCTAGTACTCTTTTAGTAGATTTCTTTGAGAAGTGCAAGGAGGATCCAAGTCATTGGATCCGTATCTCTGAAGCGGGGCTCCGAAGAATTTACGAGAGGTATACATGGAAAATTTATTCTGAACGACTGATGACCCTGGCTGGAGTTTATGGTTTCTGGAAGTATGTTTCAAAACTTGAAAGGCGCGAGACACGTCGACATCTAGAGATGTTCTACATTCTCAAGTTCCGTGATCTGGCAAAATCCGTTCCTTTGGCAATTGATGATCATTGAGCTTATGGTGGTAATGCCAAGGATTTGCTTTAC…	MU55306
c15d_28-B10-M13R_c	AGAGTTCTTCTCCTTGTGCTTAAACCCTATTTCACGTTAAGCCACCCCGCCCCCCCATTACATGGTACTCCGCCCCGCCGCACGCCGTTCCTATCCAGATAGTTCCTGAATCTTTGTAATTTGTAGCAGCTTCAAGCTTAAAAGGGTTTAGGGTTTTCAATCGCTTGCCCAAGATGAAGCAAGTAGTGGGTATGGTGGTTTCAAACAAAATGCAGAAATCAGTTGTCGTTGCAGTGGACAGATTGTTTTATCACAAACTCTATAATCGCTACGTTAAACGCACTTCCAAGTTCATGGCTCATGACGAGAACAACCAGTGCAATATTGGTGACAGGGTTAAATTAGATCCTTCTAGGCCATTGAGCAAGCGTAAACATTGGGTGGTTGCTGAAATTTTGA…	MU54084
c15d_28-C05-M13R_c	CTTCACACTTCAAAATTCACTCAACCTGCTTCTTCCACCGCCAAATGCCAATTCCCTTCGTTTTCCACAGCCAATTTTGCAGTACATTCTTGTTTTCTCTCAATAATTTGTGGCTATTTTACACTGGTTTCTTTCTTGTCCATTCTTGTTCGTCGGTTTCTTCCGTTTAATTATTGCTCCTTCCTCCTCCTCCTCAAGTCTATTATGGTATTATCGGATTTGACTCGTCGTCGTATCTCTGCAACTCTGAATTAATCTCGTCCTCTTTCTTCTGCTTCATTATTGCACTTGATGCTTCCAGATTCAACTATGGCTCTGCAGGAAGATGGATGGCCATTAGGGTTGCGGGTTATGAACGCCAGAGTTGGTGGATTGGCGGGAAATCATGATCTCTCTGCT…	MU50598
c15d_28-C09-M13R_c	ACGCTGACCATCATCAGCGTCGTAAAAAGTTTTCATTTCCAGCCCGCCTAATATGTGGAGATTGTTATGAGCTCAAGGCTTGATGTTTGGAAATAGCGTCTATGGGATACGCTTTGATGAAGAATATGCTGAAAAGAAATTTAGTGCTTCCAGCCCCTTTGGTATAAAGTACTTGTTTCATCTAGAGGATGCTGTTGATTGCCCCGAGTGGATTGTCCCATTTCATGTTTTCAAATCATTGGCTGAAGAGTATGACTTAGAGTTGGTTTTTGTCAAGAACTCGCATGAATTTGTGCACGAGTACTTGAAAAAACCAGAATTCGTGGATCTAATGCGACGACTTGGTGCCTTGGGTGATGGCAACCAAGATCAAAGTACATTATCTCCGGACGAGTGGGA…	MU48030
c15d_28-D01-M13R_c	TGGTTTGATGTCACAGGTTATCAAGGACATCCTGTTCAACTCAGTGCGACAGTCCAACAAATCTCGACCTGAGTCATCGAGTCCAGAACCAATGGTGGAAAGCTGATGTTAGCACGATATTGCGAATCCAGGAGCTGATGATGAAATCATAAACCCTAGGGCTTGATGTGTTCCCTTCCTACGGCAGGGAATTCGGTAAAAGAAAGGTGCAGATGGTTGTGTTCTTTACTGAAGTTGCGCCCTTTGTGCAGCAGCAATTTAAGAGTACTACTGGGAATCTCCTTCTTTGGGTTTGGCTTTAGCTTTTAAGAGCTTTTAAATTTAAGGGAATACTTTTTAGTGCACTTCTTTTTGTTCATTTGATAACACCATAGACCGGGCAGGCAATTCACTTCTCTG…	MU55309
c15d_28-D03-M13R_c	GCCGGGGTTAGCGCCGTGGTTCTTCTTTTGAGAAGCGATGTGAAGCAATCGGCTGCAATCTTCAGGCGCAACGTCAAGCAAATCCGCCATTGGCTTGAAGAGGAATCCAAGGCTGTGGAGAAAACAACCAAGGAGCTGGAGTCCAAGACTTCTCAGAAAGATATTCCCAAGGATGACAAGCACTAATGTCCATATTGGTCATTTAGCAATGTAAACTTAAGTCAATATCTCCCCCCTCACCCAAATTTTGTTGTCCATTTCACAACACAAAAAAACTCTTAGTTTTCACTGTTCCTTTCCATCCCAGTTTAGTATCTGATCCCTTTGACCAAGATGAAAAATAAAGACGACTTTTGGTTACATAGAAACCCTAGTTTGTTAAACAAGATATCTTTAAAT…	MU46905
c15d_28-D08-M13R_c	ATATAAGGTTCGTTTAGGATTATTGTTAGCTTTTTTTTCTTTCAACCCAGCCGTTTCCATCCCCTTCCGTCCATCTTTCGCATCTCGCATCTCTCTTCTCTCTTCTCCATCTCCCATCTCCTCTGACCTCTTTCGTCTCCTCTACTTCCACCTCTTCCATCTCCAACGCCACCTCGGCCGGCGTTCGAGACACTATCCAATATTAGTCCTTCCCAACATCAATTCAAAATCCAGCAGGCGTAAGATCCATCTCTTCGATCTCCACCACCACGCATCTCTCATAAAACTTCAATCTTACGAATTTGAAGAGGAGATGGGGACAACTCCAGCAGGCGTACGAGAGCAGAGACTGACTACGGAGCGCAGGCGGGAGGTTAGTACCGAAATTACTGAAATTTG…	MU43201
c15d_28-D11-M13R_c	CAATAGCTGGTGTTACCGTAGCTATCTGTGCTTCACCATCAGTTGCCTTCTTAAATTTGGTTGCGATTGCTGTTTGGCCGACGTGGGTAGCCATTGCTGTTTGTGAGACAGTGCGCAAGGTTACTACTTATGTTGTTACTAGGCCTGGGAGAGAGCTCCTGTTTACTGTTGTATCACAAGACGAGAAGTACAAAGCCAAGATTTGTATTGATGTATTTGTTCAAAGACTAGGGGATGCTACAGCAGCAGGAATGTATAAATTACTCCTTAGCACTCTCCATGGAAAAACTTCAACTATTTCACTCTACGCTCTACCTGTATGTTTGTTGTGGATTGTCACTGCACTCTATTTGGGGCGTCGCCAATCTCACCTCGCACATCTTCAGTCAGTCTCCACGT…	MU55311
c15d_28-E06-M13R_c	AACGTGGAATTTGTCTCCTCCACTTCATTTTCATTTTCATTTTGTGGTTTTGTTTTGGAATGAGTCAAAGTGAGACCCCAACCCCTATCCTCTTCAAAATCTCTGGATTGCACTCAACAATATTACCAAAAACTGCACAACCGACTTCCCAATAAGTTGTTCTCTACTCAATCCTGCCATCGAAATTCTCCGTTCGCACTATTCTCGTTAAAGGGTTGTACTCTCGTATAAGTAATGAAAGCTCTATGAATAAATACTTTTGCAGTTGTGAATTAATCAATGGTTCTCGCTAGCTCTTCCATCTGCAGTCTTCAACTCATTCTCTGAGAACAAGTAAGTTGTTGAGCTGTTGTTCAAAGGAGATTTTGATTGATCGAAGAAAAGAAGAGCGTGTCAGAA…	MU55312
c15d_28-F03-M13R_c	GATTGAATCCCGATGTTGTAACATACAGCACACTCATCGAATGTTTTGGGAAAACGGACAAAGTTGAGATGGCTCGTAGTTTGTTCGATAGAATGATAACTCAAAGATGCTGTCCAAATATTGTAACGTACAACATCCTTCTTGATTGTCTGGAAAGAGCTGGGAGAACTGCTGAAGCAGTCGATCTGTATGCGAAGCTTAGAGAGCAGGGATTAACACCAGATTCAATTACATATGCTATTCTTGATAGATTACAAAGTGGCTCTAATAGAAAATTTAGAGTCCGGAGGCAAAATCCAATTACTGGTTGGGTCGTTAGTCCTTTGAGGTAATATTGCAAAATTCCTTCAAGGAAGAGAAAAAGGAGGATGCTGGAAAGTCTATATATTTGTGTGATTT…	MU55314
c15d_28-F08-M13R_c	AGATGTGAGGGATGGAAATCCAGGGCAGATGAAGAAACTGTTGACGGGCAGGTAAAATGTGAGAAGTGGATTCGTGATGATGATAGCCGTTCTGAAGAATCGAAGGTAATATGGTGGTTAAATAGGTTAATAGGACGAACCAAGAAGGTGATGATCGATTGGCATATCCTTTTGTGGAGGGAAGACTATTTGTTCTAACTGTGAGTGCTGGGCTGGAAGGTTACCATATCAATGTTGATGGAAGGCATATCACTTCTTTTCCATATCGCACTGGGTTTGTTCTGGATGATGCCACTGGGTTATCTGTAAATGGCGATATTGATGTGCACTCTTTATTTGCTGCTTCCTTACCCACTGCACATCCTAGCTTTGCACCACAGAAGCATATGGAGATGTTGA…	MU55315
c15d_28-G04-M13R_c	AGCCAAGTTCTCTACCAGAGCTGTGAGCTTGGGGACGACCGAACCGGAGATACGATCGAAGAACCCGACCCGATCCGGATTCGATGTGGAAAACCTAACCACGTGGCTACTGAAGCAAGAACAATCGGGACAAATCGACGCGGAACTAACCATCGTCCTCTCCAGTATCTCTCTGGCCTGCAAACAGATTGCTTCGTTGCTGCAGAGATCCAGCATTATCAACCTCACCGGCGCCCATGGTACCATTAATGTTCAAGTTGTTTTGCAGCTGCCTGAGATCTAGTGGAAGAACAGGGATCATTGCTTCAGAGGAAGAAGATGTGCCAGTAGCAGTGGAAGAAACATACTCTGGAAACTATGTGGTTGTGTTTGATCCCATTGATGGCTCTGCTAATATCG…	MU55316
c15d_28-G10-M13R_c	AGAAGTGGCTAAATCATATCCTCTTGAGAAACCACCGTTTGGAGTGCATTACCTGCCGATCCTTGAGACAGGACCTCAACATGATGTCCGTGGGCATGACGTCCATCTGGGGAAGTACAATCCATTTGAACCAGGATTGCATGTCTCTCAGTCTCATTCACAACTGCAGCCTAGACTTCTAAGAACAGAAGCCCCTACCCGTCATGTAGAACCGTATCATCCCCGTTCAATTGAACCTTATCATCCTGAGCAGGCACATGAAGCATATTTTCCTGAAGGATCTTTTAGACACCCTCCAGAATCGTATGCAAGTATTCGCAATACAATTGAGACAAATAATGCAGACCATCCATTTGTGTATGGCCACCAGTATCATATATCACAGTTCATGTTGGATCG…	MU55317
c15d_29-B02-M13R_c	CTTCATATTTCTTCATTTCCATCTTTCTCTCTCATCCTCTCAAGAAAAACCCAACTCCTAACCCAAATCTTCTCGTTCTTATCATCTTTCCTTTGAATCTCTCCGGGGATTTTTTTTTTTTGTTTTTGTTTTCGTTTTCGTTTGAGGATCCGATCGGAAGCTATGGCACAGAGAACCGAGAAGGAGGAGACGGAGTTCAAAGTACCGGAGACGATCACGCTCTGCGTCAACAACTGCGGCCTTACAGGGAATCCAGCGACGAACAATATGTGTCAGAAGTGTTTTAATGCTACGACGACGACCGCATCTATGGCGATGAAGTTTTCCGGTGAGAAAAGTCCGAGATCTACTATTTCTCGCTCGCCTGAGAAATTTCGGTTCGTTTCAGAATCTAGGAGG…	MU45419
c15d_29-B03-M13R_c	TACACAATTGAAAATCGAGAGGTACTTAGTTCAACCATGTATCGAAAAAGTGGTGACGAATCCTCAAAGCTCCAACGAAAGGGCGGCGCCATGGAAATCGGTGTTCTTATCATCTGGGTTTTGTCCATTGACATTCAGTAACTTCACAGAATCACAAGCGGAGTGTTTGCTGCAAAGGACGCCGGTTCAAGGATTTCATATTGACAAGAGACATTCATCGCTTGTTCTATGCTGGCATAGGAAGGAGCTTGTTTCAATCTCTGCTTGGAGGTCTTGAATTTTTCCATTTTTCTGCAATTTTACTTCTCTCAATCAACATCAAAATTTATAATTGTGGGGTTTTTTTTTCTTTTTTCTTTGGGGTTATCTATTTTCATGTTGTTCTTCAACTATGCTAAT…	MU49009
c15d_29-B04-M13R_c	ACTTTACTATTTTCCCCTTTCTTCCTTTACTCTTTTCCCTTTCTTTTCTACCATCTCGACGAAAGGAACACTAAAAACCCCAACCTCACTCTTCTCCATCTCCACCTAGCCGACCACACAAAAGGACTTTTCTTCTCATCGACGGTGACCCACAACGTTTCGGTCAGTCACTAAAGGGAACGGCAGACCACGACGCATTTCGGCCATATGCTTTTCGGACGGCGACGTTTAAGCTAAGTAGAAGCTATACACGTTTAGGGCGACCCACATCGATTTGGTTATGCAAATCAAAAGATTAGATTTTCCAAACGATTTCTTCTTTGGAACTTCCACATCCTTTTACCAGATTGAAGGGGGTTATGTTGAAGATGGAAGGGGAAAGAGTAAATTGGGATATTT…	MU47325
c15d_29-B08-M13R_c	CTTTACCCAGGCCGCGGACCGTCCGATCTTCCGGGTCTAACATCGAACGGCTAAGGAACCTCCACGTCACAATCCGAGCTGTAGCCGAGTCACAACGCTTGATAGAACACAATGATTTCTCGGCAGCACAACACTTGCTGTCATCGGCTCGAGCCTTGCTGTTAAAACAATCCGGTTCCACATCAGCCAGCGAGTACATAAAAGGCTTGGACGTCGAGTCTGCCGCGCTGAACCGACGGAAACAACAACAGATGCAAACCCAACGACAGAACGTGATGGCAGGACGAGAGACAAGCAGAATAGACGAAAAGGTTGAGCAGCTTACGCCCACTTCGGCTTGGAGAGCCGCGGAAAGACTGGCTAAAGTTGCGATTATGAGGAAGTCGATGAACAGAGTCA…	MU55319
c15d_29-C04-M13R_c	AGAAATCCAAAGAACTAACCTGGGAAATGTTGTTTTACTACTTAAATCTCTTAAAGTTGAAAACCTACTGGATTTTGACTTCATGGATCCGCCACCACAGGATAACATTCTCAACTCCATGTACCAATTGTGGGTATTAGGGGCTCTTAACAATGTAGGAGGGTTGACTGAACTTGGGTGGAAGATGGTTGAGTTCCCACTGGATCCCCCACTAGCCAAAATGCTTCTGATGGGCGAGCAACTTGAGTGCCTTGATGAGGTACTAACGATCGTTTCGATGTTTTCAGTACCATCAGTATTTTTTCGACCTAAAGATCGAGTTGAGGAGAGTGATGCTGCAAGGGAGAGGTTTTTCATTCCAGAGTCAGACCATTTAACGTTATATAATGTTTACCAACA…	MU52640
c15d_29-C09-M13R_c	TGGTTATATTGGTAGCAGCAGCAGTGTTGGGAAAGTTCATTGGGTGTTTAAGTTGTCTTCAGTTAATATTTGTTTTGTGAACGCTCGAGAGGACAAGGACATGTTGATGATTCTTCCTTATGTTCATTTTGATGAATGTTATTAGCGTTTTGTATATAACGAATGAGAGCTCTTTCGGCCTTCAATGAATGGCAACTTGAGGATTTTCGAGTAAAAATTTATTATTGCTCTAATGGAATATATTTGTAACTTCAATTTCTTAAAAAAAAAAAAAAAAAAAAAAAAAAAAAAAAAAAAAAAAAAAAAAAAAAAAAAAAAAAAAAAAAAAAAAAAAAAAAAAAAAAAAAAAAAAAAAAAAAAAAAAAAAAAAAAAAAAAAAAAAAAAAAAAAAAAAAAAAA…	MU48086
c15d_29-C10-M13R_c	AGAGTCTTCTTCCTCTTTTTTGTGAGTCGACAGCCTCGCTCTCTCTCCCCATGTTTTCATCTCTGTCACACTATCCCTCTCACACTCAATCTGTATCTGTGAGTTGCACAGGCGCACGCTGATGAAGACCCTCAGTCATTGACATGTCGTGGACACCATCAAAGTCGAATGCGTCGCTCAACTCATGAAGTGCACCATCGATCTGGAAGTCCTACGCACTGCCGTCTTCTTAGGTCATCTGTGATTCAGGCCACGCATCACTCAATTTTCAGCCGAGTTGCACTGTCACGTTTCTTTCACCATTGCTCAGTTTTGGCCATTAAGAATTGAAACTCCAACTTCAGATTTTTCTTTTGTGTTACTTGATCGTCGGTGTAACTTGATCTACACCATTGAAGT…	MU55320
c15d_29-D01-M13R_c	AACGTTATAGTATGGAATATTACATGCAGAAGACGTATTACAAGACTGCATCACTTATTTCCAACAGTTGCAAATCTGTAGCCCTTCTTGCCGGGCAAACAGCTGAAGTTGCGATGTTGGCTTATGAATATGGAAAAAATCTGGGGTTAGCATACCAACTGATTGATGATGTTCTTGGCTTCACTGGGACTTCTGCTTCACTTGGGAAGGGCTCTTTGTCTGATATACACCATGGAATCATCACAGCTCCGTTATTATTTGCCATGGAAGAGTTTCCCCAGCTGCGTACAGTTGTGGAACGTGGTTTTGACAATCCTGAAAACGTTAATATTGCAATGGAGTACCTTGGCAAGAGTCGTGGAATTCAACGTGCGAGAGAGTTAGCAGCAATGCATGCCA…	MU55321
c15d_29-D03-M13R_c	AAAAAGTGAATGTTAGTAAGATGGGGATTGATGCTCAAACTGCATTCTGGATTAATGTCTATAATGCTCTTCTAATGCATGCCTACTTGGCATATGGAATTCCTCATGGCTCTCTAAGAAGGTTGGCTTTGTTCCACAAGTGCAGGCTGCTTATAACATCGGTGGCCATATCATCAGTGCAAATGCGATAGAGCAATCAATTTTTTTCTTCAAATCTCCCCGAATAGGATGGTGGCTTGAAACCATCATTTCAACTGCGCTGAGGAAGAAGTCTGGGGAAGAAAGGCAACTCATCTCGTCAAAATTGGGTCTTCCTAGTCCTCAACCTCTTGTTTGCTTTGGCCTTTGCACGGGTGCCTCTTCAGATCCTGTGCTGAAAGTATACACGGCATCAAATGT…	MU55322
c15d_29-D04-M13R_c	AACAAACAAAGTGCTTGAGAACTACAGGACTGAGGATCTTGCTCGGTCACTTCTAAGAATGATTTCAAATAACATTGGACAGGTAAGTCGCAGTGATAAGGCTTCATTTACTTGCAAAATGGAGTAGAAACTTTGGAAATATAAGATGTTGTGAATTTAATTCTCCCCAGCTTGCATATCTTACCGCACTTCGATTTGGACTCAAGAGAATATTTTTTGGAGGATTTTTCATACGTGGTCATGCTTATACTATGGACACCATTTCTGTTGCCGTTCATTACTGGTAAAAATATATCACTGCCTTTTCTTTTTTAGATTCTCATGGAAATAACTGAGGCTGACTAATGTTATTTAAATTTTTAGCAGCTGTAAATGTAATAATCAAACCCAATCATTCAA…	MU55323
c15d_29-D09-M13R_c	AGTGGAAGTGAGATCGAAATGTTGTGCAGAAGAATCTCCAGCAATGCCGATTCTGGATCAGCCCCAGTGTACCTCAATGTGTACGATCTCACTCCCATTAATGGCTATGCATATTGGTTCGGCCTCGGTGTTTACCATTCTGGTCTTCAAGTTCATGGAATTGAATTTGCATTTGGAGCTCATGAATATCCAAGCACAGGGATATTTGAAGGAGAACCAAAGCAATGTGAAGGATTCAGGTTCAGAAAATCAATTTTGATTGGGAAAACAGATTTGAGTGAAGCAGAAGTGAAGTCATTAATGGAAGAACTTGGTAAAGATTACAGAGGAAATGCTTATAATTTAATCACTAAAAATTGCAACCATTTTTGCAACCATGTTTGCATCAAACTCACTGGA…	MU44498
c15d_29-D11-M13R_c	ACTCCTTTTCAACGCACCGCCAAAAACGTTTAGTTTTCCCGTCACTATCTTAAAACGACACCTCCTCCGTCGTTTTGATACTAAAGGAATCAAATCTCTCATCTCTTTTTATTTGTTTTATTTTATTTTTATGTTTATTTATTTCTCTCCCTCAAGAAAATAAAAAATAAAGACACAAAAAATGGCTTCTCCATCTCCATCTCCTCCTCTCGACGGCGAAGACAAACATCCGACCACCGTCGAGGGCGGAGACGAACCAAACAGATCGCTTTCGTCTCCGTCTCCATCGCCACCGTCGTTCTCCTTCAAACGCTTCGACATCGTCAGCGACTACTCCGATCACCATTACGCCGATTCAAACCTCTTCCCGAACTGCATTGGATCAGACGTCTCGAAGAA…	MU44794
c15d_29-E02-M13R_c	CCCATTTGGTTTGAATCTCGTCAATCTCCTCTTGCCTATATGCACTTTTGGTATTGAAAAGGCTAGTAATAGGAGTACTAGAATTATGCACTATCTCATGTATGTACTTTTGCACGTAGTACCCACACCCTACAGAATCCAATTGACGAGGGCACTTCATTCAGAATCTCGACACTCTGTCATCTCGTAGCCTTCTTAGAAATTTCTACAAAGCTCTGTCTTTACTTCAACAGCCATTAGAGCAATTCTTGAATCATCACCATCTTACTCCCACTTGTATAATTTCAGATAAGTATTTGCATTGAACTGCTCAAACAGCCCATAAATTCAAATGCCCACGAGTGGTCTTTCATGGAACTGGTTGTTTCTCACTCTTACTTCAAAAATTGTTGTGGCTCA…	MU55324
c15d_29-E05-M13R_c	ACTTTTTGCAATTCCTCACCCACTTTCCCAATTGACTCCAGTCCGGTACGCGCTTCAACCACCGTTTCCACTTCTCTCCCGCCGGAACCCCCCTTTTCCTCCGCTGTCTTCAACATGCCGACCGGCACCAGTATTCACATATCAGCCCTAGACGGCATCGTGAATGTCAATTCCATGTTCACTCTTGCCGTCTTCTTAGGTCTGGCGTGGAACCCCAACGATCCAATGAATAACCTAATCCAAAGCCCTAGTTGTTTGGCTGGCCCTACCGTTGCCGCGAATCTCGTTGCCTTCCATGTCTATTCCTTCAGCTCCTTCCTGTTCTCCAGCTTAATTGCTCTCGGTCTCAAGCAAGCCATTAGGATCTCCAAAAGCCCATTCTATCACCCTACTGAGTTC…	MU52420
c15d_29-E10-M13R_c	ATGGATTCGGAGAGTGACTGTCCTCGAAAGGAAGAATTCAACAAAGTTGACTGGTCTGTTGATCAAACTCCTCGTGTTCTTATCCCAATTGCAAATGGCTCTCAAGGGATTGAATTAGTAACCATTGCAGATATTTTACGGCGTGCTAAGGTGGATGTAGTGATCGCTTCAGTTGAAAAGTCCCTCCAGATTTTGACATCAACAAGAACAAAAGTTGTTGCTGACAAGTTGATTAAAGAAGCTGTAGAATCAACATATGATCTAATTATTCTTCCGGGGGGAGCTGCAGCAGATGAACGGTTGAACAAATCCCGGATCCTTAAAAAGATGCTCAAAGAGCAAGATTCTGCCCAAAGGATATACGGTGCAGCTTGCTCTTCACCTGCAGTCCTGTTCAAA…	MU55325
c15d_29-E12-M13R_c	TTGCAAGTATTTGGTGTAGAAGCCACAACTTTGTCCCTCTACGGTATCGCTGAACATGAAGAAATTATGTGGAATGCATTCAAGTTGGCAGGTAACTGTATTCCTTGTCTTAAACCCCTAGGCAAATTTAATTATAGATCACTAACACTCCCTCCACTTGTGGGCTTAAAATATTTGAAAGGATCAACAAGTGGAAATTAATTTTATTGGGGAGGAAACGACAACACAAGGGCTCGAACACAAGACCTCCCTAGACCACATGCTCTGATACCATCTTAAACCACTAATTCAACTAAAAGCTTAGTTGTGGTTGAAGACAAATTTAATTATATATCATTAACACCTTGAGTAACCTTTAACTCCTTGTGTAACCTTTAACAAGCCTATAGCTTTATTTAC…	MU49353
c15d_29-F01-M13R_c	TATAGATAGTATTTGGTAGTCTTTCATTAACGTGTCGTGGGTCGGTCCACTTGTTAGTTCGTAATTTGATATCGAGCAACTTTTTCTCATTATCATACTGAGATTGTTCACAGACCAGCAAAAAGGAAGAAATGATGAACATGGGAACTTCCTGAGTCATTTCATTCAAAACGATGTCCCTTTACTCTTCAGACAAATCGATTCAAACATCATCCACACAAAGTATATTCCAGATTTAATCTCATCGGATCAGATAGTGGATGACGTGTACATAGATCATCTACGTGTTGTGTGAGTAGAAATTTATAGTATCTGAAAATGAGGCACACTCGAATATTTTAAAAGGAAAAGGTAACTTTGTTTAAAAAAAAAAAAAAAAAAAAAAAAAAAAAAAAAAAA…	MU55326
c15d_29-F02-M13R_c	AAATTTGCAAAGGCTTTTCCCACATATTGCGAACTTGTTGATAATGCCAGGCTCTATTCCACCAATGTATTGGGGAAATCACGCAAATCTTGATTGGGTGGAAAGATAAAGATAAAAAGTTATTGCTATATCCAGCAATAAATCAAATGTGTTTCAGTGATAAGTAAGTTGAATGATAATGCAAATTCAGTATATGAGCTTTACCAAGATGCAACTAACGTTTTAAATGAAAAGAGTTCTATATGGAAAGAAACTGTTTTGTCATCTTCAAGGCCCTCTGTTCAGATGGAGTTGAAGGCTTCTATACAAAGCATTGAATCAAAATAGGCAATGGAAATGCTACATTTCTCTTTGGTTTAAGAGGTTTGAGATGAACTTTTCAATGGCGTTGATGCTGCA…
c15d_29-F04-M13R_c	AGCGGGAGCTGATGCTGATTAAAATTGCTGCAAATCCTTCTGCTAGACGTGATGTGCTTGACATTGCCCAAATATTTAGGGCCAAGGCAGTTGATGTCTCCGACCATACGATTACACTAGAGCTTACAGGAGATTTGCATAAGATGGTTGCACTCCAGAGGTTGTTAGGGCCTTATGGCATTTGTGAGGTAGCAAGAACAGGACGAGTAGCATTGGTGCGTGAATCGGGAGTAGACTCAAAATATCTTCGTGGATACTCTTTTCCTTTGTAGGCTGAGGGGTGAGGCGCACAAAACATCGGACTCTTACGTAACAAATATTGTTGTGGATGGAATGGAAGATCTGTGTATATAAGAACGGTACAAAAAGAAAAGAAAAGAGTTTCTGCATTGTTTTGTT…	MU55327
c15d_29-F09-M13R_c	TGGTCCAATGACCCCAATGATGAATCCATCCTATGGATTTCCAGCTTCTGTTCATCAAGGAATTGGAGCTCTTCCTAGCACTCCCATGGTTGGTGGTTCCTTCTTCCCCCCTTATGGCATGCCAGTCATGAACCCGGGTATGTCAGGTTTTGCTGTCGATCAAGTTAACTGGTACGCAGGAGATCCAAATCAATTATCGGGAGGTGTGGTCGCTTCCAATATACAGCATCAAACTTCATATGATGTTTCAACACAGAGAGATAGAGATGAAAATCAAACTGTTTCACGAACTGCCAAGTCTCAAGCACCCAAAAGGAGTGAAGTACAAGTAAGTACTGCAAGCAGTCCTGTATGTAGTCCTCCTAGCAAAGTGCAAGGAAATAAGGCCAATCGAACTGC…	MU47417
c15d_29-F11-M13R_c	ATTTGAGAGATACAAAATGGGATTTCAGTAACGCAAATGCTTCAGCTGAACCCTTCATTAGAAGTTTAACTCCAATGGGTTCTTCTCGTTTGTCCTTCTCTCTTTCCTTCAACTCTCCACCATTTTCGACCAATTGTAACAGTAAAAACAGGTTTAAAAGAGCTTGCTTTCCCATTTCTTCAATCTCATATCAGAAATTTGTTCAATTCGCTTTGGATGAAACCAAACTTCACACCCATCTCTTCCCCTCCCCTTTACAGGAAAAACATAATTCCATGCTTTCGTTGGACCAGAAAGCCAAGCTTGAAATGTTATCTTTCCATGCTCCTAAGATCAGACTACTTCGTAGTTTGAATATCGAAAGTGAAACAGTTCAGGTTTTAGATTTTGCTGCATTCC…	MU55328
c15d_29-G01-M13R_c	ATTCATCAGCAGCAACCGACTAAACTGCTTCCGAAATCCTCAATTCACTCTCTCTGGTGCACCGTCTCAACGTCCCTCACCTTCTTTTTCATTGAGGATCGGAACCACCATCTGAGAAGCACACGCAGAGATGGCAGACCGATTCTTTCCAAACCCAATGCCACGCTTCCCTGCCGAAGCACCGCCGGACGAACTCGTATCATCCCATTCTTATTCCGCCACTCTCATTCCGACAGAGCTCCTTTCACTTCCCGACGCTGCACTTTTCGATCGCCTTAGACAGACAGCTCTCAACCTCAAAGAAACGGTCGTGAGAGAGACGTGGACGTTGAGTGGAAGGCATCCGCAGGATTATACTTTGTATACTGGAGCATTAGGAACGGCTTTCCTGGCTTTGAA…	MU55329
c15d_29-G05-M13R_c	AAATTGCAGCTGCCAACTTCTTTCTTTCTGCAAACCCCAAGGCTGTATATCATAAGCAGACAACAGATTACTTTACTCCAAACCTCACTTGCACAAGTGTATCTTTTCCCAGTCAAATTAAATATGGTAGCAGCAAAATTTCCCTGAGTAAAAATAACAGATATCTTCCAGCTGCTTGTGCTGTGTTATCAGAAAATGCGAGTGTTTCATCTTCTCAGTTTGAAGACTTCTCCGTCACTAATGTTACCAATACAACTGAGAATAAAGAACTAAAGGTATGAAACATGATTCGTGTTGAGGTGTCAGGAACCAAAACTCGAGCAATTTTCAACGTCGTGTTTGACAGAATGGTTGCTGAAGCCCAACCTATTCCAGGTTTTAGAAGAGTGAAAGGAGGAA…	MU45079
c15d_29-G07-M13R_c	GAACGCCAGGTTTGGAAGACAAGGAGTTTGTCAACTTTGTGTGTGGATATTACCATTTCATAAGCTAGTAATATCTCATTGCTTTAATTTCCAGGTTATATGGATCCTGAGTATGTCATCACACAAGAACTTACTGAGAAAAGTGATATATACAGCTATGGTGTACTACTTCTGGAAATAGTTACTGGCAGACGTGCGATACAAGACGGGAAGAATCTGGTTGAATGGTCCCTAGGGTACATGATTTCAGATTCAAGGATATCTGAATTAGTAGATCCAAGTATCAAGGGCTGTTTTAACTTGGACCAACTTCACACGGTCGTGTCAATTGTGAGATGGTGCACCGAGGGAGAAGGCAGGGCAAGGCCTTCAATTAAGCAGGTGCTTCGACTATTATAC…	MU55330
c15d_29-H05-M13R_c	CAAGTTGGGAGGAGAAACGTTTCTAGTAATGAATATGGCTCCAGTGGGGTGTTACCCTGCCCTTTTGGTTCAGCTTCCACACAAAAGCTCAGACATTGATCAATATGGCTGCTTTATCTCTTACAATAAAGCTGTAACAGACTACAATGCCATGCTTAAGAAAGAGCTCGAACGAGCAAGAAGCGTGCTCCCTAAAGCTTCACTCGTTTACTTCGATACCCACTCTATTTTGTTGCAACTCTTTCGACATCCCAACTCGTACGGTCTTAAATATAGTACGAAAGCTTGTTGTGGCAATGGTGGACGACCCTATAATTTTGACCCAACAATTTTTTGTGGAAATAGTAAGAAGATGAACAACAAAATCTTAACAGCAACAGCTTGCTCTGATCCTTATAA…	MU55332
c15d_29-H08-M13R_c	CAATTTAAACCAATTTTCAGACTTTTTTATTACTTTTTAGGGCTAAACTTTTAGTACAAAGTTGTAGATATTTTGAATGGAGAGCATTTGACTCCTAGTAAGTTTTTGTTATATATTATATGTGGACATACATACATATATATGTTTGAAAATTAAGAACATGTACAGGGGAGAAGTTTGAATATTGATTTTTAAGGTTCTCAATATGATGCACGTCAGTATGACTAAAAAATGAATGAGTTGTAAGTTTTCTGTTTTAACTTTTCTTGACATCCAAGACAATTTGAGTTGTGAAATTATATTTATGTGCCTTTGTTATATAGTAGATTGATTTATTGTCTGGTCTTGTGCATGATTTCGACTTCAAAATATTTTTTACAGCTAATTTTAGAACTTGGT…	MU55333
c15d_29-H12-M13R_c	TCGGTCTTTCACTGTTGCTTGACGATATAAAAATCGCTGAGATCAAAATCCAACCAGAAGTGAGGAAGATGAGAAGATCAACAAGGAAGCAAGACAAGTTTATGAAGAGGAAATTCATGAGAAGTTTCCGTTCATTGGAGCCAACTTTTCCAAATCAACTCATGGCGGCGGTGACCCAATGACAACAATGTCCAATTAGCTAATTTGGACTCTCCAATGTAGACAACCAGCTCTCTCAATGTAAATTTTTTTTTACAAATGATGCTCAATGTAACTTGTTGATAGGTTAGTTAAACTTCTTGCTTTGTTGTTGGAGTCAAAGTTATTGTATATATAATCACACTATTAAGATTTCATTTTGTATATTCACATGTAAAACAACAATATTTATAGTTTCCA…	MU55334
c15d_30-A03-M13R_c	CAGAAATGATTTGGATTCTGCCATTGCTAAGGTCTCTGCTGAAGCCAGGAGTGTTAGGGTTTTGGAGGATGGTCGAGTAGACGAGAGTTCGTTGGGTTGTGAGGAGCGTAATAACGAGGTTGCTTGGAGTTTGCCTGTAAAGGCTCTCACTAATAAGATGATTGCAAAGATGTCGTCTTTATCTCTGGAGGGATTCTTGCGTGAATATTTCCAACCGGGTTTCCCTGTTATTATTAGTGATGGTATGGCTCATTGGCCAGCTAGGACCAAGTGGAAGAACATGGATTACCTGCAAAAGATTGCCGGTGGCCGTACAATTCCAGTTGAGGTTGGGAAGAACTATCTACGGCCAGAATGGAAACAAGAGCTTATTACATTTTCCGAATTTCTTAGCAGGAT…	MU53501
c15d_30-A04-M13R_c	AGTACAAACTTATTACTTCTGCCTGCTAAACCTAAAAGAGTAGCGAGTCCTTAAGCTAGCGCAAACAGGGGCATTCATCTCGCCGCTCCGATTCAACCGAACCGGCGCCCGGCGGAGGATCGGCAGTATCACATCCCGTTCCAGCTTCTTCATCATTAGCATCGCCACCGCGATGCACCTGATTGGATGAAATCGATTGAGCAGCGGCCGCGGAAGAACGAGCGCCAGAAGTATCTCGAGCAATTTTGTGTGCACTGGAAAAAAGATCGACAGTATCGGAGTCCGAAATTTTCCCAGATTCAAGCGGCGTACCGTGCTTGTAGGCGACTCTTAGGGCTTCGTCTTCGGATAATTTAGCTTGAGCAGCACCGTATGTTATATCGTTTTTGCTCTTCGCCA…	MU55335
c15d_30-A10-M13R_c	ATGTTCTGTGGGTTGTATCTCTGGTGTTACTAATTGCTGGGTTTGCAGTTGGTTTGGTCTTTCTGTTTAGAGGGGAAAATATGAATGATCGGTGTTCTTGGTGCCATTATTTGAGCTGCATTCCCACGTCAAAGTGGAGCTGCAACTCGCAGAAATTCTCTTGCGAGACGAGTCAGTTGGGGAATCAGCTAAACATGACGTGCCTAAGCAACGGGAGAAGAGGCTCGTATTCATTAACCAACAGTAGCTCCTCAGAAGCAGAACAAATATGTTCTCAGCTCTGCAGTTGACTTAGGTATGATATAAACTTTATACACAAGAGAAAAATGTGGGGACTTGATAGAGCTCTTCTTCCTGTCATTGTTTTATTATCAAAGTGTATATGACAACATTTAATCA…	MU55336
c15d_30-B01-M13R_c	ATGGCTGTTGCTTCGACTCTTTGAAATACATTTCTTGTATGTGTCCACTGTTCTTGCATTTCTGAGTCCTCTTTTCCCAATTTTTCCATCTTGGTTTGCGACAATTCCAGCAGTCTTACAGCTGCTGCTGGAAGGTAGATATGTAGTAGCCATCTGTTTGGCAATTATTCACCTTGCACTCATGGATTATGGTATCTCGGAAATTCAAGAGGACATACCTGGTCACAGTGAATACCTTATGGGACTTAGCATCATTGGTGGAATGACTTTGTTTTCATCTGCATTGGAGGGTGCGATTATGGGACCGTTGATTACAACGGTCGTGATTGCTCTGAAGGATCTGTATGTGGAATTTGTTCTGGGTGAAAATAAAGGAAAGGAGAAGGAGAAGGAAAAGGA…	MU55337
c15d_30-B11-M13R_c	AATCGTTGTCGTTCTATCTCCGTCCGATCCACCTCGCCGGAGATGGCTTCACAGTCACACCTCGCGATTCTTCACTCGAACTCGCCTGAATTACAGCCTCCATGTTTTTCTTCCAGCAAATTCTCTGTTGGGTTCTCCAGGAGCATCGCGATGGCACCTCACCCACCGCTGCAATCGTTATCTTCCTCTTCGTTGGCTGCTAAAATCACATGCCCGAGATTCTGGAGCTTTCGGAAATCCAGCAACGGAAATGTTCAATCTAGACGAGATGTTGCTGTTAAATCTCACCTGAAATTGAATCTCCCCCTCGTTTCTCCGCAGGATCAGTGGGGCAACTGGACTGTTTTATTCTCCATAGGAGCCTTCGGTATCTGGTCCGAGAAAACGAAGATTGGTAGT…	MU55338
c15d_30-C04-M13R_c	ATCCTTTTCCCAACGTTTTCCAGATCGACCGAGTTTTCTTTTCTCATTTCAATTGTATAATGCGAACTCCGGCCACCGAGGCTGTTCTTTTCTTCTTTTGAATACAATTCACAGCAAAAGAGATTTTCCGGAGACTTCATTCAATCATGAGATTCCATATCTCATCTCCAATTTTTCCCTTTTTGTTCATCTCTCTTCTTCTTCTGAACACAGCATCCCTCCACAGAGCTGAAGTTTTAACCCTAACTGCCGACACCTTCTCCGATAAGATAAAGGAAAAGGATACTGTATGGTTTGTGAAATTTTGTGTTCCTTGGTGCAAGCACTGCAAGAATTTAGGATCATTATGGGAGGACCTGGGGAAGGCAATGGGAGGTGAGGATGAAATCGAGGTTGGAG…	MU43204
c15d_30-C09-M13R_c	GGAATAACATTTGTATCCCTTTTGATGTGATGAATAGCCTAGAAAAAAGAACTTTGGGGATATTGGGTCAAAGTTTGGATCGAGGAGGAGAATGATTGTGAACAAAGAAGGAACATACAAAAACCCGAAAGTGTAAATTTGAAGAAAAGTTATGTAATTGGAAGTGAATTTGGAGTAAGACATGCTACAAGAAAAATGGACTTCCATCACAACTTACTATAGTGATCAATTGAAAGAGGAGAAAAATAGTTTCATAAATGTCAAAATTCATATCTTTGGTGGGTAAAAAAATGTTGTTTTCGAATTCTACTTTTTCGTGACACTTATGTGCTGTAGTAAATACATAAAATAACGCTAAATAAATTTAAGTATTATTTTAATAAATATATTTTTCCTAAT…	MU55339
c15d_30-D06-M13R_c	AAGAAAAATCTGTAATATTTAAAAAAATGGTTAGACTTTGTTACACGAACCGTGAATTACGGTTACATGTATTTGTTAGATTTATATAGGTCATTTTTAGTAATTTTTTATCTACTCTCAACTCAATTTAAAAAAAAAAAAAGATCTCTGTGTGTTTATAAAGTTTCATAATTATGTTGTGTGAATGATATTGGTCCAACTCTGACAGTCATATGTAATTAATATGCCCCCTTTGCGCTTTTAATTTACATTCACTTATTTATTTAATTTCTGGTGTTTCGTCCTTTTATCATTGAAAGTGGTTGGTAGCTACCTCTACCTTCACACCCTATAAATATCCATTTATATTACCAAAATTATCACAAGGAAATTATAAATTAGAAATTTCATTAAATTGTG…	MU55340
c15d_30-D07-M13R_c	AGGGATATCAAGCCACAGAATATCATTTTCTCTGAAGGATCTCGCACTTTCAAAATTATTGATCTTGGAGCCGCTGCTGATTTGCGAGTTGGCATTAACTATATTCCAAAGGAGTTTCTACTGGACCCTAGATATGCTGCCCCAGAGCAATACATCATGAGCACACAAACTCCATCTGCTCCCTCAGCTCCTGTGGCAACTGCCCTTTCTCCAGTCTTATGGCAGATGAATCTCCCAGATAGATTTGATATCTACAGTGCCGGTCTCATCTTCTTACAGATGGCATTTCCAGCAATGCGGACAGACAGTGGACTAATACAATTCAACCGTCAGTTGAAAAGATGTGACTACGACTTAGTTGCTTGGAGGAAAACTGTAGAGCCCCGTGCTAGTTCTGAC…	MU55341
c15d_30-D08-M13R_c	ATGTGAAGAAGAAAGTAGAGGAAGCTTTACGCAGCAAAATGAAGCAGAAAGCGTTGAAGGAGTGCGATCATTACGCTTCGAAATATGCTGAATGCGCTTATGGCAGAACGTTATCTGTCATTTTCAAGTGTCGTAATCAAGCTAAAGAATTGAACAATTGTCTTCACTTATACACTAACGACTCCGTGTTGGACGAGATGAAGCGGGAATATGCACTTCAACATGATGGGAAGCCTTGAGAAAGAGTATAACATTACCCAATGAGAACTGAAGATTAATGTTATGTATCAGTCTCAGGCGCACTATCAGATGATTGTCACTGAAGTATTGATATTAGCATATCTTTACAAGGAACGAGTTGTCTTCAATATAATTTTTGCCGAATGCTAAAGTTTCCTT…	MU55342
c15d_30-D12-M13R_c	ACATTAATTGTAAGTTTATAAATTATTACACCACTATTAAGAGCCTAAAAGTTTAGGAGATATTCAAATGGTACAAACCCCAAATTTTAGTGACTAAATTTGTAATGAATAAATAAAACAATGTGGTTACTTAGAATATTTTTACAACAATTGTGTTCTTTTCACCTTTAAAGGTAATAGATCAGTGTATTACCATTGAAAAACATTTTTGTTTGAGAGAACACAAAAAATCAAATATGTGGATGTGAATAGTTTGCATTATTTGATTCGTTACCATTCATTTTTGCCTAAAATACTTCCCTACAATACAAACAAAAAAAAAAAAAAAAAAAAAAAAAAAAAA	MU55343
c15d_30-E01-M13R_c	AAGAGAACTACAAGCAAGGAGAGCCTTTGAGATTTATCCATCATTTTCCATTTCCATTTATTCCCCACTATTCCCCCTTCTTCTCTTTCGCTTGGATCGCAATACCCCAATAATCATGAGACGTCTTTGTCCCAACATCGACCGAGACGACGGCCTCGAAACTATTCTCGAGGTCCCAATCCCTGAAGAAATGTTCACCAGTATGGGCAGTAACGTCACTCTCCGATGGCAAAACATGTCCACTTGGATGAAAGCTCAAACCTCCGACAAATGGTCTTCTCCTATCATCGCTAATCGCTTGAACGAGCTTCGATTTCTCCTCTACCTCGTCGGATCTCCTCTCATCCCTCTTCAAGTCCAATTAGGCCACTCTATTCATCGCCCCGTCAGAGATTGTTC…	MU55344
c15d_30-E03-M13R_c	TGTTCTTTTCTTAGTAGACCTATTGCTCAAAATTGATATAAGAGCTGATACTCATCATCATTTTTTTTATTACGTCCGAGCCGTTGTTGTTTAATTTGATGGGGAACGGATGAGAAGGCATTGATAAGGATATTAGGACAAAGAAATGCAGCTCAAAGGAAGGCAATTAGAGAGACTTATCTCGAGCTATACAACGAGTCGCTGATTGATCGCATCCACGCTGAACTCTCCGGTGATTTTAGAAAAGCCGCAATTTTGTGGGCATATGATCCTGCAGAGAGGGATGCAAGATTGGCAAATGAAGCTTTGAGGTCATATAAGAAAGGGGTCCGTGAGCTTCAAGTATTAGTGGAGATAGCCTGTGCCACATCTCCTCACCATCTGATGGCTGTAAGACAG…	MU55345
c15d_30-E07-M13R_c	ATTACAAGAAGGAAGTAGCATGTTGTTTCCCATTAATCTTTTGTGTTTAATTCTGATGATCGTCTTTCCCTTTTAGAAAGTGTTGGAAGCCATGTAAAATTAATGATTAAAGACTAAAATAGTCTTCTATGCTAAGTTTAGAATATGGCATAGCATTTTAAATCTTAAGACCTAAAACATAGCATTTGAAGGTTAAGAATAACCAAAACTATAAAAATAAAATATAGCCATAACTTGTTATCTTATCTTCAAGCATGCTTTCAAAATCCAAGTCAAGTTTCTTGAAATTATTGAAAGAACATGAGAATCGTCGTTGTGTGGATAAGACATTAGTTACCAATTGTTTTTGTTTTTTAAATTTAGTTATGAATTCAAATCTGTCTTTATAAAAGATGAACA…	MU55347
c15d_30-E11-M13R_c	CCCATGGCTTTCACTTCCCATTTATACCCCTTTAACCTTCTCTGAATTTCCCATATCTTCTTCTTCACTTCCCATCTTCTCTTTTTCTCTCTCCAATTTTCATGGAGTCTGACGCTTTTTCCACCAAGAAACAGAGCAATGTATTCCGATTGAAGTGCTCTGTTCAGACTTACGATTGGGGAATCAGAGGGCAAGATTCTCTTGTCGCTAGACTCTTCGCTCTGAACTCTGGATCCGTTATCGATCCTGATAAACCCTACGCTGAATTCTGGATGGGAACCCATGATTCCGGACCTTCCTTTTTAATTCCCGCCGCTGTTGAGAATGGCGGCCGGATTGACTCCTATTCAACTTCTTTGAAGTCATGGGTGTTGGAAAATCCCAATGTTCTCGGTGATA…	MU55348
c15d_30-F07-M13R_c	TCCCAGTAGTAAAGTTGGAATTCCCACTTCTCCAAATGGATTATTTTCACTTTTTTTGGGCAGAGATCAATTTCCGTCGTCTAGTGGATTTTCAATTCGTTGGTTTCCAAGGATTCCCAAAATCGCCACTTCAAACAGAATCAATCCCTCGAAAAGCAGCAAAAAAAAAAAAAAAAAAAATTTGGAAATGGAAGAGCTAACAGGTAAAAAAGTTTTCTTTTTGATAATATATAAATCCAAGAATCAAGCAATAAGGAAATTCAATTGGATGATACAAAAGTGATCGACTGACATGGCTACGATGGATTTTGGGAAAATGCATTACCCTTTTTTTTTACAGTGTGAAATAAGTGAAGAGAAGAGAAGACCCGCCCTATGCGGTTCCTTAGCCAGGTTGCA…	MU55349
c15d_30-F08-M13R_c	CATTTATGAGATGTAGCAGAAGCCGGAATTGTATTCGGAGGATTTAGTTACCGTCAGCTAGCGGTACAGATCTGGTCGGCGGCGCCTCGGTCTGGCCGGTCAGCGGACGGAAGACGCGAAGCTGGAGGCGGCTCTGGGCTTCCCGACGGAGAAGAAGAGAGAATGTTAGTTGTTTTAATTTCCTGCT
c15d_30-F09-M13R_c	CAAGAATTTCGCAGAAAAAATGGGAAGCGCTTGGTTTGGGGAAAAGCTCCATCAAAGATTGTCGCTTCATATACCACTACATCTGGGGAAACGAGAACTAGTCTTCTTTTAACCTCTGGATGGTGGGGTTTAGCACGGCATTTTCATTATGTCCCAGAAATTTTGGCTGCATTTTTCTGGACGGTTCCAGCACTTTTTCATCATTTTCTACCATACTTCTATGTGATATTTCTTACTATCCTTCTGTTCGACCGGGCTAAAAGGGATGACGATCGATGTCGCTCCAAGTATGGGAAATATTGGAAACTCTACTGCGAGAAAGTGCCTTACAAAATCATTCCTGGAATATACTAATTGTAGTTCTTACTTTGTGTATTACTTATTACAGCCACAATGCCT…	MU55350
c15d_30-G02-M13R_c	TTNATCTTTCAAATTTCATCTCCATTACTTAGAAAAATAGACACCACCATTGAGTTTTTATTACAATTCAACTCATTCCCATTACACATTAGTGAACACCAACAAAAGTGAATCTAGTTGTTTTTCTAGCCTATATACATTACACTGTAATCCAGGGGATACATGCTAAATCCCAAACGAATAGGTAACACATCTTGAGTTGCATCGAATAATACATTGCAGTAACACAAGACCAAAACGTAGCAGCGGCAATTTTTCTAAAATTGAAGTTATTTGGTTTAGGGATTTATGCAGTCGATAAACAACACATTATACAAGTGTTACTTATGTTGGAACCTTCATGTTTCTTGTTTACAGTTTTAGGGAAAGTAACACTATTCTCCATGCTTCCCTTCTGAT…	MU55351
c15d_30-G08-M13R_c	CAGATACACTAATGTTCACTGATTCAAGGATCCATCACGACAGTGGATCTCCTGATTCGTCTATTCCATCCACGGAACCAAACTCATCTTCATTGGACAACGAGTCTCTAACAGCAGCCCTAGGGACGGAAAATTCAATCCCTCATGATAACATTCCAACGGTGCTGCTTCTTTTTCTCTCCCTTTTGATAGCAATTACTTGAATTAAATACCTGTTCATGGAACTAAAAGCTACGTTATTTTTTATGACAGAACCTGGAGTTATTTACAAAGGATGATGTGATTGAAAAAGATGACTCTACAAAAGAAGTATCAATCCAGAGTCTGAAGCTCTTTGGAAGAACTGTATTAATAACATCCCCACAAACAAAGTCCGATTTTAGAGAACAGCATGCCTGA…	MU55352
c15d_30-G09-M13R_c	ATTGGACAAGAAAGTTTATGTTTGGAAGAGATTCGAGCCGCATCTGAAGCTAACCACCATCTTTTCTTAGGGTTTAGAGTTTAGTGTTTGGGTGGCTACAACAAAGATCTCATATGGTATAGATATCAAATTTACATTCCCGACTCTCTCGCAAACATACTATCATTGTTCATCACCCTTCTGTGTGTAACAAATTATCTTTGTAAAAAAAAAAAAAAAAAAAAAAAAAAAAA	MU49021
c15d_30-G11-M13R_c	GTGCTTCTGCCCATTCAACCAATTTTAATGGCTTCTCTCTTCAACCCAAACCCACCTCTTGTTTCCTTCTCCTCAATCAGACCTTCCTCTTTCAATCCATCAAAAGTGGTGCCCAATTTCAACCAAACAAGCATTATCACCAACAATACTGACGTTATTGCCTATACCAAACTCTTCTCCTCTTCTCTTTCAATGGCTACTGGTCGCAGCTCTGCTGGTGTTGATAACACCTCTAGGAAGCTTCCTGTTCTGCTCTTTGACATCATGGATACCCTCGTTCGTGATCCTTTCTATGATGACGTTCCCGCTTTTTTCAGAATGCCCATGGAGGAACTACTTGAACTCAAAGATCCAACTGTATGGATAGAATTTGAGAAGGGTTTGATTGATGAGAACTGG…	MU55353
c15d_30-H01-M13R_c	ATAGTAAATAATTTTGAACCAATCTGCTCGATTCTGGAAAAGAAGAAGTTAGGAGAGAAGTACGGACCATAGAACTCCTTGAGGGTGGCTTTTCTTTCTCTTGGCGACACCAACGGTTTTCCATCGACGTATACCTGCATACTTGAGTAAACATTGAAGGGGCTTTAGATTTCTTTAAACAGCTAGAAACCTTCAGGCGAGAAAGAAAAACTTCACCGAAGCTTGGGAATATGGAAGTGAAGTTGTCAATAATGCCTCAAAAATTGAGGGAAACACCTTACCTTGTACAAGAGTATGTGGAAAAGGCCCAAGAAACTTGGAACTGGATCTGTGCAATTGAAATCCATCCATTCAATCCAATGAAGAAGAAACGGAGCAAATGGGCTGTAATGCAATCTC…	MU55354
c15d_30-H10-M13R_c	ACGATACAAATTTTCCTTCTTCATCTTCTTCCCCCCCCCTCTCTCTCTCTCTCTCTCTCATACCACTTGCAGAAGAAGACGCCGTATAAACGAGTTCCATTTATTTCTTCTTCAATTGCAACCATCTCTGTCTTTTCCCTCTCCTTAATCTCTGAGTAAATCTTCTGCAGAGACTATCTCT
c15d_31-A02-M13R_c	AACGTCAAACGCCAGCTTTGGAACTGAGTGCTCGAGAGGATCCTAAGGTGACTCAGATTGAGGTTGTGAAGCAGATCAATTTGGGGTCACGTGATCCTGATAACACTCCAGTTGAAGTTATTGCCTTCAGATATTGGGATGGTCGTGTTTCCTTTATTGGTTTGGGAGGAAGTGTTGAGAGATAAAGTGCGTAAGTATAACTATTGATGAACAACCAATAGAGTTATGAATTCAAATTCAAACTGTGTGGAGTGTTCTAGAAATCAGGGATAGGGTTTCCTTCCTGTATTTGGGGTTGATAGGCTTGTGTTGATTGATGCAAGTGTATATGCAAAAGGTACAGGAAACTTAGCTACCTTACCAAGATTGATTGCCTATGCTAGGTGTGTAAGAAATAAG…	MU55355
c15d_31-A05-M13R_c	AGTTCAACAACAAAATGCATCTTGAGACTGCTAGTTCTGAAATTTTATTGGGAGAGTCCATCGTCAAAGCCCTCATAGCCACAAGATAATTTTAAGGAATAAAGACATCCTCAACAGCACGAAAGTTCTAGTGACCATACTTCTGAAATTCCCATTCGCTATTATCCAATGGGCAAACTTGACGTGTCTTCAACCATCTGCTGATACAGTGGAAATGAAATGCATGATTACACACCCCTACAAATACAAAAAACAATACATTCAACACCACGCCTTAGGCTTCTGCTATAATTCCACATCGGCAGCAAAAGAGGCACATAAATGTTCGGTGATAATCGCAAGAGAATGTTTCATGCTGCAGGTTGGATATTCTCCGTGACCTTGATTAAGGGGAGAATA…	MU55356
c15d_31-A09-M13R_c	CCAGAAACTCCATTATAACAAAATGACCCAATCATTTTATACATTTATAAAAAAAATGGCTAAAGACTAAAAGTAAAACAAAATGAAACCATCGCTAAGTGTATCTGTCACTAGGAACACCAAATATTAAGTCCATTGCCTCTTGACCCTCCACAAACAAACAAAAATTCAACAATTCACAGATGATCCCAATCTCTCATCTAAATCAAAAAGAAATCCAGAAGCCAAAAAGGGCAAACAAATCACAAAAAATCAATACGATCCCAAAAGTAAAAATCCCAAGTGAGAAGTAACAAAAAGAAGGAAAAAAAAAAGGAAAAAGGGATCAGACCTTTTCCTCCCGTTTGGTCTCCTTCGTATCAGGGTTCCGGTCTGTATAGATAAGAAGATCACGAGTCT…	MU55357
c15d_31-A10-M13R_c	TGCTCTTACTCAAGTACTTTTAGGATTCACCCAAACTACTTTTACCTATCTGTTTTGTCCTTAGTCAGTTAGTCACACCCTAATTTGATGAATGCTTAGTTTGGGATTGTTGGTAAATATGCTTTTATGAAAATGACCTATAATAGGTAGCAAATTAGAGTTCGGAAAATTTCAGGTTTAGACCTCAACAAGTTGGTTACTATGGATTAGAATCCTATAACTCGACACCTGCTCTTTTACTCTCATAATCCTGCACTCGTCTATTATTGGTTAAGTACTTATCCAGGATAAACAATTGCTTTGATAACTACATTTATTTGTTCATCAAGGTATTGGTCCAACTATATATTTATATATATGACTGATTTTTTTACTTTTAATTGCCTTTCGTTCTGATTC…	MU55358
c15d_31-A11-M13R_c	AGAGAGAGATAGAGCTTCCAGGAACAACCCTAGAATTCTCTCTCGACGTTCTCCGGAATTGGAGAAGCCATTCTCGCCCTTCAGTTTACCCCCCGATTACCATTTTTCTGCGCTAAGCTTGTACCCACCACCTCCATAATGCATAAATTAACTAGAGGACATCGAGATAAACTCCATCAATTTATGGCTATAACTGGTACAAGTGAAAAGGTTGCTCATCAGGCCTTGAAGGCTAGCGATTGGCATCTCGAAGGAGCTTTTGATGTGTTTTATAGTCAACCCCAAATTAAAGCATTCATCGACTCTAGACATTTGGAAGAGCTCTATAACAGATATAAAGACTCATATGTTGATATGATATTGGCTGATGGTATCTCACTGCTCTGCGATGACCTTCAG…	MU45258
c15d_31-B03-M13R_c	ATCAAAGCCCCTAATTTAGCTTTCTTTTTCTTCTGCCCTGCATCTCCAATCAAACTCTCTTTCTACCCCATAAACACATGAAAAAAGAGAAAATAGAGGTACCTGCAATATCTACAAGTGGTAGAGGAAAATGGGTTCAGTAGGAAACTCAAATCAATGGCAGCCATATGCTTACAAAGACTGTTCTTTAGAGATTTGCAGCATATATTGTCCTCAATGGTGTTACATCATCTTTCCACCACCTCCACCTTTTGGCTATGGCAGCAATGGAGATTCTGCCACTGATTTCTCTCCTCTTATCATCGCTATCATTGGTATTTTGGCTAGTGCCTTCATTTTGGTAAGCTATTACACCATCATCTCCGAGTACTGCAGGAACAGAGCTTCCACCAGCAACGA…	MU49370
c15d_31-B06-M13R_c	ATCATATCATTTTTCCTTCCTTCTTCTTTCTTTCTTTCTTTCTTTCTTTCTTTTTTTTTTTCTCTTCAATTCAATTCAATACAATTAAATTGTGTGATTTGCATGCCCTTCTCCTAGATTCCCTGAGCCTGGGCCTGTGGTGCAAGGCTCGGGGATCTGTAAAATGGCTTCCTCAGAGACCGATCCCTTCTCCTCTTCTAATCCAACCGCATCCTCTGAGAATAACTCATTCTCAACATTTCCTCTCCCATCATCAGAACATGATGCATACTCCAACTCTGCCGCATCTTCTGATGACCTCCGTTCTGCCTCTCCTTTTTGTATGCACAAGTTCCGGCTTTACGAGACTCGATCGAAATTTTACATGGTAGGAAGGAACAAGAATAGAACATATTGGAG…	MU48545
c15d_31-B10-M13R_c	AAGAGGGGAAAGGTTCACATGTAGGGCACTGCACAACTGAAATCGACTTTTCTATTGCATCCTTATTTTATTATTATTATATCTTTATATTGCATCTTTATTCGAGTCATGGATGAGAGAATATTAAATACAATATGAAATTTTAGTTTGAGCTTTTTGATGCTTGCTACGTGTCACATCACACTAATGTTAGTGGTTATAGGATTAAAAGAAAATTATGGTTTAGATTGAATTTGAATTTTCGTGTTAATTTTGCATTTTGTCCATGAGATTCAATTTTTTTGATAACAATTATATTGTCCCTCCACAGTTTTTCTATCGATTTTCTCGATTTTTATTTTTCTCATTTTTCTACGAGAGCTTGGATAGATTTGATAAAATGTAACAAAATTTTAAATT…	MU55359
c15d_31-C08-M13R_c	GCACGGATGTTAATGTGGGTTCCTTTCTTGTAGAGAGTGCGTGTGACAAGGGTGATCAAATCCATTATTTCTCTGGAATAATCGTCCATGTTTGTGCAATCATTCGGCTTTGGCTTCGCTGTGAGGAGAAGGAGCGTGAGAACATTAACTATGGAGATGTGGGCATCAAATGGGGGAGCTGAGCAGAAGAAATGGGAGAAGATGAAAGCAAAGCTAAAGCAGAAAAAGGAAGGAGAT
c15d_31-D02-M13R_c	GAAGTCCACTTGTTACTTGTCTTCTTGAAGGCCCAAGTGGCAGTGGCAAAACTGCAATGGCGGCTACTGTTGGTATTGACAGTGAGTTTCCATATGTCAAAATTATATCAGCAGAATCAATGATTGGTCTTCTTGAGAGCACAAAATGCGCACAGATTGTCAAGGTTTTTGAGGATGCATACAAGTCTCCATTGAGCATAATCATTCTCGATGACATTGAAAGATTACTGGAATATGTTGCCATTGGTCCTCGTTTTTCAAATTTGATGTCTCAAGCACTGATGGTTCTTCTCAAACGACTTCCTCCCAAGGGTAAAAAGCTTCTGGTAATTGGAACAACTAGTGAAGTGGGCTTTTTAGATTCAGTTGGTATTTGTGATGCTTTCTCAGTCACTTACC…	MU55361
c15d_31-D06-M13R_c	TAATGTGGGTTGTTTAGGGAGAATGATAAGTAGAAAATTTCATCCACTCTAGTTGAAATGAGGGTCAATAAATGAGTTAATTAGTATGCAGCTAAAGAAAAGCACGAATTGAATAGGTATTTGAATTTACTCACAATTAAAACTTGTTTTTAGAATGTAAGAGTCTCATTATTGAGGGTTTTAGAGTTTCCAAATTAAAATATATATATATAGGTATGTTATAAAAAAAAAAAAAAAAGGCTAAATTATATATAGGTATGTTATAAAAAAAATGTTCTTAAATTGTTTGAAAAAAAGGTTTAAAGTTTTGTTTGAAAAATATTCTTGAACTATTAACAAGTTGCATAAATATTTTTAAACATACAAAAAAATTAAAAAATATTCTCATTAATTTCATTT…	MU55362
c15d_31-D11-M13R_c	ATGGTTTGTAGACATAACCATCAACACCATGTTCAAGATGGTGGTCGGAAAGCGATTTGCGACTGCCTTTGACGACCATGTAAGCCGTGAAAAGTGTCAAAAGGCGTTGGGGGGTTTCTTTGAATTCTTTATAAAATTCATTCCTTCATAATCGTTTTCGTTTTTTAGTTGGTTGGATTTAGGAGGACACGAGAAAGCGATGAATAAGACTGCACAAATATTAGATGAGACCTTTCACAAATTCCTCCAAGAACATCGTGAGAGGAGAGATTATTGCAGTACTGGAGAGATGGAAGAAAAAGACTTCATGGATGTAATGATTTCTAGTGTTGAAGATGAGGATGGAGAGCAGCTCAACTACTATGCTGATACAATTATCAAAGCCACGTGCTTGAATGT…	MU55363
c15d_31-D12-M13R_c	CAGAGTTCATGAACAGAGTTGATGAATATATTGTTTTCCAACCTCTGGATCGTGATCAAATCAGCAGTATTGTTAGGTTACAGCTGCAACGGGTTCAAAAGAGAGTTGCAGACAAGAAGATGAAGATCGAGGTGAGCGATGCAGCAGTTCAACTTCTTGGAAGTCTCGGGTATGACCCGAACTATGGGGCTAGGCCGGTGAAGCGTGTGATACAGCAGAATGTGGAGAATGAAATTGCGAAGGGCATATTGAAAGGAGAATTCAAGGATGAGGACACGATTTTAATAGACACAGAAGTATCAGTCTCTAACGGCCAACTCCCTCAGCAAAAACTTGTTTTCAGAAGAGTTGAGAACAAAGTTGCTGAGAATCCAAATGCAGACAACAGAGAGGCTTCTG…	MU55364
c15d_31-E05-M13R_c	AACGTCAACCTAAATCCCATAAGGTTCGAGACCATATCAAAGCTTCACAAAATGTCCAGTCGAAGAAGGAAACTCAGCTCCAATTAGTATCATCCCTCAGCAAGGTTAAAGCAGTTCCAGAACGAATTGAAGTTGTCAAACCAGCTGCATCTTCAAATAAAGATACTGCTGAAGACAAGCTAAGTGAAGTTGAGAATGGTGCAGCCAACCGGCCAAAGCCAACTGGCCAAGGGTCTCGAGGGTCAAGGATAATGTTCCTCAAGTATCCTGACTATAAAATGCATTCACCACAAATCAAGTCTCGCCTTGTATTTGGCCAGAGCATGTGTAGGCTTCATTTTGTTCGTGAAGGTCGCAAGACAAGTGCTACTGTATGGAAATTGAGGATAAACGGTGCAG…	MU55365
c15d_31-E07-M13R_c	GCTGCCCTAATCTTCCAACCCAATTAGCTCAATGGGGGAATCCAAAGGCGTGGTCAAGCACATTTTGCTTGCGAAATTCAAAGATGGAATCTTAGAGGAACAGATCGACCAACTCATCAAGGGATATGCCAATCTCGTCAATCTCATTGAACCAATGAAGGCTTTCCAGTGTGGCAAGGATGTTAGCATTGAAAATCTACACCAAGGTTTCACTCACGTCTTTGAATCTACCTTTGAGAGTACGCAGGGCATAGCTGAGTATATATCGCATCCCGCACACGTGGAATTTGCAAATAAGTTCCTCTCTTCCTTGGACAAAGTTATTGTTATCGACTACAAACCGACATTGGTTTGCAACTAATTTGGAGGCTAAATGTATGGTTGCTGTAACTGAGGGAA…	MU45209
c15d_31-E10-M13R_c	AGGCATTTGTCTTCTCTAATCAAAGAAGGAAGATGGATGCCTCTACTTTGAACCCAAGAAACTCTCAGCATGTTCGTTCGAAGAGTGAGCCCTCAAATCCACACCCAATCATCAGCCAAGTTAATGAGCAATTGAGAAGATTAAGGCCGGACTCTGAAACCACATCTTCTTCTTCTCTTTGCCATAGACTTGGCGCCCTTCAAGATTTGTATGATGGTGTTGATAGGTTGCTTGTTTTGCTGAACTCCCAACAAGCTTTGGCTCAACAAAGTAATAAGGAAGTGCTAGATGACTTAATAGAAGGATCACTCATGCTGCTGGATTTGTGTGATACAGCTAAGAATGGATTGTTGCAAACTAGAGAATGCATACATGAACTAGAGTCTATTTTGCGTAGAA…	MU55366
c15d_31-F02-M13R_c	TTCTCTGTTTTTAATGGAAAAAAGATGAGGCCGTAATTCATTTCCACCGCCATTCACTTCAGATTCTCCATAACTGTCAATTGGCTATGGCGATGGTAAATTCAAGTTTTATCTTCATCGGTATCTCCGCCGTACCTCATCCCCTTTTGAACAACAACAAAAACAATAATGGCAGAAAATTCGGAATCACTTCGGCAAAACGTACACAAGATTCCGATTCCACTTCATCAACCCAACCAAATCAATTCAAATTTCCATCGCTGAGAGTATCAAATCCACTTCTCGCCCGATCTGTCGTTTCGGTTCTCGGATTAGGGTTCGTCGATGCAGGGTATAGCGGAGATTGGTCTAGAATTGGAGCGATTACGAAGGAAACAGAAGAATTGCTTAAGATTGGAG…	MU55367
c15d_31-F08-M13R_c	ATTCCACTTCTTCGCTTCGTGTCCCTTCTCTCCATCCAACACGGCACCTTACTTCTTCTTCATACTTCCTACTTCCACCTTACCTATATTCCCTTTTGATTCTCCTTCTGACCTTCTTTTCTCAGTCCCCGCCATGGGAGACGACGGGCGTCTGCATGCTATTGACGACGACGACGACGATGCTTCTTCCGCCCACCAACTCTCTTACATCGATATCTATCCTCTCAGCAACTACTACTTTGGATCCAAAGAGCCTCTTCTTTTCAAGGACGAGACCTTGTCTGATCGTATCCTCAGGATGGAATCTAATTATGCTGCTTACGGATTGAGGACTTGCGTCGAAGCAGTTATGCTGGTTGAACTGTTCAAGCATCCTCATTTAGTGCTGTTTCAAATACG…	MU47556
c15d_31-F10-M13R_c	TCCCCAAGGATATAGAGGAACCGAATCTTCGTTCTTCAAACCACCTAATCCCTTCCTATATTTTCAAGTTCCGAGTAACGATGACAAAAATCAAGATCCATACACATTCATACGAACTCCCTAATTCCTTTCCCAATTACCTATAATTCCCGTTGCAACTACATTTGATTTGATTTCTCTGTTTCTCAACGAGACGATGGACTGGTGTTCTCACTGTCTCGACGTTTGTTCAATCCAAATCGATGGCGATTTCAGATGTTGCTCAACATGTGGAAAAGTGCTTTCACAAAGTTCTACTGCCAAATCATTGAAGTTAAAGCTCATCAAAAGAAGATTAAAAAGAAGCTTTATTTTAAGTCACAATAAAAGGAAAGAACTTATTAGATTAACACAACTCTA…	MU55368
c15d_31-F12-M13R_c	ACGAGTCGACACAAGACAACGTGAGCTGAACCCCGACCCTGAATTTCTTTCAAAATGTGGAAGCTCAGCGATGGTGTATTTGTCGATGATGAAGAGCGTAGTCAGAGCTTGTTGGATGAAGATTCAGAAGATCTATGCTCTCTAACTCCTGTACAGAGGCTGTACGCTTTTGGAGGCTGCTTGACCGGGGCGTGGTTTGCATGATTTTGTTGGAAGGTATAACCATTTAAATTAGAAAGCTGTTGTTTTCGTTACATTCTACCTATATCAGCAGTTGAGAAGTATTATTTGGAGGAGCACTTTTGTTCTCTTTCACTGCATTCTCGCTTGCATTTAATACTTCTTCACAGCTTTCCTCTTTGGACCCGGGCAACAAATAAGAATGATGTTTGATTCTGT…	MU55369
c15d_31-G04-M13R_c	AGCCCGATTTAAAAACAAAAGGTTTGGTTTTCCTCTCCACATCTTCTTCGATCTTCGTCACCGCGAAAGCAAGAGGGATCAGTTTTCTCGACCCTGAACTGTTGGTTGAGCAACTTACCGAAAAGGGAGAACTAACTTTGAGCAGAGAAAATGTCTTTGGGCAATGGAATGAAGTCATGTGCAAAGCTGCTGAAGTCTTCAGAACCATTGTTGGTGAAATCAGCTAATCGAGGGTTTCACTCAACTGGTGTGAAGAGAATGGGAGGACATGCTCACGGGCATGATGAACCATATTATTTGCACGCAAAGCATATGTACAATTTGGATAGGATGAAATATCAAAAGTTGACTATGACGCTTGGAGTTTTAACTGCATTCAGCATTGGCGTGGGTGTTCCA…	MU44928
c15d_31-G12-M13R_c	CAATTCACATGTAGGTGCGATCTGATTTTCGACTTGCCCTTCTAAGCGTTATGCTGGTTCTAAATCAGGCCTATCATAATGCACGATGGAAGGGTTTTCAATGGGTTTGGGCTTGGCGATTTTCTTCATTGCAGACCCCTCAAGCTTGGTGTTATAGGAGAAAGATTGATTGGATTTCTTGTGAGAAGGGACGGGGCTAGTGAATGGTCGTTTCTAAGTAAGAGTGGATGAAGATTTCTCCTTCCTTTTCAGAAATTTGGAAGTCTTGATGAATTTAGTGGTGGATTTTGTTTTACCAGCCATTAGAGATGAGGTTGATGATATGAAGTTTTTGACGAGAAGGATGAGGTTCAAGGAAGAACAAGAACGCAGAGAGAGATTTCTTTAGAAAGTCTGAAA…	MU55371
c15d_31-H03-M13R_c	ACTTTTAAAATCATCAACACCTACTCCGTCTTATTTCTCTTTCTTTCTCCTCTTCTTTTAGTCTCGTTATTTTTTTCTTTTATATCATTGTTGTTGGTGAGCATATTTCATCCCAGCCGTTAACTTGTTCATAAGAAAAAATATTTAAGAAGTGTTTGCGAGTCACCAACTTGAAGATGGAGGAGTCGATTACTATCGTCCATTTCCTGATTTGAAGCTCTAAATACAATACTGATATTTACAAACATTTTATAAAATAAGCATCTATTTTCAGAAACCCAAAGAGTTGTCAAATAAAGCATATAAAAGAGTAGACAACTTAATTTTTGAAAATTTATTTCTCCAAACGAGTTCAAATGAATGTTTTAAAAAAAAAAAGGCTCCAAACCATTGGGAGCC…	MU55372
c15d_31-H06-M13R_c	TTTATTTTTAGGTTTATTCTTGATGATCAAAAAAACCCGAGTCTCTAGTGCATAATACTTTTGTGAAAAATATGGTATGGCACTCAAATTTTCATCTCTACCGGCTATACGAGCTCGTAATTATACAAAGCCCATTTATTTGCCTATGGAGGTATGTTCTTGTTCTCATAGGATATATTGAGATATATTATGAACTAATAATTTGGTGAAATAGATTCGATTTATCTCTCCTTTTAACTAGGGTTGAAATTGGTACCTTGTGTTGTAATTACAAAGGGTAAAACATTTCTTATATTCTTATATTGATGTGTAGAGCCATACTCTAAAATTTTATTTTGTTTTCTTACTAGGTTTTGCAAGAATCCATTAGAGCAGTAAAGTCATATTGGAGCAATTGAT…	MU55373
c15d_31-H09-M13R_c	ATCAATTGTAGAAGAAAAACAAAGAAACCAGAAAAGAAGAACAAACCGTATAAGAGATGAAGAAAGAGGTGAGAAGCACCGATGGGCTTAAAGGCGTCAAGCAGCAAAGTAGAAACGGTGTTTGTGGACCTCTTAGTGAGAAGAAAAGTACCAAGGATTCTACGAGAGGAATCAAGACGAGCTAAGCTTTGTTTAAGCCACCATCAGGAAACTCTACCATGATAATAGTGACCCTCTTCTTTAGGAGCCTAGAAGAAGACAGCGACGACGGCGCCAGTAAGAGGTGGGTTATAGACCTAGCACCTCTCTCCATAGAATTATACCCATCCCCTTCCCCTTCTTCGCAGGTTTGTGAAGTACAAATCTGGGAGGGTTTTTAAAGACTAACTCCCGACGCCG…	MU54286
c15d_32-A06-M13R_c	GATTTCCCCATTTGCTTTTGCCAGCCCCGCTCGTGCTGCTGCCTCCGCTTGGAAGTCCGGTGACTGGATTTGTGCAAGGTCGGGTTGCAATGAACATAACTTTGCAAGCAGGATGGAGTGCTTTAGATGCAGTGCTCCGAGAGACTCCTACTAACAAAACTAGCCAAGCCAAAATCCTCCTTCATCATCAAGTTTTGGGTATGCTCTCAACTGAGAAAAATTTCAGAGAGACTTCATAACCTGCACTCTACATTTTTCTTCTCCCACTCTCTCTCTCTCTCTCTCTCTTTTTGTTTTCTGGTTTTGTAACTTTTTTCTTAATGAGTGATGTTAATTTATGTGATGATCAAAAATTGAGATATTGTCCAAAAAAAAAAAAAAAAAAAAAAAAAAAAAAAA…	MU43769
c15d_32-A12-M13R_c	ACAGAAAGTGGAGCGAAAATCCGGCGAGAAAATTGTCAGAATGGGCATTTTGGCCGCAATTGGAGTATTGTTGCCATTTCCGTACTACCACGTCTTATGGAATCGTCCACAGCTGTGGGTGAACTTGTGCGGCAAATCGCGCGAACCCTGCAAGTTGATGGCCCAGGTCTCGGTTTTTCTCAAGTTGCTTCAGTTCCTCTCCATCATTCATGTCTCCTCCTTCTCATGGCCCCCGCCTCTATACTTCTGGCCTCTCATGGCTTTCGGACCGTTCTTGAACTTCAGGGTCTACCAGTTACTCGGTGAATCTGGTGTTTACTATGGAGTACGATTTGGGAAGAACATTCCATGGGTAACTGAATTTCCATTTGGATATATAAAAGATCCTCAGTATGTGGG…	MU55375
c15d_32-B10-M13R_c	AGATATTGTTGAAGCAATGAAAGGTGGAGATGAATTGCCTATAACAAATGAAGGCAATGAAGAAGCAATAATTGATCATCAAAAGAAAGAGGGTTTGGCCATTACTATTCCACCCATCGAAGCACTTAGCATGGAGAAGAGGCAGCTTCAAGACACACTCGCTAATTAATTATATAAATACTCCAAATTTATTAATAAAAAAGAGAGAATCTTGAAGATCAAATAACTTAGAAATGGCTAAGAAAAAGTGAGGAGGAGGAGGAGGAGGAGGAGAATTTGATCAAATACTTCTTTTTTTTTTTCTTTTTTTCTTTTTAATTTTCTTTTTTTCCTTTTTTTGCATTCTATTTCCAATTTAATCCCTCCATTTTTCCCCCTTTTTCCCTTTTCTTTCTAAAC…	MU55376
c15d_32-B11-M13R_c	AAAAATCGAAACAAAAGCTTAATTCTCATTTTATAACCATCCATCCATCTTTCTATTAATTTTTTTTCTTCTTTTTCAATCTCTCTCTCTCAATAATGGAGATGAATGAAGATTTGGGATTTGGGGAAAATCCATTTAATGGAAGCTTGAAGAGGCATTGTTCTTCACATTTGATGATGGAAACAAATAGGATGATGAGAAGATCAGAAGGTGATACTAATAATGATCATGAAGATCATGAGTCAAATGGTTCATGTGGTAATTTCCATAGAGAAATTGTGTTCCCAGCTACTATGATCACTACTAGCCAGACCCCTACCAACAACAACAACAATAATTCTAATGTCTTCTCCTCCCCCAATTCCGCCTCTTGTTATAGCAACGACAACGTTTTGGACG…	MU55377
c15d_32-C09-M13R_c	AATTCCATTAATCATCTCCTCCAAATTTCTCACTTCTTCTTCTTCTTCTTCTTCTTCATTTGTTTACATTTCCGCCATGGGTTTCCCAGCAACTTACACTGAGCTTCTTCTCCCTAAGCTCTTCATCCATTTGCTCTCCTTCCTCGGCTTCCTCCGTAAGCTTATTTCCTTCCTCTTCCGCCTCTTTGGCCTCCAAGATTTCCTCGAACCCGACATTCCTTGGCCCAATCCCTCCGATTCCTTCCCTACTTCTCCCTTCACCCACCTCGATCCTCTCTCCGCTGCCCTTCTCCGTGAGATTCTCCCCGCTTTGTAGAACTGTGTTTATTCCTCCTGATTTGAGAAGTGGTGGTGGTTGTAATTTTGATGATAGGCTTTGGGAGGATTCCGAAATCTTTG…	MU55379
c15d_32-C12-M13R_c	AATACTTTAGTAGCCTGACGACTTTTCAAATTCACGTCTTAATATTATTGCCCAAGGATAACTTCTGTAATGCCTTTGGGATCAGTGTTATATAATGAAAACATTCTTTTCTAAGAATCTCCGGGAGATGCTCACAATATGCTTTTTGCAAAAGAGCAGGGGAATGTTTTTTACAATGTGAGAAGAAAATTTGTACGCGACCATAGAAAATGAAAAATCAGGAAATGCTTTTATGTGATAAACCCTGTTTTATAAATATTGTTTTGGCAGATGGAGATGGCTTTCAAAAAGGATATTGCTGAAATCGTGAGCATATCAAACGGAGAGAATGCATGGATGAAGATTTTCCAACATACCCTTATTTGGGTAGAGTAGCAAACGTATTGGATTTCTTCACGG…	MU51606
c15d_32-D02-M13R_c	AAACAATGTAGCAGTCCGGCACAACCGTGAAGGTGTCTTTGTTTCACATTCATCGAGAACCTACCGTGACGAGGAAGGCAAGAACTTCTGGGTGGAGATTGAGATTGTAGACCGTTACAGAAATCCATCAGGGACTCAAGCACCATATAACGTCACTACAACCTTGATGGTTCCCGGCAATTACCAGGGAGAGAGAAAAATAAGACAAAACCAAATCTTCAAAGAACCCGGAAAGCACCGGATAAAACTTCCGACGGTCAGTGTTAGAACAACAGGCACTGTGTTGGTGGAGATGGTTGACAAGAATGGACTCTATTTTTCGGACGAGTTCTCCCTCACATTCCACATGTATTACTATAAGCTTTTAAAGTGGCTTCTCGTCCTCCCAATGCTTGGAAT…	MU55380
c15d_32-D06-M13R_c	ATGAACAGTGTGATCCAAAAATAATTCATAGGGATGTGAAAGCTGCAAATATACTTCTTGATGATTTCTGTGAGGCAGTGGTGGGTGATTTTGGGCTTGCAAAGCTGTTAGATCACAGAGATTCACATGTCACTACTGCAGTGAGGGGAACTGTTGGGCACATTGCACCAGAGTATCTATCAACAGGCCAATCCTCAGAGAAAACAGATGTTTTCGGGTTCGGAATTCTACTTCTTGAGCTCATATCAGGTCAAAGAGCTCTTGAGTTTGGTAAAGCAGCAAACCAAAAGGGTGCAATACTGGACTGGGTAAAGAAGATACACCAAGAAAAGAAGCTTGAAATGCTTGTTGACAAAGACTTGAGAAGTAATTACGACCGAATCGAACTTGAAGAAATTG…	MU55381
c15d_32-D07-M13R_c	TCAGTCGCATACTCAGCTATCATATCTGGAATGTCGAAGTATGGGACATTTAATGAGGCAAAGAAAGTGTTTTTGCATCTGAGAGAGAGGAGTCAGCTGACTGAAGCTAACTGCATTGTCTGTGAGGAATTGTTAATTGAACACATGAAAAAGAAAACAGCAGATTTAGTAAGATGTGGATTGAAGTTTTTCAATCTTGAATCCAGATTGAAAGCAAAAGGTTGCAACTTGCTGTCAACTTAAAAACATAGACTAACCTGTTTTATTTATCTCATTATTGTTTATCAATAAAAACTTTCTAATTTTATTCAAAAAAAAAAAAAAAAAAAAAAAAAAAAAAAAAAAAAAAAAAAAAAAAAAAAAAAAAAAAAAAAAAAAAAAAAAAAAAAAAAAAAAAAA…	MU55382
c15d_32-D09-M13R_c	CAGTAATCGTCGTTGAGGATCTCGATCGGTTTCTCATCGAAAAATCGTCGGCCTTGAGTCTATCGGCGCTACTGAACTTCATGGACGGAATATTAACATCGTGCTGTGCGGAAGAGAGAGTGATGGTTTTCACCGTCAATTGCAAGGAACAGGTCGAACCGGCGATTCTCCGACCCGGCCGTATCGACGTTCATATCCATTTTCCACTCTGTGATTTCTCCGCTTTCAAGAACCTCGCAATCAATTATTTAGGCGTCAAGGATCACAAACTATTCCCACAGGTTGAAGAAATCTTCCAAACCGGCGCCAGTTTGAGCCCCGCCGAGATCAGCGAACTGATGATCGCGAACCGAAACTCGCCTAGCCGAGCTATCAAATCTGTCATCTCGGCGTTGCAGA…	MU55383
c15d_32-E08-M13R_c	CAGCACTCGACAATTCGCCTCACAGCATGCCCTCGGACTTCCTGTCGCCGCCGTCTACTTCAATTCCCAGAAGCAACCTGCATCCAAGAAACGCTGATATATATAACATATCCATATTCCGTTCCACACTTTGTATGTAAATACCATACCCTCAACTTTTTTTCTACTTAGCAAATTTAGGCCTTCCCATGCTGCTGTTTCCCCCATAAACACACATGCAATAAATAAACAAACATCGTTAGTTCCTCCCATGTTTCTGTTCTATTTAAACAGGGTAATTGTGTAACATCTCAAACTTCCCTTAGATTGAAAAAAAAAAAAAATTAAGTGGAAAACCCAAACATGAAATGGGAATTGAAATGGGTGAGCCAGAATGAAGGAAGAAACGTGATTGAATGA…	MU43207
c15d_32-E09-M13R_c	TATCCTTCTATTGGAACCAAAGTACAAGAGATTATTTTACATTAGTTTTGTGATAAATTTTATATCGACTACAACTGATTGTTGATTCAATCACTTTTTTCTCAGTTTTTTTGTGACTAATGTTTATGAGCTCGTTCAAGCAAGAGCATGATTTTGGTATATTCTTAAGCTTTCTATGAAATTTTGTATTTTTATAACCTATTTTTCAAATCAAAATCATATATGTTTTTGTTTTTTTTTCTTTTCTTTTTCTTTCTTTCTTTTTTTTTTTTTTTTTTTTTTGCTAAAAAGAGATATTTTAAGGCAACTCAAATTAGAGAAAAATATCCAGACAGAATTCTAGTAAGATTTATGACTTTTCTTGTTGGTTATTCTATATTCGATTTAGATTTTTTTGAA…	MU55384
c15d_32-E12-M13R_c	AAACATACACCAAACGTCCTGATATTTCAACTACCCCCAAGTCTGAACAATGAGGAGTCTGGATCAACAATTGAGGGATCTATACGAACGTTTGCAGCAAATTTGGGTTTTCCTCATAGCATGGAAGATCCCTTGAGGTGGACGCAACATAATGATCATTTTCCGGTTCTTACTACTTACTGCTAGATCTCTATAAAAGAAATTCAATGGTGTTGTCGTTATTTTTCTTGTCTGAACATAATAAATATAGCTATAAGACTTGTTAGTATTGTTCACTCTATATTCTTTCAGCATTGTATTGTCATTGTGAAATACTTAGCTGGCTGGAAAAGTAATTAGTTTTTCCTCCATCTTTTTATGTAGATAGTTTGATAGGATAATTTTATTTCTGTGGAATAA…	MU55385
c15d_32-F08-M13R_c	GAACTGATCAGTTTGAGTTTCGTATGTTCCACCAGTCTGCCCTCCCACTTGGGATCTTCATATGATGAAGACAGTCGAATTCTCCGAACAACTTCATCTGGGCATCTTGAAGTACTATCAAAGCTAGCGGGGAACACAGATCCGTCAGATGTTTCACCGCGAATCCATTAAAGATAGGGTAAGAATTTCCGTGAGAGTCTCTCCGAGTGTTATGCAGAAGAATACAAAGAGTCTGAAGATGAAATTTCTCGGGTCTTGTCCACAAACTCCTTATAATTTTATTACACAGCGGTAACGAATAGCCCTCCATCTTTTTACGATCTCCTGTCCGAGTAATATTATTATTTTCCTGCATCAAACCCCAATTTATTCAATTCAACTATTCTGATTTTGTGGATA…	MU55386
c15d_32-F10-M13R_c	AAGATAGAGAAGAAGAGGAACAAAAATGGCTCAGCCTTGTTCAAAGTCTTTTTTCAGCAGCTGGCCTCGATGACAGCGTGCACCACAACTCATTTTTCTCAAGATGGCATTCTCTCAAATTTCCATTGGATCCATCACTGAGAAACAACTTTGCCAACCTAAGCGACAAAGAACCAGAACAGGAGGCAAAAAGAAGGCAATCAAGATCAAACTGGAAGCTCATCTTCGACAGCGTGAATGCAGTCTTGGTAGATATCACAGGCTTTCGGTCAGAAATGAGCGCAATATCGATATCATCCAACTGGGTTCATGCAGATGCTCCATCGCAACCTTTGGTGGACATTGTGTGGGACAGATTGAAAGATTGGTTGTCGGGCAAAACACAATGTGGTGGTTGTG…	MU55387
c15d_32-G04-M13R_c	TTTTTTTTTTTCGAATAGGAAACATTTAATTGATGAATGAAATAGGTGGTTATAAGAAATCTCTCCAAATGAAGGAGTTTTATATGCAGATTAATATGAACGAAAAGAAAAACTAAATGGAGCTTGGCTCAATCTTGGAACAAAAATTCTGATGAGAGAAAGATGCTGTAATATCGAACTAACTTTTTCCTTCAGGAATATCACAGGTGCTTCAAACTTCAGTTTATGCCAGTTGTCATCATCCTTTTTCTAATTTTTTTTTGGCTTTGAAGATTGCTGTATTATTCTCTGGCATAAGATTATCGATGTAATCTAACAAAAGGTGACCTAGTGAATGATTACAAAAAGAATGGAACTCATCATCGACACTTCCTCTAGGTGCTCCCTTTCATGGGCATT…	MU55389
c15d_32-G06-M13R_c	GGTTTTGATGATTTTGGAAATAATTTTAGAGTGAAACTAAAGGATAGAGCCAAAGAAGAAGGTGTCAGAATCGGCGAAAAAATGGCAATCAAAATTATTTTGGCTGCGCAGGAATCTTCCTGGAAATTAACCATCGCCAAGTAGATTACATCAGAATCCTTTATATTTGCAACCAACCCATCAATCGATTTCATCCCTCTTCTCTACTCATCAAAAACTACTTTGAAAGAATTTTCCACTTCTAGTTCTTGTGAAGTGATGGGTGGGAAAAGTTCTAAGCATGGAAGTTCAAGACGGAATTCGTCTAGTCGGTCGAACTCACAGCAGTGGGGTCATTATGGTTATCCGGAGTCGCCATATACTCAATCGAGAAGCACACCTCGGTATGCACCTCCAACT…	MU51197
c15d_32-H04-M13R_c	TTGGTATATTTTGGCCTTCCATAATGAAGATGAGATCCCAGTACATTCCTGAGGAGGCTAGAAGTACTATCATGAACTTCTTCCGCATTCCTCTCAACATCTTCGTGTGTGTGGTGCTTTATAATGTGGATGCTTTCCCTATCACTGTGATGTTTGGCATGTGCGCCATTTTCCTTTTTGTGGCGTCGATTCTACAAAGGCGGCTTCAAGCAATCGCTGAGAAACCAAAGAGTGGTGGAGACTGGGGATTGAGCGAAAAGAATACCGAGGCAGATCCGTTGAACATCTAGAAGGACGGAGCACAGGTACTTTTATTGGGAGGTTAGAACATGAACCCTTGATCCATCTTGTATACAGCAGCAGCTTCATGGAGTAGCTGGTATAATATTTTGAAGAATG…	MU47436
c15d_32-H07-M13R_c	CAACTCCCCCTGAATTTTGACTAGCCTATGATTACCCCAAATCAGAACACACAGCTTGCAGCTCCATTTACAGCCTTGAAAACTTTGGCAGCAGTTAAAAACCCAAAGGCAAAGCACCAGGGCCTGATGGGTTCTCAGCTGAGTTTCTCTTGAAATATTGAGATTTAGTGAAGCCGAATATCCTCTCTTTACTTGAAGACTTTAAGAAGAATGGAAAACTTTGTTAAAGGGAACTAGGGTTTATTGATTTTATTCCTAAGAAACATTTTCTAAGTATCTTTTTCTGGGAAGGGCATAGTAGCAGCAAGATTAACCATTTGGTAAAATGGTCAGCTGTTAACAAATCTACAGTGGATGGGGGTCTCGGCTTAGGTGGTCTAAAAGGAAAAAAATTGGCTC…	MU55390
c15d_33-A02-M13R_c	ACCCATTTGATCATATCTCCGAAAACGAGTCAGTTGAATCAATATCACATAATTACGACGATGGAATGGACATACCATACTAACATCCTCCATTGATCTGTTGCTTCAGCGCTGCACACATAGAATTTGTTCCTTCAATTCGTGTACACGATAACCAAATGGATGCTG
c15d_33-A07-M13R_c	TGGTTGGGTAGCAATAAGGAGCAGAGGTAGGAAAGAAGGTGATGTAGACCGCAATTATTTCTCATATATCTGTCTTCTTCGCATAACCTGTTGAGAGGAAGCCATAATTTTCGTCAGAAACATTAAAGCCATTTGGTGTACCACCTGCCAGTATAATGTGTTAAAGTAATTAAACCATACCAT
c15d_33-A09-M13R_c	ATCGTTGTCGAGCAGTTGAGAAGGTTCTTGAATCCATTAAATTACCCTGCAAACAATCAAAATTTGGATGCAAGGAGATCATTGGTTATGGCAACGAAAGTGACCACGAAAAGACATGCCTATATGCCCCTTGTTTATGCCCCTATTCGGATTGCAAATTTATAGCCTCAGCTAAGCAGTTATCATTACACTTTAGCAATAAACATACAAACTCTGCTACCAACTTCCATTCCAGTTCTAGCTTTACCATTTGCTTAAAAACTAACGATACTTACCACGTCCTTCAAGAACAAGATGGTGTTCTTTTTATTCTCAGCAATAGTTCCGAAAATCTGGGAAGTGTTGTTAAAATTTGTTGCCTTCAACCTCCTTCTTTGAAGGAAACATTTTCTTATGATC…	MU55391
c15d_33-B01-M13R_c	AATCCTCCATCCATCCATCTTCTTTCTTCCGTTACAGAGAGATATCGAGAAAGCTCCATTGAAATGGAAGAGAGTAGCAGAGCCACCGTAATCCGCCAGCTGCACAACGCGAAGTGCTCATCGGGAAAATCTTACAACCAGATAGCACAAGAGACTGGCCTCACTAACGTCTATGTCGCTCAACTTCTCCGCCGGCAAGCCCAGCTTAAGCCTGATACTGTCCCTAAGTTGAGGTCCGCCTTGCCTCAACTCACCGATGATCATATTCAACAGATGATGCGGCCGCCAATGAGGTCTTACGATCCTTGTTTGATTCAAGAACCCACAGTTTACAGCATGTCAGCCATAGACTTCTACTGCTCAGTTGACAAGGTCCAGGGTGTTGATGGGAAGGATCGT…	MU51626
c15d_33-B02-M13R_c	AAACTTTTTCCTATTTTTTTTCCCCAAATGTCCCTTTGTTTCCCAATCTTTTAAAAAAACCCTATCTATTTTCTCCCAAAAGTTTTAACTCTTCCCTGATTTTCTCCGATTTGAATGCTCCCCTTCTCGACCACGAATGATCCCTTAAGACGGCCCGTCACCTAACGATCTCGCACCATGGACGTTCCACCGCGCATGGATGTTCACGTTCATGTAGACACTCCACCCGCATACGTTCGCGACTGTAATGTCGAGGAAGGCCGATATGAAGAAAGAAGTTGTAAAATGCCTTATAAATTTGATTCACAAGCACGGTGGCTGGATTGACAATGATGGATCCATCTTCTTGCCTTGTGATACAATCTTGAATGTGCTTCTGAAGGATTACAAAAGAAATGC…	MU55392
c15d_33-B05-M13R_c	CATCCAAAGGATTTTCTGCGGCAGAACAACACAGGGAAGTTGCTATTGCAAGTATTTGGTGTAGAAGCCACAACTTTGTCCCTCTACGGTATCGCTGAACATGAAGAAATTATGTGGAATGCATTCAAGTTGGCAGGTAAAAGCAAAGTTTGTTGCCTTTATCCCAACAAGAATGCAACTTCTAAAGGTATTCAGGAGGCCTTTGGCTCTGAACTCTCAACTAAGCAAGAAAACACACAGCAACTGACTGATGGAGATGGAATTCTGAATTTTATTTTGATTGACGGTACTTGGAGCAACTCTGCTGCAATGTTCAACCGACTTAAGGAGCAAGCTATACTGGTTTGGGGGGAGGACATTCCATGCATATCATTGTCTACGGGGTCCTCTGCAATGCAT…	MU55393
c15d_33-C07-M13R_c	CGTCCTCTGCGGCACAGTCGTCTGTCGCCGTGTCCTTTTGGTGAATTGTCCTTATCCGTTGTCCAACCTGTAGAAAAGAAATTCTGAAACTCCCTCCCCCACTCGTGACCCTCTGCCTCTCAAGCTAAGATTGGTTGTCATCCTTTCTCCAGCTGTCCATTGCCACCGTCCTTTCTCTAGAGAAGTTCGCCATCATGCACTGCCTTCTCTGAAAACTCATTGCCTTAAGGGTTTCGACGCTTAAGGGTATTGCTCTAGAATTTTTGCATTTGTAAGTTCCTGATATTGCTTTGTTGAAATATCTATATCTGCTAAACACCAATTTTAGGGCACCACTCCTTGTAAGTCTCCCTAATCTCTAAGCTTGAGATTTTAGTTTGTGGGAAACAAAATTAAAAT…	MU55394
c15d_33-C11-M13R_c	AGATGACTCCCAGATAGTAGTGCTGAAGCATAATGTATGGCGCGTAAAGGGCCTGATTCAGATTTCTCGGTCAATTGGAGATGTATATCTCAAAAAGCCAGAATTTAACCGGGAGCCTTTGTATGCTAAGTTTCGCCTCCGAGAACCCTTCAGTAGGCCTATTCTGAGCTCAGAGCCAGCAGTTTCTGTGCACGAACTCGATTCAAATGATCAATTTCTTATATTTGCCTCTGATGGGCTGTGGGAGCATCTTAGCAACCAAGATGCAGTTGATATAGTTCACAAGCATCCTCACAGTGGAAGTGCAAGAAGGCTGGTGAAAGCAGCAATGCAGGAAGCAGCTAAGAAACCAGAAATGCGGTACTCAGATTTGAAGAAGATTGACCGTGGAGTTCGTCG…	MU55395
c15d_33-D05-M13R_c	AATTGGGAAACAAAATGGTTACCACCAGCACCTCTCTTCTTGCCAGACTAATTAGCAAGACTGTATTTGAAACGAATTTAGTAATACACTGATAAGAAGAACAATAAAATGTACGGTGCAGGTTTCAGTTTCCAAATAAAATTTTTGAAACAATAGTTATTAATAAGGAAAATTGATTTAAATGACAAAACTATTGAAAAAATTTACAAATAGGAAAAATTTGCTTTCTACTTTGATAAACCGCGAAGATGGATATTTTACAGTTTTGCTATATTTGAAAACATCAATACACGTTTTCCAAAAAAAAAAGACCAAACCCAAATAAGTAAAATCCATAAATACTTCCATACTTGTTCTTCAGCATGTCCAGCAACACATTGGATGGATAAATATTATAGT…	MU55397
c15d_33-D06-M13R_c	TCCCTTCATTTCCTTCTTCAAAACCCCCCATTAGTTTATTCCCTCTTCCTCCCTTAGGATCTACAGCCCAAGAAAAAACTAACACACACATACACACACCCATATATATACACACATCATCATCATGTGGCGGGTGTTTGCAGTTATTCGCCCCACCCTCCACAACTTCACCAACAGCCACCGCATTGCTGATGAGAGTATGTTCACTACAACTGATCAATTCCCCACTTACGCTGCCGCCGCCAACAACCGACGAACCTTTTCCACCGCCATCTTCAACATCATTCGTGCTCCTTTCTCTATTCTCTCTTGCTTCGCTCCACCCTCTGTTCACCGCTCCCCCGACGCCTTCTGGCTCTCTGGTGACCACTATTTTGCCTCCACTATTTCCGAGATCAA…	MU52869
c15d_33-D08-M13R_c	GCCACAAACCAGACCTTCTCCGACTTATAACTCTCGACGGAGACGGTGGTGACTTTGGCCCACACCATGATTTTGGTCTTCATTCCTTCACTGGAACTCAATTTCCCTTTCGACAGCTTCCCCTTTACCCGAGTAGCGTATCTTACGATTGACGAGTCCTTGAAGCTTACCTCGCACGCCGACGCCAAGTGCACCACCAGTTTCCCTTTCGATTCATCCAATTCGTAGCAGATTATGTTCTTTGGGAATAATCCCGCCGGAAGATTGTGCTCTCGGAGTAGCTCTGGCAGTGATTTCTGCGGCTTCCCTTCTCGACGGTATCGGCATTGGAAGCAAAAAGACACAAGGTGAATAGGAGAGGTCCACAATTCTCAAAAGGAAGAAATTGGGAGAAAGTGT…	MU58883
c15d_33-D10-M13R_c	GAAGATTGTTCAACCCCCCAAGTGTTCCATTTGAGGAAACAAGAAACTGAGAGTTTCAAATGTGTGGCGCAAATGGAGAGAAAATGGACACCATGACGCATAAAAGAACACAGAGGTGTAGCCGATCTTCTTATAAGAAGTCAAAGTCCTATCAATGTAATCCCCATCCACCTGCAAAGGCGAGCTGGGAACAGCAGAGAAGGGGCATTGAGATCGAACACCATAGAGAAAGAAATCAGATTCTTTGGGGCAAATTGAAGATCTAGAAAGAGATGTTGAAGACACAAACCCTAAAGAGCAAATGGCAAGAAAATAGACAAAAAGAGAAAAGGCAGCCATGTTTGAAGAAGAGATTAAACCACAAAACCGATGAAGAGGAAGAAGAAACAAGGGTATTAC…	MU45429
c15d_33-D11-M13R_c	ATCATCAAATTTCACCAAATCCCTTTCATCGATCCTTATCCATAAACTAATTTGTTTGCCCTAAACCTTCCTCCCATTCCCATCTTCCTACCTTTTTCCACTTCTTTCACTATGGCCGCTCTCCTTCACCCTCCTCCGCCGGAGCAAAACTACCTCGAAAAGCTCGACGTCCTCAAGATCAAAGGCAGAGATAAACAAGGCCGCCGCATTCTCCGCATCACTGGAAAATTCTTTCCAGCTCGGGTTGTGAGTTTGGATGTGCTGAAAAAGCATCTGGAGGAGAAGATCTTCCCTAGGCTTAAGAACAAGCGTTTTACGATCTTGTACTTCCATACCGGCGTTCAAAGGAGCCAAAATTTTCCCGGAATCGCCGCCCTTCGATCAATCTATGACGCGATT…	MU51269
c15d_33-E01-M13R_c	ATCCCTCAACTTCTTCCTTCTTTCCCCTCTTATTGAGACATACTTTTCCCCAACCTTCTTTGTCAACTACCAGCATACATTCCCCTTTTTCAGTGCCAAACTAACTGAAAATAATGGCGTCAAGCTCTGTCACATCGACACATGGCTTTTACTCATCCTGGACCAAAAAGGAAAACAAGAAATTTGAGGAGGCATTGGCCTTCTTTGACGAGGACACACCAGACCGTTTTGAGAAAGTAGCGAGGGCTGTTGGTGGTGGGAAAACCGCTGAGGAAGCAAGAAGGCTTTATGAGTTACTAGTACGAGATGTCAGAAAAATAGAAGCTGGTCAAGTCCAAATACCCCTTTACAAGAACGCTGGATGTAATGGCAGAGGGTATGCTGACCAGCAGAGGTAAT…	MU55398
c15d_33-E06-M13R_c	AGTTTGAGTTTCCGTTAACTGTTCCAGAACTCGCTCTTCTTCGAATCGAAGTTCACGAGTACGACATGTCTGAAAAGGATGATTTTGGGGGCCAGACATGCCTGCCTGTTTCAGAACTAAGAAGAGGGATTCGAGCCGTTCCGCTCCATAGCGTCAAGGGAGAGAAGTACAAATCTGGTCAGCTTCTGATGGGGTTTGAATTTGTTTTACGATTCAGGCAAGGCAAAACAAGTTCCACT	MU55399
c15d_33-E09-M13R_c	CAGAATTGGCGTTTCGGCTGTACCTACAATGTGCTGAGGCTGCCAATGATTGTGATTTAGAACCTGTTGCTTACGAATTTTTTACCCAAGCGTACATTCTTTATGAAGAAGAAATTTCAGATTCAAAAGCTCAAGTGACTGCATTACATTTAATAATAGGCACGCTTCAGAAGATGCACGTTTTTGGTGTTGAAAACAGGGATACTTTAACCCACAAGGCCACTGGGTACTCTGCGAAGCTTTTAAAAAAACCTGATCAATGTCGAGCTGTTTATGCTTGCTCGCATCTCTTCTGGCTTGATGATCATGATAATATGAAGGATGGTGAGAGGGTGATGCTTTGCCTAAAGCGTGCATTAAGAATAGCAAATGCTGCTCAGCATATGTCAAATGCTACAA…	MU51225
c15d_33-E10-M13R_c	GATTTTTACTTCAGTCGCATTACCAAACCAACCGTGGCACACATTGCTCTCAAGGTGGCTCTTTTAGCTCGAGCGGGGAGACTGGATGAAGCTAGGACATTTGTAGAAAAGAAGAAACTTAATAAACATCCTGAGATTTTGAGAGCATTGCTCGATGGATGCAGGAACCACCGTCAACAAAAACTAGGCAAACAAATCATTGAGCAGCTGTGTGATCTGGAGCCTCTAAATACTGAGAATTACATTCTACTTTCGAACTGGTATGCGTGCAACAAAAAATGGGACATGGTTGAAGAGTTGAGAGAAACAATAAGAGACATGGGATTAAGACCCAAGAAGGCTTACAGTTGGATAGAGTTCTGCAACAAAATTCACGTGTTCGGGACAGGGGATGTATCC…	MU55400
c15d_33-E12-M13R_c	GATGACATTCAACTCTTGTCAGTTACATCTTAGACATTGGAAAGTCCGAGCTAATGATCATGTGGTTTCTGTAGTTAACGGCGAGGCTGTTATTGGAAAGTTTCCCCTCTTGAAGCCGGGAGAAGAATTTGTCTACGAGAGTTGCTCATCTCTTTATTCCTCAGTGGGCTCACTTGAAGGGTCTTTTACATTTGTCCCCGGCAGCTTGGCATATCCAGAAGGCAGCCCCTTTGAAGTTCAAGTGGCAAGGTTTCCTCTCCAGGTTCCAACCTACATCTTCTGAACTGATTGCTAAATTCTAACGTACAAAGATCTGAATTGTGTGCATATCACACCCCTCACCTCCCTCACCTCCCTGACCTTTCCCCTATATGTGAGTTTGAATTGTGTGAGAGTGGT…	MU55401
c15d_33-F02-M13R_c	CTGGAGAAGTGGAAGATCCAAACAAAACACTCCCTAAAGCACTTTTTTATGCCTTGATTTTGGTTGTTCTTAGTTACTTTTTGCCTCTTTTAAGTGGGACAGGAGCCATTGCGCTTAATCGCGAACTGTGGACTGATGGCTACTTCTCTGATGTTGCTAAAATTATTGGAGGGGCTTGGTTGGGTTGGTGGATCCAAGGTGCTGCTGCAATGTCGAATATGGGAATGTTTGTGGCTGAGATGAGCAGTGATTCTTTCCAACTTCTTGGAATGGCAGAACGTGGTATGTTACCAGAGTTCTTCAGCAAACGGTCTCGTCATGGGACACCATTGATTGGGATTCTATTCTCAGCCTCAGGTGTTGTTTTGCTTTCATGGTTAAGCTTTCAAGAAATCGTGG…	MU55402
c15d_33-F11-M13R_c	ATTCCAAAGTGGGCCATTCGTAGGACTTCTTTCCATTTCATCTCAGTTGCTTCCATCTATTATGAACCTTCTTAAAAGACTTACTGAAGAAGCTCATGTATATACAAATCCTCAACCAACAATACCTGCAAGCTCTCATAGTTTCAGGAGTCAGACACTTCAATCGAATCCTGATACTAATACAATTCTGGACCCATCAGCTGCAACCATTGTCGAGTCAGCGGAATCATCTAATGTTCACTCTTGCTCCGACGACGAAATAGAATACTCGAGCCCAAATGTGGCGCACCAAAAGCCTCCGAAAATCTGATTGGTTCTAATGATTGGGCCGGATGGAAGTATCGATGTATGCAGGTATAAGAATAGTTTTGGAATGGGAAGTGTTGTAAAGCTGGAAGC…	MU55403
c15d_33-H05-M13R_c	AAAGGAGAGTGCTGCAGAACAACTACAACCTCATCATCGCCTAGATTCCTATTCGTTTCTTCACTAATGGCGTCCTTAACTACCTCCGGCCTCCTCAAAACCCCTCTTAAGAATTCCCAATCTCCTGCGAATTATTTCCAATATCCTCCTTTTGCTTATGGGCAACATCAACTACCTGTTTCCCTCAAAAGGGCTTTTCCAGGACGAGCCGTAAGAGCTTCACCTTCGAATTCGGGTCCATCCACGAGCTCCTCACCAGGGCTGTACTCCGCTCAGAAATTTGAACTGACCATTGGTAACGTGGACTTGGTTCTTGAGGACGTAAGGCCTTATCTAATTGCAGATGGAGGAAATGTCGATGTTGTTTCTGTTGAAGACGGAGTAGTTTCCCTCAAACTT…	MU55405
c15d_33-H12-M13R_c	GAAAGACTACCAAATACTATCTATATTAAATTGCATAGTTATACGACTTTGTGCTTTGATAATTAGAGGTTTGATGAAGCTTATGGCCCAGCATGGCACTCTGTGGCCGGCAAAGCGTTTGGAGGTTGCATTACACATCTATGTGGGAGTTTCATCTTCTTCCATGTGGATACGATGGAGTTTCTCGTCTTCAAGGACGGAAGAGACTGCTCCAAAAGTGTCGAAGAGACTGTTGGAGTTTGCCGGAAATATTAATCTCAGTGATCTTTATTTACATCTTGTGATATCATCCATTTGCAGAGACAAAGGATAACGAGTTTACACACACAGTAAGTAGGGTATGAAATTTGAATCTCCAATCTCAAGAGGGGCACGTGTGAGTTACCGCTTGAGTTATGT…	MU55406
c15d_34-A04-M13R_c	TTTTAAAAGAATTATAATGATTTTTTCTTTCCAGTAAACCATATGATATGATGTCCTAAAATTTAAAATATAAAGATATCTCTACAAAATGCAATTAGATCACGAAATGTTAATACATAAGTATAGTAAAAACCAAAGTGTATAATGTTAGAACTTTGAATTTTTTATTTAATATATCATCCACTTATTATCGAACGTTTTATACATTTATGAATCTATCTCTAGCAGAATGGATTTGTACACTTTTTGAATTATGGAATCTAGCAATATAATAATTTAATGTAATTAGGGGATGTTATAATTCTTTTTAGGTGCCTACATGAATATATATAAAAATGTGTTCTCTTATGTCTAAACATAATCTAACCTTCTACAACTTTGTGTCATTTCTTCAGAACA…	MU55407
c15d_34-A12-M13R_c	TTTCCGCGACGATGCCCCATTCATATTCACCGTGATTGAGAATCTCTTGCTCCTGCTGGCTCCAATTTTAGCTCCATTTGTGCCTGGGTTGTACATACCAACAAGATTTTGCCGTATGCTTCTCAACAAATTGGCTCGCGACTTTCAGCACTATCCTGCTGTTGGAGGTTTGGTTCAAACCGTGGTGAGTTACTTTTTAGGTGGTGACAGTTCAAATTGGGTTGGAGTACTGGGTACCCCGCACTATAATATGAATGATATGCCTGGAGTTTCATTTCGAGTGGGTCTTCATCTTGCTCAAATGAAGCATGCTAACAAATTTAGACTGTTCTATTATGGAAATCCCCTCCCCGAATCTGGAAGCCTACCGGATCACCAGAACCATTGGACTTGGGAAAA	MU45926
c15d_34-B04-M13R_c	CACACATGAAGAACCTAAGATCATTATTATTAGATTCGTAAGCAAAAATCAAGTGAAAAATGGGTTACTGAGTATTATTTTTGTGTCTTAACTAAAAATTGTCCTAAAACAAAATTGTAATGTATTTTCAAAAGGCTGACACCAAAAGGAACATCACAAGATTAAGCTATTAATAATGAAAAAAAGAAACAATTCCAAAAGAGAACAAACTCTTGAAACTAAGTGTAGATATAACTTACAATTGTATTAATCACTCATCTGCTCCAACTATGGTTCCCTTCTCGCTGACATAGATACTATTAAGGAACTTCCGTATATCCTTGTTCTTGACATGACATTTATGCAAAATAAGGCAAAGAAGAATAAGCCACTGAATGATTTGAGTGTGCAACGAACTTT…	MU55408
c15d_34-B08-M13R_c	ACACAATACCTTTCCTCTTTCCCCACCCTTCGTCTCTTCTCATCAAATGGCTCTAATGCTTGATAGTTGTGATGGCGTTTTGCTTTCATTAGACTCACACAAAGCAATCCCAGCTCCGTTTTTAACCAAAACTTACCAACTTGTCGATGATCCTTCCACTGACCATATTGTTTCATGGGGTGAAGATGACACTACCTTCGTCGTTTGGCGTCCTCCTGAATTCGCTAGAGATCTCCTCTCTAACTATTTCAAACACAACAATTTCTCTAGCTTCGTACGCCAGCTCAACACTTATGGTTTTAGAAAAATTGTACCGGACAGATGGGAGTTTGCGAACGAGTTCTTTAGAAAAGGGGAGAAGCATTTATTATGTGAGATCCATAGACGGAAAACCGCTCA…	MU51867
c15d_34-B09-M13R_c	AGCGAAGGTACTAAGTTGAAGGATTTCGTAGCAACCATGCAATCAAATAAAGATTTCCAAGCTGAAATTTCAAAGCTCCGACATCAGGTTGAGGAGTATGCCAAGCAATTTCCAACAATAGGATTTGAGAAAGAGACAATGAGATACAGAGACTGAAGAACGGATTTTTAAGGTTGCTGGCAATGTTTGGCTGCTGATTCGGAAAAACTTCATGTCAAACCAAAGTTGCTGAGTGAGATCGTCTCTAGCAAATGTCCTTTGAAAATGATGGCAAACCAACCACAGAAATTTAAACGTTTCTTCTAAATAAATGTTCGTAAGGGCAGATTCTTTGGACTTTCAATTATAAATGTCGACATTATATTCTCATAATCTTTGCCAAAATTGATTTATAGATTA…	MU55409
c15d_34-B12-M13R_c	TAAGGGTAGCAATGCTCCCTTAATTTACAACGTCGGGGTGGTGGATGTTGAAAATCAAAAAGGATTCGTCGAAATGCAGAGGTACAAGGATGATCATCCATTTGCACAACTTTCAGGATCTGACAACATAATCGCTTTCACGACAACAAGGTATCGGAAACAGCCTTTGATCGTACGGGGCCCGGGTGCCGGGGCTCAAGTGACAGCAGGTGGAATCTTCAGTGACATCTTGCGGCTTGCATCTTACCTTGGTGCTCCATCATAAACTCACGTTCGGTTTCAACTCTTCCTTCATCCTTAAATTAGCTTCTCTTAGTCTTTGTTTGCTTGCTGGGATTGTCTCTTATGCCTCGCATCCTTTTGTAAGTTCCTTCTCTGTTTCGGATTTTTCTTTTCAAC…	MU55410
c15d_34-C01-M13R_c	AGTCTTGAGTCGTGATTGGTGAGTAAACGACGCGCTAGACCTGGACTCTGCCTCGAGCTCCGTTTGAATGGCGGCATTGCTGCCCTCCGGCACATGCCTTTCTCTCCCACTCCCATCTCGCCGCTCAAATCCTTCATCCTCCCTCCCTTCCCCTTCTTTCTCTTCCAATTACACCACCATTTACCGCTGTTGCTCCTTCATAACTCAAACTCATTCGCCAATGGAGGAGCCATCCGAACAATCTAAGTTCCCAATAATTCCCCACGCCCCCCCACTTCGCCTTGCCGCATCGGCGGTCGTTTTTCTCAGTCTGAGTATTGGTTTCGGCATCGGATCTCGATCATCCTTCGCGGCTTCTTCGCCGCTGCCTCCTTCTTTGACGTCAGATAATTACAACTT…	MU55411
c15d_34-C04-M13R_c	TTATATCCTGCTAAAACAATTGTTGTAGTTTGATTGCAAGCGTGTATAGAGCAAATAATTGTCTGTGTGCCTCGATCACGGGTTTTAATATACAAGGACGTGAATTAGTTTGCTAGTGTATTCAATTCATGTTAAAACAAAACATTGCTTGATTATTTTAATTAGTATACATTTAATAATCTAACTATTTGAATTAAATTTTAAAAAAATAATAATAATGTGATAATTAAACCACGATGACGTGGATTTGTTAGGGTTATTCAACCTAACCTACGTGGTAACACTATGCCATCATTAACGGAAATAATAGTTTAGAGAAGAAAAAAAAAATGTTTTAGTTATTGATTTTATGAACAGAGTTTTTGTTTATCTTAACAAACTTTTTTAAAGTTTGGTTTT…	MU55413
c15d_34-C06-M13R_c	GATCTGGTTCTGGGATAGGCCGAGCCGGTGCTAGTGCGTTAAGGCCACTTCCAAATGCAATGTCAGGATCCGGTTCGGGCATGGGCATGGGAATGGGCATGGGCATGGGCATGGGCATGAACCCCAATCCTGGCATGGGGATGGGCATGAGAGGCTATGGAGGTATGAATCAACCCATGGGTGGCATGAGCATGAATATGGGTATGGTGCAACAAGGATTTCAAATGCAGCAACCTCGAGCGAACATGCCCGGTGTATACAACCCAATGATGGGTTCTGGTGGTTATGCCCCTCAGCAGCCACCTTACGGCAGTTACCGATGACATCCGACATCTTGTTAGAGTTGTGAAAGAGCTTCTGCTTTGTTTTTCAGGTTACAAGATTAGATAGGACACATCA…	MU55414
c15d_34-D03-M13R_c	ACAGCCCATCCACCTATGGCCCTGTGTGCTGCTGCTGCTGCTGCTTTCTAAAGGTGTTTCTAGCAATTATTATCTAATCTTCCTCGAATTCCTTCACTAAGTTTCTGTTGTTCTTCATCCTTCTCGATCCCCAGAAACCATGGCTGCAGAAGCGCCAAGCTGGGCTGACCAATGGGGTGCAGGAGGTATCGGTGCCATGGAAGAAGACGACAGTAAAGCCAAAGGGGGGCGGAGCACAGACAAGAAGAGTGGTTCTAAGCCTGGATTTGCAAAAGCCAAGGCGGCGACCCTGGCTGGTGCCAAAAAGATAGGAAGTGGAATATCTAATGGCATCAAGTGGATCATGAACCCACGCAAGAAAAGCTCCAAGTAAATTAGGCAGATTTTCGCAATATCCTT…	MU45935
c15d_34-D06-M13R_c	CTCTCCGTCCGGCCCAACCGCCCCACCGCCGGCTCAACGTTTCCTAGGCCGCCGATCTTCCGACGATCCGGCTCAACATTTCCCGGTAGAACAGCTTCCTGGAGCGGTGGTGCCCTCCCTCAACGCCGCGCATTTACGAGGACGCTGCTGTTGCCGGTTCAGGCAAGCTCCCGCGCTGATGACTCGGTGCCATCTGAAATGTCTCTTGAGAACGCGCTTAAGCTTCTTGGAGTCTCTGAAGGAGCTTCGTTTGATGAAATACTCCGCGCCAAGAATTCCATTCTTGCTACTTGTAGTGACGACAAGACGATTGCACAGGTTGAAGCTGCATATGACATACTACTTATGCAGAGCTTGACTCGGCGTCGAGCCGGGAAAGTTGAGAACAATCGCATCCGA…	MU49434
c15d_34-E02-M13R_c	CACCTAACCTACCAGATGAATTTTATCAACTGGTTGAAAAGGCAATCAAAGATTCTTATGCTATTATAGCAAAAGATTCAACAATAAAAAATCCTGAACGCGTACTTCCATGGATGAAACCTAACATCTGTATTGTAAACTTCTACTCACAAAATGGACGATTGGGTCTTCATCAGGATCGAGATGAAAGTCAAGAAAGTCTTGATAAAGGATTGCCTGTCATCTCCTTCTCCATTGGTGACTCTGCCGAATTCCTATTTGGTGATCGGAGTGATGTTGATCAAGCAGAGAAAGTTACTTTGGAATCAGGAGATATCTTGATATTTGGTGGGAAATCAAGGCACGTTTTCCATGGAGTGACTGCAATTCATTCAAACACTGCTCCAAAAGCACTTTTAG…	MU55416
c15d_34-G01-M13R_c	GAACGGAGGCTTACCTCAAAATCTGTGTACGACTGCGGTGGACCCTGACGACGACGGGTTAACGGGTTGCTGGTGACAAGTTTTTGCTTCAATCAGCTCAAGTATCCATTTCGTACCTTCATTTGCCTTAGATCTCTCTCAATTTCACATCTTCTTCCCAGATTTTGAAGTGACGGCGGCCTTGTCATGGAGAAGATGAATCAGGCGTTTGAGAAAATGAAAATGTTAGTAGGAGTTGAGGTGGACGACGAACGTCAAGCTTCTACTGCTACCATTGATGACGGCAGCTCTTCATGGTTTATGGACGATTTCAATCGCAATTGCACGCTCTCTACAAAACAGCTGTTTGTGCGAGGGCTGATGGCTGGATGTGAGGAAAAAACTTTGGACCAATTGATC…	MU53406
c15d_34-G02-M13R_c	TCCGTATGCCTTTGTCTTCTTCACCTCATCTTCGTTTCTCGTCGTTACTCCCTCGACTTCTTCGCTGTCGAGCCCTCGATACCCCGGATCTCTGATCTCCGTTTTCTTTGCAGATTGTTCGAAATGCAGTGGTACATAGTTGCTTTGCTTCTTACTGTGCTTACCAGTTCTCAGGGAATTCTGACTACGTTATCACAAAGTAATGGTAGATATGATTACGACTATGCGACAGTCCCCTTTCTTGCTGAAGTTTTTAAGCTTCTCGTGTCAAGTTTGTTTCTCTGGAAGGAGAGCCAGAAATCTCCTTCTCCAAAAATGACCACTGATTGGAGAACAGTTCGTTTATATCCGATTCCTTCAATTATATACCTGATCCACAACAATGTTCAATTTGCTACC…	MU55420
c15d_34-H05-M13R_c	AAGATATCTGTCAGGCTACCTTCCGTAGGGGGTGACTGCAATATCGGTGTTGTCTACAATAGAAAAAAAAAAATCCAAATAAAATTCCAAATTCAGATCCAACTCCCACAAACTCAAAGAAATTAAGTGTAATAATCAGAAAGTCTCAAACGAAAAGGGAAATTGAAGAGAGATAATAACTGAACTTACGATTTGAAGGGATTTGAGCCTCTCTAAGATGGGATCAACAGCTTCTGATCGCTCCGACACGGTGGAGATTACATCAGCTGACCTCTTCAGGCGTAACAAAAGATGTTAAGAAGAGAAATAAGTGAGAAATGCAAAGAGTTAATGAAGAAACTAAGCAATACCGTTGAGAGAGAGCGTGAGAGTGCGGATTCTGAAGCCCCCATGTTTGTA…	MU55421
c15d_34-H07-M13R_c	AATAGACATTACATTTACACTGGGAAGGCTAGTGGGTTTGTCATCTAACAGAGAAATTGCTTGCATCTACTCACAGCAAGCAACTCCCAAACAAATTATGTGAAATTAGAAAAAGGATGAATTCCCTTCTCTTTCCAATAAAAGATATCTAGAACAAACAAATTTTCTCACCTATGCTTTAAGGCATGAGGGTTCACTGTTGGATTTTTTCAACTCCCACCCTTTCGATGGTGACTGTAGAAATAATGAATTTGAAGACAGCTGCTTCTGCCGCGACGATATAGAAGACAAGCTACTGAACACACTCCTCAGCTTCGTCTTCTCGGTCTCGTACGGCAGGTATGTGGGATCGTGTCTTACCGCAGATATTCTAAGGGACTCGGGAAGTATGCAATTACA…	MU55422
c15d_35-A05-M13R_c	TCCCTGTAAAGATTCTAGTTGTGCTGAGCCATTTTGCATCGAACCATCATGTCAAGTCCCATGCTTCAGCCCCAGGTTTCTACCTGCTGCTGCCAAAACAAGGAAGTCAAAACCTGACCTCACGACACAGTTCAGGTCGTTGCCCCAACTCGTTGCCGAACCCACCGATGCACGTTCGAATTCATTTGTTGGCACTCACGAATATTTGGCTCCTGAGATCATTAAAGGAGAAGGTCATGGAGCTGCAGTCGATTGGTGGACGTTTGGTGTTTTTCTCTACGAGCTTCTGTATGGCAGAACCCCTTTCAAGGGTTCCAACAATGATGAAACATTGACCAATGTAATAATGCAAGGCCTCACTTTTCCCGACACCCCAATTGTTAGTTTCCAAGCAAGGGA…	MU55423
c15d_35-A07-M13R_c	TTGAATGTGGTAGTGCTTGAACTTGGATGGAGTATAGTTAGTGAATTTTTCTCTGAGTGGATGGGAAAACTTCTAGGAAGGTGCCCCAATTTGAAAAAGTTGATCATATGTGGGGTTGTTTCTGAGGTCAAAAGCCATGAGGAATGCCAAACGTTAGCGAACTTTACCTTTTCCGTCGTCCAGTTGATGAGAAAGTATATGCACGTGGAGGTTCAGTTTGAATATGAATAGAAAGTTTGTGGAGGTCTCCAAGTCTATTTGAGAATTGTATGAGATTATATCTGCCCCATAAGGATTCTGACGATTCTACTTGTTCCACCGTTCATAATTCTGAAAACATTTCCCTTTCTTTACAAGCATTCATTACTTTGAGCAATTGTCAATTGCAGTCCTTGTTGA…	MU55424
c15d_35-A08-M13R_c	ATGGAGGGATGATCAAAGTAGAAACTGGATATTCAAACAGTTCTCACTACATGTTTGGAACGGAGGGCAATGTCCTTGATGCACACCAATCAATTGGGAACGCGTCAGTTGCATCTTTTGCTAGTGTTGATTCCAACACACCATCCTTCAATGAGTCACTTCTTGATCCGGATCCCTCTTCATTTGGGTTTATTAATCAAATTACGAGGAATTTTAGTCTCTCAGATCTGACCGCGGACTTCTCTCAGGGTTCAGATATGCTAGAGAGCTACGGTAGATGTCCCTTTTTACCAACAGAGGCTGATAACATCATTGATACTTGTGAGAATGGAGACCGTCTTGATAGTAAAAGGTTGGATAATGTATCAGAAAGCCTGAGTTACGAAGATTTCAGACACA…	MU48412
c15d_35-B02-M13R_c	CAATGGAAGGATTGTATCTGGCGGGGCTTCCTCTAGTGCAGCAGTACCTACTTCAATTTGATAACCTTGTGAGAGAGCAGCTGCCTAAGCTTGGAGAGCATTTTACTCGGGAGATGATAAATCCTAGCATGTACGCGAGCCAATGGTTTATTACTGTTTTCTCTTACTCTTTTCCCTTCCATTTGGCCCTACGAATTTGGGATGTCTTTCTTTATGAGGGTGTTACTATTGTCTTCAAAGTTGGTTTGGCTCTTCTAAAGTACTGCCATGATGACTTGGTAAAATTGCCGTTTGAAAAACTCATACATGCTTTGCGAAATTTCCCGGAGGATGCAATGGATCCAGATACATTATTGCCCATGGCTTACTCAATTAAAGTATCGAAGCAGCTGGAGGAAT…	MU55425
c15d_35-B06-M13R_c	TGAACTTTGTGAACCGTGAGGATGCTCAAAGAGCTATCAACAAACTGAATGGATATGGTTATGATAATCTCATCCTTAGAGTTGAGTGGGCTACTCCAAGGGTTACTTAAAATGCCTTCTTTTTATACTCTTTATCTTTCAAACTCAGTGTGATTTGTTTACTATTATAGCAAGACCCCACCCCCAACATTTTGGTTACTTAATTATGTGTTCTTGAGGTTCCTTGTGTTGAAAAGAAAAATGGTAAGTTGAGGACTTCTTGTACTTGTATGTTTGAGTTTACTTTCGTTGGTTAAAATCAGAAGGAATGGTTTTTCCCAAAAAAAAAAAAAAAAAAAAAAAAAAAAA	MU46329
c15d_35-B07-M13R_c	TTTCTAATTAAGATTTTCTTTGAAGATTATCGATGTATCTATTAACTTTAATCTTCCATTTTGTTAATGACATTTCAAAAAGTCTACAAGCCTAGAAATTGATGCACTCCTAAAAGTTAGGATTAATATTCATACAACTGGTCTAGGAGTGTCAATTGGAATAAATTTTCTATTTTTTTTTCTTAATTATTCATAAAATCTTTATTAAAATATGCTCTCAATTAAATGATTACAAAATTTATACAGTTTTTTTTAACCCTTGTTAGATAATTGATAGACAATTAATAATTTAATAATTTAGAGATATACAAAATAAGTTTAAACTCTTTTTCCAGCACGTTTGCAAAAATAGCAAAAAAAAAAAAAAAAGAATAATAATAATAATAGTAAGACTTATGT…	MU55426
c15d_35-B11-M13R_c	TCCTCCTGAAAAGAAGAATTCCTTTCTTGTTGTTGTTACACACATCTTTCCACAAGAGAGAATATAGAATCTGGTTAAATAAACAATCCAATTAATTTGTTTACACTACTGTTGCAGTCTTATTAATCTACAAAATGTGTTCCATATTCCAAATCCCAAATCATGATAAGAGGAGAATAGGAAGGTCGACTGACAAAAACTGTGTACTATAGCCATGAAAATATGGGGTAAAGGAACAATGGGAAAAGTCAGATTCTTCATGTGGGGCTAAGCCTTGAGAAGTCGTAACGTGGGGTGGGAGCAGATTTCATCTACTTGCAGCTTTCTTTGTGGTAAAGGGGAAGAAACTCAAGTTCATATGCTTGTGCAGTGCCACTATACCGAAAAGTCATGGACCGT…	MU55427
c15d_35-C03-M13R_c	CAATGACAGTTAAGGAGAACTTAGTCGTGGCTGGTGGTTTTCAAGGAGAACTAATTTGCAAGTACTTGGATCATCCTGGAGTTGCGTTTTGCACCACAATGACAACGGAAGAAAATGCAATCACAAACGCTGTCGATATATTTCATAATCAAGATGGTGCATTGAGGGTCGTTGCAGCAGATAATGATGCATAAGTTAGGATTTACGATGCCGAGACTTTCACCTGCCTCAATGGCTTCACCTTCGGCTGGTCTGTGAATAACACCGCTGTGAGTCCAGATGGAAAGATGCTTGCAGTGCTTGGAGACAGCACAGATTGTCTGCTTGCAGATGCCAACTCCGGCAAAGTGATAGAGAGCTTGAAAGGGCACTTGGATTACTCATTTGCTTCCGCTTGGC…	MU51515
c15d_35-C04-M13R_c	ATTCTTCAGCTGGCTCGTCTTCTTACTCATCTCCCCGACTCTTCCCTATTACCTAATTCGGCCCAGACTGTTAAAATTTTTCATGGCGACTGAATCCAAGACTGCGACTGAGGAAGTTAAGATTGACCTCTTTGAAGATGATGATGAGTTTGAAGAGTTTGAGATTAATGAAGAGTGGGAAATGAAAGAAGAAGGCAAAGAAATTACACAGCAGTGGGAAGACGACTGGGATGATGACGATGTCAACGACGACTTCTCTCTGCAGCTTAGAAGAGAATTGGAGAGCAATACCGAGAAGAAATGAGAGGACTTTTTTTTTTTTTTTTTTTTTTACTGTCTTGTATGTTTTCATCTTCTAAGATCTATGTTCAGCCCTAGGTCTTTTGACCCCATTGTGAT…	MU45863
c15d_35-C07-M13R_c	TCTTAACCATGTATGTATGTTCTGTATTTGAATCCACCACCCCATCCCATTCTTGTAAGGATTCTATGTTTTCTTCTCCTGTTACTTCAGACCTCACCTGACCTTGGTAAAATCCATATCAGCTCAGGACATAAAAATCAATATGCATGATCACTTTTATTATATATAGGATATGAATTTTCAGGACAAAGTTGATGTGGTATCAATGCTAAAAATGGTATTCATTTCTGAGTGAACCAGGTAACGTCATCTGCATTCTGGAAATTATTTTAGTCCATCATAAGTTTGATTGTTATGAATTTATTTCCTCTGCAGAAAAAATTTAATGATGCTTTGATGGGTATTCTTCGAGTTCGTAACCTAATAAGCCCTCCCTATATTTCCACTCAACCGGCATTG…	MU55429
c15d_35-D07-M13R_c	CCTCCTATTTGCGCCCGTTGGTCTTCTTCCATTTGCGCCGCTGCCATTCGTTTTTCGTCTTCTTCTTCGTCTGGTGACTCATCAAAGGTGACTCTTTGACGTTCGACCACCGTTCGACTTCTGCCCAGGTTCGACTTCATCCCTGATTTCTCTTCCGCCCACGATCTGACTTCCGCATGCCCAGATGGAACCGAACAAAAAACTTGAAATGGAAGAACCTGAGAAGAAAAAGAAGGAAGAAAAGGCCGCCTAAGCCTGATGAGAAGCTTAATTGGACTGGGTTTGGACCTGGTCCGACCTCGGATGATTCGGTTGAGTTTGCTGATGTGGATTCTTCTATGTTGGATGAGCTTTTGGTGACGCTGAAGAAGAAAGATTAGATCACTTTAAAGATTGAAA…	MU43213
c15d_35-D09-M13R_c	AAGAAAGACGGGTGTCCATTTCAATTTTTCTCTCTTCCTCTGTTCTTCCCAATTTCCGTCGACCACGAGCCGCTAAACAGCTTTTCCCGCTCTTTCGTGACTTCATCGGCGTTCTTTCTTCTCGTTCTTGCTGTGAAATTTCATCTCGAAATTGGAGAACATAGTTTCATCCGAGCTGTTCTTCAACTTGGCGCCGAATTGTTTACGATCAGGGAGGCTTTATAAATCTTCTGCCGAAGCTTAGGAAATGGCTACTTTGGCTGATTCCTTTCTAGCAGATCTTGATGAACTCTCTGATGAAGACAAGTTTCAGGGCGAAGCAGGTGCCGATGCCGAAAATATGGAAGAGGATATTGATGGGGACCTTGCCGACCTAGAAAGCCTTAATTATGAGGATCT…	MU52268
c15d_35-D12-M13R_c	TCTCTGAATCGCTGACCGCACCACGCTCTCTCCGCTGCATTTCTCCTCTTCTTTTCCAGCAATTACCAAACTCAACGAACGATTCATCAGAATGTTTGATGATCAAGATCTCGGCTTTTTCGCAAATTTTCTCGGAATCTTTATATTTGTATTAGTAATAGCATTTCACTATGAGATGGCTGATCCAAAATATGAGGGCAACTAATCATCTCCTCTAATTTTCTTCACCATGGAGACGAACTATATCTTGATGGAGTTTGTTGGTTTGCGTTATCTACCCTTCCTTTTGCTATACTACTTTCACTAGATTAGAACTTTACCCTCTCTCATAGTATAGAATGTATTGCTCGACGGTGAAGACATTGTTTTCTTCACAAATGAAGCCTATTTTAGTGATTT…	MU45388
c15d_35-E03-M13R_c	ATACCTCATCGAGCATATTCATAAGAATACTGCAAGGCTGCTTCTTCATGTCAGTGGTTATGTTGATCGGATAGCCAATGCAAAATGGGAAGTAAAAGAGCTTGGACTAGAGCATAATGGGTATGTTGACTTGCTATTGGGAGAATTCAAGCATTATAAAACAAGGCTGGCTCATAGTGGAGTTCGTAAGGAGGTACAAGACCTTCTCTTGGAGTATGGACTGGATATTGTTGCAGAAACTCTTATAGAAGGTATATCACGAATAAAGAGATGTTCAGATGAAGGACGTGCCCTCATGTCATTGGATCTTCAGGTGTTAATCAATGGCTTGCAACATTTCGTTTCAGCAAACGTGAAGCCTAAGTTGCAAATGGTCGAGACCTTCATTAAGGCGTACTA…	MU55430
c15d_35-E06-M13R_c	TTAAGATTGAGCAGCTGAAGGCTGAGCTTAATCAGCTTGACGAGTAATTGAGGTTCATGTATTTTATTTTATTCTTCTCAATTTTCAACATATCAAATTCCCATTCAGGTTCATACTTGATTGCTGCTTGTGACTGGGATAGCAAATCTGGCGTTAATAACTCAAGCTCTAGGGTTTGGAACGGCGAGTAGGAACTTGTTTAGTTGTTTCTTCTTTGCGAAAAGATGCTACTGTCAGAAATTAAAAAAAGATGCACTTCATTTTTTCCAATTTGACAATTATTATAAATGGTTCGGTCATTGGTGATCGGGAATCTCGTTTATCGTATTGTAATTGATAACTGAACTAACCCATGAAAGCATTGTCTTTGTACATATCAATTCAGTACGGCCTTTGGGG…	MU55431
c15d_35-E08-M13R_c	ATGGATTTTGAGAATGATTTGACTGCAACAATATCAGTTGAAGACCGCGATTGAGAGTTTTTTCTTAAGTGGGGTCGTTTTAGAAAGATTGTGCTATGAGATCTTCCAGCTAGCTCTGAATAAGCCCAGATTTATATTTGTAAGCTGCTGGTGGTCAATGGTTCCTTTTTTTTTGAGCTTTTTTGAAGTGGGTTTTAGTCAAAATCCTTTTTTGTTTTCCTCCTTTTCGAATTTATGATGCAGCAGAGATGGAATCGGAGAAAAACCCATTTACATTTACTGGCTTTACTCTTCGTTTTCTTCATAGTTTTGACGATCCTCCATAACGAGCATAGCATTCAGCAAATCCATGAAAACCCAGATCCTGAAACTCACCGCCAAGATGCTTCGCTTTCATTT…	MU52876
c15d_35-F02-M13R_c	TCCAAAAACTGTTCCTGTTCCAGCTGTTGGAACCGCAGTGGGGACTCAAATTATGCCTTCCTCATCTTTTGGTGGTAAACCTGTTTTTCCATCCATTACCATCAACAAGCCTGAGTCGAAATGGGCATTCTCCTCTGACAGTGGTTCGGCATTTACTTTCCCTGTTTCCGGTGCATCCTCAGGAATGCTCTCAGAACCACCAACACCGTCCATCTTTCCATCAACAACAACCAGCCTTGGGGGAAGTCAGCCTCTATTACTGAAGCCTGAGGCTCCAGTTCCTTCATACAGCTTTGGCTCAAAGAAGTCCGGCCCTAGCCTTGTTTTCTCATTCCCTTCAACAAACAACGATACAATCTGCACTGAAGCCTCAAATATAAAGCTCAGCTTTGGATCCAA…	MU51569
c15d_35-F08-M13R_c	CATGAGCAGAAGGTTTTATTCTTCTTCCTATTTTATAAATAGTAACTACAATGATTTAAACTTTAGTAGAGCTTATTTAAATCACAGCATATATAGGATTTTGCATAGTTTCTTTTGTAGGCGTTCACTTGCATGGTCTCTTCCTAGGATTTGGTAACAGCTTTGGACCTTGGTGCCGAGCAGGTTTATGAACAGCTTGGCTCAAGCTTTGCAGAGTACTGGACTGGATTTGTCAGAAGCGAGCATCTCTGTTCAGATTGATCTGGGCAAGAGAGCAAATAAGGGGATGCCTTTTGGAACGCCTATTTTTAAGGAAACTGGGAATCCTTCCTCCAACCACCCAGCAATGGCAAATGTAGGGGACCTGGGCAGCGGAGATGACTCAGAACAAGCGAAGAA…	MU55433
c15d_35-F12-M13R_c	AAACACAAGAACAAGAAGAATATTTGAAATTTAGTAGCAAAATCAAAATTTATCCCCTCTAATTTTGTAGCTTCATAATATTCCCATCTATATGGCTCAACTCATATATCTTCAATCCTTTCTTGCTTCTCCTCCACGTCCAAAAATATTCATTTCTCAAACAAAAATCCCTCACAAAGCTCACAATAACAACGCATGGCTTCAATTGAATAACCCACTTGAAAAATCTTTTGCCAAAAAAGGGTTCATCCATGCCTTGAATTCTTCTTCATCATCCAACAAGATCATCATCTCCGATTTGAAAATTGTATATATTATTATTTTAGTCCATTGATTTTGCTTCCCTTTTGATCTCTCCTTCCATTTATTTATTTATTTATTTATTATTTTTATGATGAG…	MU55434
c15d_35-G05-M13R_c	TCTGGGTTTGGAAATTTGACCTTTTTAGATGGCAGCGATCTGAATGGAAGGCGTGTGAAGCAAAGGTTATATTGACTACTTTGGAAGCAAAAGAAAACACAGGGAAACCATTGACCTATTAGGAATTAGGCAATTCTTTTTCTTCCTGTATTCAATTGATGCTCTACAAATTATTCTTGTATGAATTATAAGTGTCCCTATTTTGTTGGTTGTCTATTTTAAATGAAATGAAGTAAACATTGGCAAGGTCTGGTTTTAGTTTTGTACAGTAGTATTTGTAAGCTCCCCCTACCCTAAACAAGAAAAGAAAAGGGTCAACTGTTGAGAGATCATGTTGAGAAAATTTAGGAATATTTGGTCCCTTCAACTATGTTTTGGACAGTGAATACCCTGTTAATG…	MU53810
c15d_35-G09-M13R_c	GTAGAGTTGCCACATATTTCGAGTTGGGCCTTACACTTCATAAAGGTAGAGACCAAAACGTAAAGCTGCTAACNTGCATCATGAAACCACATCCAAAAACACGGCAGACTTTCACAGGAAATCAGAATTCTTCGTTAAAGTAGATGTGTTTTGGAAGAGTATGTATTTGAAGTCAGTGTTAAACATGTTAAACGGGAATCAGAAGATAGAGGTTTCTACTTTCTCCCGCCAACCAGCTATAAAATACGACCATTAATCACACAATGAGTAGAATTACAATCAGAGTTGTTATGTAGAAGAATCACACTACCTTACATACAACATAAGCACCAGACAAACAACACCAGCAGCAAAAACTCAAGCCATAGATTGACTGCACGTCTCTTGAAACACACAATT…	MU55435
c15d_36-A03-M13R_c	AACGTTCCTGTGAAAGCCATTATGAAGAATTTACTCTTTTACAGAAATTCTCGATCCGAGATACAAGAACTTGGGAAAAGAGCAGAAACAAAAAAAGAACAAAGAAAGAAACCACCCCCAGAAACGAAGAAAAATTAGGGCAATTGAAACCCCAAGCCGTCCGAAGCCTCGTCTATCAGTTAATAAACAATGCGACTGGACAAGATGGAAGGCTTCGAAGGATTAACTACAAAAGCAAATTTATACATGAGGTAATGTCCAGAACTGTGAACCAGAAGATGGATCCGCTCCAATTTCGGAGAAGATGGGCTGTTTTAGAGGAAAATAAGGGGGGGATTGGTTGACGATTTCAAAGGAATTCGTCGAGCTTTTTGAGAGAACAAAAATGGAGGGCGGAGA…	MU55436
c15d_36-A04-M13R_c	ATTTGTCGGAGGTTCCTCAAGTAAATGTTTGCATCTTCTTTTGACACTATATTTTTCTTGAAGTTCATGCTAGAAGACTACAAGCACTAAAGGCTCTTACCTATGCTCCTTCAAGCAGCTCTGAGATTTTATCCCAACTATATGAAATTGTCTTTTCAATTCTCGATAAGGTTCGTCTTTACTGGCTATGTGCACAGTGTTTGTTTAGTTTTCCGGTAGATGAAATCTGTTATGTGCTTTATTTTCTTTACTTTGTAGACGGTAAAGTATTTACCCGCAGAAAGTGAATAGTTAAGTGATGCAGGATAAGTTTGAGTAAAATACAAGAGATTTAAGATTCTTAAAAGTTGGTGGTTGGAGTTTGCAATCAAATTTTCAGGTGCTGTTCACGGTGATAGTC	MU55437
c15d_36-A08-M13R_c	CTCGAAAGAGGATCGAAATTGTCAGCCAGTTCTAGCATGAGAAGCTCCTCAGGAAAGCCGTTCTTGAAACGCCACTTCTCCTTCGGCTCANAGGGATCTTCTAGAGTGATGTCTGATAATCCCTCAACAAGAAGGAAAGGATTCTTCTGGGCAAAATCCAGCAGAGTATAATAGATTCTAATGGCCCCTCCACGTCATGTCGGGAAGTTGTGTTTCGTGAAACAAGGGAACCATCGACTTCTGTGCCTTGTCAATGGAAACATGGCCATAAGAAGTAAAGTTGTGTTCCCACGTCCATTGCAGCCATTGAAATATGCTGCTCACTCNAAACCCAGGTGCCTTCCACAAAATTGTTTGTAGTCTTGAAAAGTTTCATGAAACAAGGAATTGTCCGTCAAC…	MU48535
c15d_36-B01-M13R_c	ATGCTCTATTTTAGTAGACCATGATACATCTTTGTATGCTTCCAGTATAACCTTTTTGTTATGCATGTCCAGTAGATTCACGATGCCTGTTAATCCAAGCAAAAATGTTTTGATCGTCTCTTTGCTATGCATATCGTTGTGTCTGAACTCTGCAGTTGATTCTTATGAATTGGCTTGAAAAATTAGTCAAAAAAAAAAAAAAAAAAAAAAAAAAAAAAA	MU49997
c15d_36-B02-M13R_c	GTTCGTCCATGTATATTGAAGGCTTTACCCCTGTAAAGTCACTTGGTTCCACATCTTCTTCTTATATACTAATCCCATCACCCAGTCTGCGTTTCCTTCCCTCTAACCCTCTTCAGCTTCCCACATGCCTCACTGCCGAATCCCCACCTTTAGCACATCTCCTTCACGGTAAGGGCTCTGCAGTTCCACTTTCTACAGGATTTGCTATTTCAAGAGCTGTGCCCTCGATGAGAAAGGATACTCGAAGCAACATGAAAGAGGAATGGCCATCTGTCCTTTCGGTTAGTCTAATTGATTATTACGGAAACAATATCACACAAGAAAAAAATGTCCGCGGAATTATCAAGCAAGTGGGAAGAAAGTCAACTGTTGAATCCAGAGACTTTGAAATAGAGACGC…	MU55439
c15d_36-B04-M13R_c	CTGTTGACAGAAAACTGCAAATCATCTGCAAAACAAAGTCAATATGACAGTATGTTTCAAGTTGTATGAGGCACCATCAAGGCTTTATCAATTGGAGATTTTGAGTTGGCTTTTAGTTCATCTTTGAGTTTCACCGTTATCTCCAAGTCCAAAATGTAGCTGTCTTGTATGCTGCACAAGCACAAGAAGCTCAGGTGAGTTGCTGCAGTTGGACCTTAGGGCAGTTTTTTATCCTTTTG
c15d_36-B10-M13R_c	GGTTGGAGCTGGTCGGAGCGATGGAGTGGGGCTCGAGTGCATGATGTTCCTGATCCAATAGGAAAAGAGTCAAACAACAGTCATTCTGGTAAGAAGATGGCAAGTCGTGGCGTTGTCGGCGGCGAAATCAGCAAATCATTTGCCCGCTTTCAGTTGAACTCAGAGATGGATTCCCCAACAGGCAGTCAAAAGACAACTCATTCTGCTTTCCAGCCCTCCTCAACTCCTTCCAAGCCAGCTCCATCTTCTGCTATAAAAAAACTGAAGCCCCCAAGCCCAAGAATCCTCTCCCTTCATGATGATGACTCGAAAAGTATCGTCAGCTTGCAGTCTGAAAGATCACGAAGGCATAGCACAGGAGGACCTTCCGTGAGGGACGACGATAACATGTCTACAGCT…	MU55440
c15d_36-B11-M13R_c	AAGGGATCTCTTCTCTCCATTTACACTCGGTGGACAATCCTCTTTAATTGTCATTTACAGTACTACTGTTGAATCTTCGGTTCTTCAATGGCTGTCCTCCTCCACAGACTTTCAACAAAACCCATCCCTTTGTCTATACACAGTGCCAGGCTATTCATGCTCGTTCCATTTTCCCCTTCCCCAGACACTCCAGCGTTCCCTATCCGCTTCTCTGCGCGATTGCTC
c15d_36-C01-M13R_c	TGATGGTTGGACTCCAGTATGTCAATCCAGCTCTCCCTAGGTTGTACATTGCTCTTGCTTCCGTTGAAACCGCCTTATCAAAACAAACATACCAAATTTTCAGTCAAGCCATTAAACATTCTCTAAAGGTTGAGAGTTCTAACTTTACCTGCCCAATTGTTTTCCAAAGATCTTCATTGAAAGAAGATGCAGTTGTAATGACATTGGGGAAGCTTGTAGCACCTGGCACAACTTCGTCAAATCGGGTACCAGGACCGACATTAGAGACACCATGGAGAGCCCCACTCCACCAACTGTATGGTGGCAAGCCGAGGCGGCCTACTCCGGAAGCTCCGTGTCCTAGCTGAGCAACTCTCTCAGAACATGTCATCCTATCTATTAGATCCTTGGCTCTCTCAG…	MU48505
c15d_36-C11-M13R_c	TTCAAGTCCCCCCCCTACCCCCACCTTCTTGACTTTTCCACAAAGTAGTAAAGAAAGTTGCACTTCTCTTCCATGTCCTGAAATGACAAAAAGAGCAACAAGATCTTTTACCATACATACACCAAAAGACTCTGCCAAGCGAAGAACTTATAATTACCAACAAGAACGAGATTTTGGAAAAGATTGGAATGACTTTTTAAGCAATTTTTTTTAACACCTAAAAAATCGTTCCAAGTAGGTCCTTCATTAGTGAATTCTTTTCAATGATTCTAACATGGACTGTTTTGTTCTGCATCGTTGTTGTGGGTTTTATGCTTCCGAATCTACCTTACTTGAACGGGATCTGTTTTATAGGTTGTACTCCCATTCTAAAAATACTTGATTAGATGAGCATTACCC…	MU55443
c15d_36-C12-M13R_c	ATTCTTAAGGTGAGTTTCTTGCTCCATTTTGTTGGACTCCTAAAACTAAGTATTTCTATTGATCTGATCTTAAAGATGGTGGTGGCACAGCTTCAGGAGAAATTTCGCCTAGATTTAGACGATGAAGCGTGTATACATTTCTTTCAAGGTCTTATTAACGAGAGCGTTAGTGCGCTATTTCCTCAAATGGTTGAAACAATTCATCGCTGGGCGCAATACTGGCGGTGAGCGAACTGTTGGATTTGAAGGTCAGAGTAGATTACTTTTGTAGTTATTTACCGTCTGTTTTTCTTTTCCTCTGAAAAATAGTTTTTAGTTTGTT	MU55444
c15d_36-D01-M13R_c	AACGAAACCACATTCCCAAAAGGGCGCTCCCCCAAATTCACTTGAGATGGTGCTCAAGATTCCCCATGAATTCTGAGAACCAACCAACGAGCAGTGGCCGCAGCATTATCCGGGTCGGGTTTTGAAACGAAAATCAACCGACCCAGAACAAAATTCTGCAATCCCACGAAAGAAAATGCCAAATACACAAAAAACAGATAGTAAAACAGACCACGAAAGATACCACTGGCCATCTTCAGGTGAAAAAGAACAAGAAATTGTATTAAATGGGTGTAGATTGGAAAAAAAGAAGATGACGATAAAGCAAAAAAACCCAAATCCCAAATTGAATATATAGTGGAAACCCAATTCTCTGCTGACGGATTTGAGGTCATAACAAAATCAAACTCGAGGAT	MU55445
c15d_36-D04-M13R_c	ACACATTAAAAAACTCAATTTCTCTACCAAAATTTCTCTATTCAAATCTCAATTCTCACGTTTTCTCAAATTGACAAATTCTGTGGACATGATCCATCCATGGCGGAAAACCCTGTTTGAACCCTC
c15d_36-D05-M13R_c	TCTAAATTACCTTTGCCGTCTGGCACCAACACCGTGGTCGAATCTTTTCGTGTTCCTCTTCCGACTAAGCTCAATTTACTGTACTTTTTATTCTCTATATATAGTAACTTTTTTCTCTGTTCATCCTTCTAAAGATGCTCATCCTCTATCCTTTCCAAAT
c15d_36-D06-M13R_c	AAAAGAACTCAATTGAAATCCAACGATGATGATATCAACAACAACAACAACAACAACAAACAACCCATCAAGCATCTCCCTTGATTCAATTTATCCTGGACAAGAAAGCAACCGATCAAGAGTGTATAAATGTGGAACGAGTTGAAGGGTTTTTTTTTCTATATGATAAATTAAAATACTTATGTTATTGTAGAGTTAATTATATAAAGAAATAGAGAATTTGAATAAAAAAAGATTAAATTAGAATATAGTAATGTAGCAAAAGGTAGCTAAGCAAGCAATGTGTTTGCTCCCATTTTAGTTGTTAATTTTAAAGGGGGGGGAAAAAAACCCCCCCCAAAAAAA	MU45067
c15d_36-D09-M13R_c	TTTCTCGAATCTCCCATTGATTTTCCCCTTCCATTCTTCCATCCCATTTCCCCTTCTTTCCAGTATTCTCTCTCTCACAGAGTTTCTCGCTACAATTTACACAGTCAAGCGGAGAAAATCCTTTGTTCCCTAGCTGCTACAGTCCCACAGGCCCTTTCTTGCCTTGTTTCAGAAAACCTCATTGACCCATTTTCGAGAAAGGGCTAATTATGCCGTCCGGTGTCAAGAAGCGAAAAGTAGCGAGGAAAAAGAAGGAAAAGGAGGCTAAAATCGATAAATCAATAGACGAGGAATTTAAAAGTCAGAACGGGAGCAATTTTGGGAGTAGGGAAGTCAATGCTGTTCATGATCGGGACAATTCTCACAATCCGCTTGATGGGAGCAATGGCAAAGTGGTGG…	MU53656
c15d_36-D11-M13R_c	ATTCCTATATAAAAAGGCAGAGCCACTAATAGCGCCGTGGTGCTTTTCCCTTGAATCAAAACACAAGCTTTAAGAACCGCCATGAATCCTCCTTTCCTTTCCATGGCGGATAAAACCGATGCCAAATTGCAAATTATGATGGCTTTGGCAATTGCAATTGAATACAGAAACCCCCCAAGAACAGAAACGAAGAGAAGACAATTGGGAGAAGAATATCCAAACCCCTCGAGGAAATTGAAGGCGAAAAACAACATAAAAAACACCGTTGAATTTGCAGAGATGAATATGAACAAATTGCAGAGATGGGTGAAGAAAAGGGGATTAAAAAGGTTCAAAATCGAGGAGAAGGACGGCAATAAATTGGGTTTTTGTTGATTGAGAACTTGAATTACACAAGCT…	MU55447
c15d_36-F11-M13R_c	TAAACAGTAGGTACAACCTGCAAAAACAAGACATAGCAAATCATACTCTGCTTGGCTCACTCCAGCTATTCTACTAAGAACGATGTGGTACATGATATAAAACATAATGTATATAAGTTGTGAAAGAAAACTATCAGTAACTAACCTTGATAAAATACTGGTATGTTGCACTTGGTGTTTCTTGTTCCCATTGCACGCTTCACCAATTAAAATATCAAATAAGGTCATAGTACAATGAGATCTCTATGTTAGCTAGAACCTACAAGAAAAGAAGTGAAGTCCTACCCATCCAGAGGATTCACTACGCCAGGGAAATATTCTCCAAAAGCTAATCTGTTAATCTTGTGACTCATCTGAGTCCAAAAATGGAATTAAATTAAATTAATAATCAAAAAACCC…	MU55449
c15d_36-G08-M13R_c	AATTCAGAAGGGAAGTACTCATCTGGACCTGCAGAGGTCTACTTTAATGGGAGAGCTGTTGGAATTGGAAGCCTCACCCTGACTTTTGATAGTGGAAGCTCTTACACTTATTTCAACTCCCAAGTCTATCGTGCAATAGAGAAACTGTTGAAGAATGATTTGAAAGGACAGCCCTCTGAACTTGCATCTGGTGATAAACCCCTTGAGCTGTGCTGGGAAAGGTCAAAAGCTTTTGAATCGGTGATTG
c15d_36-G12-M13R_c	AGAAAAAAAAAAGTCTTGTATTAGTAAGTGAAATGATAACACCACGTATCCTTCTTCATCATAAGAAAAACACAAGGGATCTAATTCTTTCAAATACGGAAGATGGTAAAGGGGACTACAGGCTCCTGCTTTTCACTAGTAAGGGATAGCATCCTCAATTCAAAGAAAATTACATGAAAAGTATTCTAATTTCTGCATATATTCAAGTTGATAGCATTAGAAAGTCGGTTGTCCAAAAAACCATTTACCTCTGTAAATATTAATGATATAAGTCCCTAATCATATAATAGATATGAAGGTTATACTTTGAATGGACGTTAGGTAATGAAATAAATGGTGCT	MU55451
c15d_36-H01-M13R_c	AGCATAGCAGATTCAAGTCTGGGTTTAGGACCACCAAGATTGATCACTTGAAGCCAAGTACTTGCGGAACTTTAGGAAGTATAATCCTCACACATTTGATGGATCATCGAAGGACCCCATAAAGGCAGAATTTTGCTTGTCCTCAATTGAGCTTATTTTTCGTTTTTTAAAGTGCCCTTATGATAGAAGCTTTAGTGTTCAATATTTGTGCTTACAAAACAGTGATGAGATCTGGTGGCAGTTCGCAGAGATATGAATTGATACCAAAGCAGGACTTATGACTTGAGAACGATTTAAGGAATGTTTTTATGAGCAGTATTTCTCCGCCAATACAAGGTAATATAGTAGAATATATGGTTGTTAGATGAATCTTAGAAAGCAGCTACCCCAAGTAGATGA…	MU55452
c15d_36-H05-M13R_c	AACCTCTATTCGTTTTCTTTTTTTGTTTCCCCCTTCCTCATTTTGTACCATAAACTTCATTGTTTCTTCTCCACAATATCTCTCTTTTCACTCTCTCAATTTTCACAAAACAAAACCCACAAGTTACCCTAGTCGGTCGATGCCTCATGCTGTCAATGTCTGCCAGCGTCGTTTTGCTGTTGCGCGCCGCTGTCGAGAAGTTAGATATGTTTATTTTTCACTTGATTTGTTTATGTCTTCATCTATTTAGCAACTTCATTTTCTACTTTCATCATTATTGTGCGGTGAGTTGGAGTGATTAATTCGAACTTTCATTCCCAAAAATCTGTTACTTTAGTTTACTCNTTTGTACACCGATAAACTATATAAATTCTCATTT	MU55453
c15d_36-H07-M13R_c	CATTACAAAGGAGATTATCGGAACTCCTGAGCAATGTGGAAGGCTCACATTTCCAATCTCATTAAAGCAGCCTGGCCCTCGGGAGTCTCCATTTCAGTGCTTCATCAGAAGGGATAGAGCAACTTCAACCTACCTCCAGTACTTTGGTTTGGTTCCTTCTGAGGACGAAAAGGATAAATTGTTGTTAGCAGCCAAGAGGGTCAGGAGAGCAGCTGGTACTGACTTCATCATATCATTAGCAGCTGATGACTTTTCTCGAGCGAGTAGTACCTATGTAGGTAAATTAAGGTCTAATTTCCTGGGTACGAAGTTTTCGATTTA	MU44247
c15d_36-H11-M13R_c	AAGATGATGGAAGAGGCTAGGATGGAGGAATGCTCTAGGAATGCTCTCTCCTTCTGTGGGTATATATTAGTCTATTGATCTGACTCTCATGGTCATTTCAAGCTTGAAGGCAATTGCCCCCGCAAAGACCACAACCTTCATCAAGTCTTATTGCATCAACTATGGCTCACATTCATTAAGAAAATGGGTAGATACCTCGATTTACCAAACTTGGAATAGACAAGAGGAAACTAGGAAAGGCGGCCGGAAATAGCCAACAACTCGAAGGTGAAGTTTTTATAGTAATATCCTAGAACAATTAGACTGTTTTCTTGATTATTGGAGTTTTGTATCATATTTGATTGGTGCTAATGAAGTTGTCTAAACTTGACATTATTAAGTGACACTTATACATTTAAC…	MU55455
c15d_37-A01-M13R_c	TATCTTTCTATGCTAAGAACTAAAACTTTACAAATTCTTAACTAATACTAATTAAATAATTTCGTATTAATTTTTTTTAAAAAATAAATTAATACGATGGAATGATTTCAAATAAACATTTAAGAAATAAAACGTTATTTATAAATATTAAAGAAAAAAAAGATATTTTTAATTTTTGTTTATTCACTATAGTTAAACTTTAATATCAATCTTTCAGGATATTTACATAATTGATTAAGATTAAATTACATAATTTTAGTCTTCAATAAAATTTGAAATTTAGGAGTGTTGTGAATTAATTAATTTGATTTTACATTTTTGGGGTTTATTTGACTTTTTCCATTTTGGTTAAAATTAATTTATTTGGCATTAAATGAGAACAGTTGTGGTGTAGTTTTG…	MU55456
c15d_37-A02-M13R_c	TTCTCCAAAAAAAATCGTGAAGCCCCCTTCTCTCTCTAGAACTTCTCTTCCACTCACTCTCTCTCTCGCACGCCGACCACGGCACAACTTGTCGTCGACAACGCGGCCGAAAATCCAAAGTCACCGATTCTCCCTCTGTCTCACCGATATTTCTCTCTTCTCTTATCAACCATCACCGTCCATTGATCGGAGTATGTTCGATGCATTTGCCATCGTCAAACTCGAGGTTGGAAGTTTTGGTTGGAATTTGCTGCTGTCCAGCGAAAGCTCGGAATTAGGCATCTTGGCACAACTTGGACCAACTCTGATGTTCTCATCGGTTTGAGCTACACAAAAAGAATTAACAGGCTAGATCGAAGTGAGAAGGCGTAAAATCCCGAGGGATCGAGTATTTGATTG	MU55457
c15d_37-A08-M13R_c	TGGCATGTATGCTTCTCCATTGGCAGTCATGAAATTAGTGATTAAAACAAAGAGTGTTGAGTATATGCCTCTCTCCCTCTCTGTTGCTTCCTTTGCCAATGGTGTGGCTTGGACTATTTATGCTCTCCTCCCTTTTGACCCTTATATTTTGATTCCAAATGGGCTGGGCACACTATTTGGGCTGGCCCAATTGATACTGTATGCAAGCTTTTACAAATCAACAAAGCTCCAAATAGAAGAGAGGGAAGGTAAAGGGAAGGTGATTTTATCAGATCAGTTGGTCACTAATGGAAAAGAAGAGTGTTGGAAGAATGACAACATTGAATGTGGGAATCCTAGAGCTGAGGTCCATGGAGCTTGATAGGACTCGCAACATCTCCACCGTCCATCTATCACTTT…	MU44091
c15d_37-B01-M13R_c	AGTTACCTTTCATTATTTAATTTGCTATCTACCAACATAATTCTTCCATATCAATTTCCACAAATTCAAGGTGTACTTCTTCATTTTTCTTTATCTCTTTTTTTTCAGTTTAATTATTATCTCTAAAAACTACTACTCATTGCAATTATTCAAGTGTTTAAAAGGTTAACTTTTTTTAATTAAATTGGATACTGAATTAAGCTCAACCCATTGGTATATGTTATTTCAGTGGAAATGGAAAATGTTAATGATGAAGTAGATGAAGCAAAAAACAACAAATCCTACAACGAGATTGCAGAAATTAGTGAGGTTGAAGACCTTGTGGTGATGTTGTGATATATATCCATTAAAAAAAATATTGGAAAACTGCGTCCTGCTAATCCAGACTCCAGCATCTGT…	MU55458
c15d_37-B06-M13R_c	CACCAGCTGAGCAGCAAGCAATCGAACGATTGGAAGCAATGGGGTTTGATAGGGATCAAGTCATTGAGGCCTTTTTAGCTTGTGATCGCAATGAGGAATTGGCTGCCAACTATCTTTTGGAACATGGTGGCGAATTTGAGGATTAAATGGTGAACTTCATCACATTCGATGAATAGTTTTCTTTTTTTTTTTTTCTTTTTTTTTTTC
c15d_37-B10-M13R_c	GTTGTTGAATCAAAAACTAGAGAATCAAGATCACTGATTCAATTTCATTTCCAAATCCGAGAGAAGATAAAGGCCGAATCAAGCGAAGGAGGAAGAGGGGAAATGGTTTGTGTATCTCTATCTTCTGCTGTTTCACTTTACCCTCCTTCTTTCTACAAATCCAAAACTCTCCGTTCCTCTCTCCCTAAGATCTTCACCGCCGAATGCGAAGCTCTCGTTAAATTCTGCCGCTAAACAGAGTTCGATTTGTTANCATCCGCTCAGGTTTGCTGTCGGTAGCGAGGGGATT	MU48487
c15d_37-B11-M13R_c	AGAGTTCTTATATCTCCTTCAAAGAATGTTGAAGAAGCAGTGTTCTCAGTCCTTAAAAGTGGGGCTGATCCGGATATTTCCTTGCACATGCGGATGCTTATGAATAGGTCCGTCAGAGGTTTACAGGCCGCAGTGCAGTGCATCAGAAAAGCCATGCTTAATCTAACTGGAGTCTCGAAGCCCAGATTGGTTTTAGTATCCGATACCCCGAATTTTGTAAAAAGTATCGTGCCCATCTTAGATGAATTTGCAGAGGTTATTCATTTTGATTATGAACACTTCCGGGGAAACATCTCTGGAACGGATGATGAATTCCATAAATTGGACTTCAGAGTGAAGGACTGGGGCCCATCACCAAGATGGGTTGCCTTTGTGGATTTCTTTCTTGCATCCCGTGCC…	MU55459
c15d_37-C05-M13R_c	ACCACCACCAATCCGCCCACCGGAATTCCCCTACTCCCTCTCCTCCGCCGTCATTTTCCGGCTAAAGCCCTACGCCATGAGCGGTCAGAAACGTAACTTCACGACCACCACCGCCGTCGTGAGCCCCGTTGGAAGCCCTACCTCCGGCAACATCTCCGACAGCTCAACAAAAGAACAAGACAGGTTTCTTCCGATCGCAAACGTGAGCCGAATCATGAAGAAATCTCTTCCGGCTAACGCG
c15d_37-C07-M13R_c	ATAAACGAAGGCCACGCGGCATGCAGGTAAGCGGGAGCCATCAAAGAAACGCTTCATAGCGTTACGATCTCTCGATTGAGATTTCAAAAACCACACCAAAATTTCTTACTCTAATCAAAACCAAATCTAACACTAAAAACCTGTTCAATCCTCACTAATCCCCCTTCAGATTCTTTCTCCGATTTACATTTCCGGGATTCGACTTTATGTGGATTGGAGTTTCAAAAGTCGCTCAAAGAATTGATTAAGTTGGTTATACAACTTGAGATTTCATTACAACTATGG	MU63327
c15d_37-D01-M13R_c	TATTGAAAGCTCAAAAAGCATTTACCAAGGAACGAAACTTGGCTATGATTCTTTAACTCTTTGTCTATCATGGAATATTTCAAATTAGACCAGAATATAACTACTAATGGATACCGCCAAAATTAGAGTGAGACACAATCTTCCACTTGACACATTACAATTAGCAAAACATGAGGATGCACCACCAGCCAAAGACAAGCCTTTTTTACTCAGCAAGATGTTCATCTAACAAAAGCTCAATTAACATGTTAACATATTTTAGTATTTTCAGCACTACGAACCTACTTCTGCAGCTCTAGCAATTAATCCTACTTCTTAGTGAATGTTACCCATTTCTTTTCACATAGAAGCAGAGCATTTCCCCTTCCTTTTTCATCAATTCTACAGTGCCCCGTTCTT…	MU55460
c15d_37-D11-M13R_c	CACCTGACTTTCCACCTCATGATGTGAAAGAAGATGAAAAGAAGGAATCAAGCAACATTGATGTAGTTGCACAGTTATCAGTAGAGGAAGCACCCGCTATGGAGAAAGTGGGAGAGGAAAATGAAGAAAAAGGAATGAAGACTGAGAAGGCAGATGAAGCTACTCATGAGAACATACAAAACATAACGCTGCCAAGAGAAGAGGTGGCTCCAAGAGACTATGAAACTGATGTTGTGGTAGCAGGAAAGTCAATTGATGACCAAAAAGCTGGTGAAGTCGCTGATCTGATTGCAGAAACCAAGGTTGAGGAGAGTATTACAGACGAGAAACTAGCACCGGTTGAGACTGTCAATGCTCAAGGAAATGAAACACCTAAAGAAACCCAAGAGCTTGAGTTGG…	MU49130
c15d_37-G08-M13R_c	TAGTAATAACTCGAAAGATTTCGAAGCATGCCAGCTATTCTTGCATTATTGGTTCCCGCACCAATCAAACCCAAGGAGATCACTGCTGCCATTGCTACTTCCGAATCCGTATCATGACTCAGTCTG
c15d_37-G12-M13R_c	AAATGAAGCCCACGTATTTGGCTACACCCATGTCTAGTAGATCATCTTCTTTTGTTTGTTCGTAGAAGCCTCATCCAACTCTTTTTAACATTTTATGTAATGTAGAAGTTAAAGTTAATTTTAATCGATTTGTGTTTAAATGGTGGTTTAACCTTTTTTCTCTTTAACCTATTTCTCATTATTACTATGAGTATTTTCGGTTTGGTTTGGTGTGTATACACTAATTTTGTGGATTTTGACATGTACTCTTAGTTTTCAATGAACATTTGTTAATCTTGAGTTATTTAGTTCAATATTCAAAAAAAAAAAAAAAAAAAAAAAAAAAAAAAA	MU48643
c15d_37-H03-M13R_c	TAAGAATTTGACCATGATGTACAATGCGGAAAAACAATGCTTATTTTTGTCTTGGATGGATGGCCTGCGATCGTTTCTTGTCGTGAGCGTGAATCCATCCGTTAGCAGCGGTTTATAGCACTAGTTTATACAGTTCTGTATGGTGATTCTGCGAGGTTCCATTGTGGTTCACTGATCGGCAGAATGACAGAGCTTGTAGTTTTTGTTCTTATGTTGTTGTTCATCTGCAAGGTTATCATATTCAAAGACTCTAATCGGTTGATATATAAAAAAAAAAAAAAAAAAAAAAAAAAAAA
c15d_38-A03-M13R_c	ATAAAACCATTCACAATTTTTTTTCCCTCGTTTTTTTCCCTTCCTATTTACAAATTAATAATATCATTTGCCAAATCTAGTGATTAAAATGCAATGGCATAACCATTAGCATATAGAAAGTTATTGAATTTTTCTTTTTTGTTAATTTAGATCAATGTCAACTCGCTCTGGATTCCCCTTTCGGTTTGATTTGCAAGTTCAACCCCGAGCTGTCCTTTGTCTCCAGCACCAAATGCATATAACTTACCTGACTCTGTCAATGCAAAGGTGTGTGCATTCCAGTAAATTGAATTAGTGAGGCTAATCTGAACTACCCGTTCGTTAATTTGCTTCAGGGACCTGACTAGTTCTGGGCTTAGAACGTGTGGTTGTCGATTCC	MU43218
c15d_38-A10-M13R_c	CATAATTGGAATGAATGATAAAAAGTTTATAAGCACTCTTAGGGGAAAACATACCGTTTTTTTGAATAGTGCCAAATCCAAAGAATCCATGAAGAGGATTTGCAAACGGGAATAGCCTGAAATAGGTTTAATATTCTCCTCCATAAAGATCTACTCCAACTTAAGAATGTCTCAATACACATCCACATGAATCAAAGAGTTGACCAATAAGTTCTCCCATTCAGTCGGTTTAGAAGTAATGGGCTTAAAGAGAGATTCTCACAGGATCTAATAAGAATGAAAAAACAAGTGTTTCATTGCCCAACCTAATACGCTTTCGAATTCCCAACTTCAATAACTCCCACCCCGATACAAGTTTTCTCCAAATATAAGATGGATTAAAACCGAAAGGAGCATCAA…	MU55462
c15d_38-B04-M13R_c	ACAAGAATTTGCTGGGGACATTTGAAACGGCGGAGGATGCAGCGAGAGCTTATGATGAAGCTGCAAGATTAATGTGTGGCCCAAAAGCAAGAAAGAATTCTCCATACAGTTCAAGTGCAATTCAATCATCAAATTCTAGAATTTTATCGTCTAATTTGACTGCGAAATTGCATAGGTGTTATATGGCTTCTTTGCAGATTAGTAACCAAGGTTCAGGGGAGGAGTTTAAAAGGGACATTACCTCGGCGTTTCCGGCACCCGCGTCGACGAGTTCGGTGGTGGAGGATATTATACCGGCGGCGGAAGAAGGGCCGTGTGCGGCGGATTGGGTGGTGAGAAGTGTGAAGATGGAGAGTGAATTTGGGGAACTGAAATTGTTGGAAGATGATCATATTGAGC…	MU55464
c15d_38-B07-M13R_c	GAGGAATTCGAGTGGCGGTTGGCTGCTCTCTTGTAAGGTGGAGCTTGTGTTGGGTTGGGGGAAATGAAGGTACATGGGAGTGCTCAGTAAGTCTTCTTCAGTTGATGAAGAAGCATTGGTTTGTACTGGCACTGGAGGTGGTGGATGAAGAACGTCTCGTTGCGATGAATGA
c15d_38-C09-M13R_c	CAGATTGTTGACCCAAACACTCTTTTCCATTATAATAGTATGTTTGATGCTATGGTTGATGCGACCTACTACTCAATCGAGGCTTTCATTTTTTCTGAGATTCCCGTTGTAGTTACCGAGAC
c15d_38-C11-M13R_c	TAGGAAGGGTTTGAGGACAACTTCCGTAAGCTTGGATCACTCGATGTGGTTTCATCGACCTTTAAGAGCTGACGATTGGCTGTTATTTGTAATTGAAGCGCCTACTGCCTACAATGCTCGCGGTTTTGTTGCGGGTGAGATGTTCAACCAAAAGGGCGAGCTTGTCGTGTCATTGACTCAAGAAGGCCTCATTCGGAAGGCAAGAGCGCCAGAATCGGTTCCGGCCTCGAAGCTATGAAAAATCTCATCTAATGTGATAGCTTCCAGTCTAGAGCCCTAGATTATAGTATCGATTTTGAAGTCTCACATGCCCGCGGGATAAAAT	MU54526
c15d_38-C12-M13R_c	ACCGAGATTTGGTCCACAGACAAACTGCAGCCTCTGCTGTGAAACATATGGCTCTAGGGGTAGCCGGTTTAGGTTGTGAGGATGCCTTAGTCCACTTGCTGAACTACGTATGGCCAAACATTTTTGAAACATCACCACATGTCATAAACGCTGTGATGGAAGCCATCGAAGGAATGAGGGTGGCATTGGGTGCAGCCGTTGTGCTCAACTACTGCCTGCAGGGGCTTTTCCACCCAGCTCGGAAAGTTCGAGAAGTATACTGGAAAATCTACAACTCACTGTACATTGGTGCTCAGGATGCTCTTGTTGCATCTTATCCAGCATTAAAGGATGGAGAAAACAATGTGTACAGCCGACCAGACCTGGCATTGTTTATCTGAAGCTCCTCGATTTGGTTGC…	MU55465
c15d_38-E01-M13R_c	AGTTCATATGATTCTATTTCCTGTCATGGATGACTTTTTACCAAAACCCATCTCTCTTCTTCTGATATCGATATTCTTATTGTCAATTGCAGTGGCTCTTGCCCTTCTCCTTCTCTGTCATCCATAGTGATCAACAAATATTCCATGAGAAGTGATATTAAGAGCTATAATCTCTCTGGGATGGGGTGTAGTGCAAGTGCAATAGCTATTCAATTAGCTGAAAATCTTCTTCAAGTTCATCAAAACTCATATGCAGTCGTGCTTAGTACAGAAATTTTGTCGACCGGTTGGTATGCAGGAAATGAACGCTCTAAATTGGCCATTAATTGCCTATTCCGAATGGGCAGTGCAGCTATTCTGCTCTCTAACAAAACACGAGCGAAAGAATCTTCAAAATAT…	MU55466
c15d_38-E06-M13R_c	ATGAACAGCTCCTCCGCTTTTACCTCTCCACAAGGCCTCCGGACACAATGACTGTAACTTAATCAAAGACCTCAACCCCTTCGATTACGATCCTTTCGATTTGCCGGACACCGCTTGTTTCTCTTATGGTTCTAACGGAAGAAAGAAGCACTGGTACTACTATGCGGTTACTGCTTTTAGGGAAAACAGAGGATGGATAAGAATGAAGAAGCGGTATT	MU45450
c15d_38-F01-M13R_c	ATCTAATTGCACAGTTGAAATTCTCGCTCTTCGACCGTCAATGAAGCAAGTCGTTGAGACACTGAAACAGTTGTAAATTTTTTTGGATCACTGACCTTTCAAAACTGGTTGCTGACTCAACATGGCCTACAATATAGCCAATCGTACATATTGAGATGAATTCTTTTTTCTCCCAGATGGAGAGTCAGTACGAGCAAAGAAAACTAATATCATGGATTGACATTCGATTCCTAATCCAACAAGAATATATAGTATGTGATCATCAGTGGAGATAGGTGGAGATAGGTTTATTTATGAAGACTAAAGCATCAACACATTGCTGGATTTTAAGGAAATGTTCTTTTAACAGAATAGTTCCCTTTTTCATATTGTGAAGTTTATTTTTAAAATGTATAGCTT…	MU55468
c15d_38-F02-M13R_c	ATACCCAGGAGTCCTGAATTTTCAGGTACTCTCAATTTGAACTTTAATCTTCTAAAAATTTCAATTCTACAAAAATCTTGTGTCCCGTCCCCTCATATTATTGTTTTATTAATTTTGTTGATGGGTAGGCTGGATTTTAATAATGGACAAGTTGAATTTAAGTTGTCTAGCTATTTAAGTTGCTTCTCCGATGTTGATCAATAAAGTGATAAATTTAATGATGTTGACGCTTTTAACAAAAAAATTATGAAGATCTAATTACATTACACGTGTAAAATTGAGAATTGTCTAAAATATTGTATGACGAATAATTTTCTTGTGAGTTAGCTGTGTGGTTGCTTATAGTCCAAAAAGGAAAAAATGTGAGTGTTCTCGAATAGTTTGCAAGCTTGAAAATCA…	MU55469
c15d_38-F07-M13R_c	AATTTTTAAAATGAAGATTGATCCTCTAATTCTAATCGTCATTCTGTTCACATCGTTGTTTTTCCTGCTTGCATTATCCTGTGTAGGAAGTGCATTACCTAGATTTTTCGGGAAGCCATATCTCCCCATTTTCAGGCATAATGCTGTCTCCACCACATCTGTTCTAAACATTCCATCTCCTTTTCGGTTACAG
c15d_38-F12-M13R_c	AATCACTGTAGGTAATATCTTCTTGAAGTTATTTTCTGCTCTTGTTGCTGAATGTTTTTCTAAACTGTGTTTGGGTCAGTCTGAAGAACTGCAGTAAACAGATGGTCCATTTTAGATGTCAGTTTCTGCCCAATTTTGCTGTTCATTCCAGGAGTGTTTGATTCCCTTTGTTGGTTTCTAATAGCTCACCCCAAATATTTATATTATAAACCCATAAAATAGACTCGAGTGTTCTTAAAAAAAAAAAAAAAAAAAAAAAAAAAAAAAAAAAA	MU55470
c15d_38-G01-M13R_c	ATTACACCAATTATTTCTTGTAAAATTTCTCTTAATCTCCTCTCTCTCTCTTGATAGATGAAAAAGGGCATTCTGAAGCATGTAACAAACTAACAATTATTATGAGTTGAAGGTTTGACCCAAACAATGGCAAAGTCTTAAGATCGTAAGTACTTTTTCATCCTTGATCCTATTCCTTTTATTCATGTAGTCCATAGTTCAGTTGCCTTCCATTCTTTGACTTATTTATCTGTAATTTTGTTTTAGAGTTTTAGTTATTTTGTATATCTTTGTTATCTGCGTTCCATTTCTCTATGAACCATAATCTGAAAACTTTTAATCTTTACATTGTTTCATAAATGGAACAATTGAGAATCTAGTCCCTTTTGTGTCAGCTATATAAGAAGTCTTTAAAATAAA…	MU55471
c15d_38-G08-M13R_c	AAAGCATCTTTTCTTCAAAACATCCGCTTCCTAAGTGTAACGCCCAACTCGCCGCTCCTCTTATTCTCCACTCCCTCTCTTCCCTCTACCTTCCCAACTTACTCTTCGCTTTACTCTCAGGACTCGAGGCTAACCAGTATACTTTTGACGTTAAAATGGCTGCTTCATCATCCCTTATGTCACACTCTTTGCAAGCGCATGATTCGACTGAAACAGCAATAAAATGCTGTAAGGGGTATATGTATGGTAATTTACGTTCATCGAATTCTCGGATTGGATACTCCAGGTCCAAGTTCCTAACAAGTCCTAAGTTTTTGTATAACAAGAATTCAACAAAATGGGAACATATTGAGAAATGTCCAACGAGGAATGNAATCCGGTGCCGAGCTGTGGAAATTG…	MU48647
c15d_38-G09-M13R_c	ATTTGGGTACCATAAAGATGAGACTAAATAAGAATTGGTACAAATCATCAAGAGAGTTTGCTGAGGATGTGAGACTAACATTTAGCAATGCCATTACATATAATCCAAAAGGGGAGGATGTTCATATA
c15d_38-G10-M13R_c	AGATACGTGGAAATAGGAATTGTGGGAGGTCTCCCTGTTTCTGTCAATGGCGAAGTTCTTTCACCAGCCTCTCTTCTAGCCAAAGTAAACGAAATTGGTGGGAAGCATGGAATTGGGAGAATCGACATGGTTGAAAATCGTCTCGTCGGCATGAAAAGTAGAGGCGTCTACGAAACACCAGGAGGAACCATCCTTTTTGCAGCCACCCGTGAGCTGGAATCTCTAACACTTGACCGAGAGACAATTCAAGTGAAAGACTCGCTGGCC
c15d_38-G12-M13R_c	TGACTTCTATCCTTACAGTTCAACAACTTTCTTCTCCTGTGAAAGGGATTGAAACTTTGATTTCAAACAATGACCCAATTGGCTACCAGCAGGGTTCATTTGCTCGAAACTACTTGATTGAGGAACTTGGCATTCATGAGTCGAGACTAGTTCCACTCATCTCAGCAGAACACTATGTTAAAGCCTTGAATGATGGGCCAACAAATAATGGTGTTGCTGCTATTGTCGATGAGCGAGCATATGTAGAGCTCTTCCTTTCACCCCGTTGTGAGTACAGTATTGTTGGCCCAGAGTTCACCAAAAATGGGTGGGGATTTGCTTTCCCTCGCGACTCTCCAT	MU55472
c15d_38-H05-M13R_c	ATTGACGTCTGCAAAGTCTCTCCTCCACCGACAGCAGCAGCGCCCTCTTCTCTTCCCCTCACTTTCTTTGATTTGGCGTGGCTAAGGTTTCATCCAACCCAACGTCTTTTCTTCTACGAATTTCCATTGGATGAGATCTCGTTTCACGACGTCATTGTTCCAAGACTCAAGAGTTCTCTGTCTCTTACTCTTCGCCACTATCTTCCTCTTGTTGGTAACCTCGTTTGGCCATCTCAATCTGATGTACCCATCATTGAATTTGTCGAAGGTGATGGGGCTTTTGTGACGATAGCGGAGTGCGACGGGGACTTTTATCATCTTTCTGGTAACGGATTTCGGGAAGTTTCGAAATTTCATCCTCTTGTTCCTGAATTGACAGTCTCTAATGACCGTGCTGCA…	MU55473
c15d_38-H10-M13R_c	AGGAGACAAGTTCCCAACCTTCTGTTCTTGCTCAAATTCAAGCAAAAGAAGCTGACGTTCATGCTCTTTCTGAACCCTCACGTGCACTTGACAAGAAGGAGGTGGTGGTGTCTGAATTGAAGCGATTAAATGATGAGGTGTTGGAAAACCAAATAAATGGAGACAACTTGCTAAAGGATTCAGAAAACTTTAAGAAGCAATATGCTGCTGTGCTACTACAGTTGAATGAAGTTAATGAACAGGTTTCCTCTGCTTTGTATTGCTTAAGGCAGCGCAATACATATCAAGGGACTTCACCATTGATGTTCCTCANGCCAGTGCATGACTCGGGCGACCCATGCTCTCATTCTCAGGAACCTGGTTCCCATGTA	MU52418
c15d_39-A11-M13R_c	TTCTAATGAATCGAGAGGGAGAATTGGGTTACTTGGTATTGGATATGGCTCACTGAATCTTGTAGTTTGATTCATGTTCTTTATGGATGTGTGATAGTGATACTCTCATCTGTTCATGACATTGTTGTATAAATTTGATGGGGTAGATTTAAAAAAAAAAAAAAAAAAAAAAAAACAAAAAAACAAAAAAAAAAAAAAAAAAAAAA
c15d_39-B04-M13R_c	AATCATCCATAATCTCTTGCTTTTTCTCTGCTTCCATTGCTAGGGGTGTCAAATGTTGCAGGGTGCTCAAACACTATGTGACTCCACATAGTATGGCTGTAACTCCATCTTCCACCAGAACCATTGCTTTGAGTCTTTTGGCTGTGTTGGATGAATTCTTGCTGAGATACGATTTCATTGCGATGAAAGCTTCACTACGTTTGAGACGTTCACCAGCAAATTCATGGGATTGAGATCTGTATG
c15d_39-C04-M13R_c	GTTGAAAGAATGACTGGTACGAGCAAGAAGAAAGGGAGTGGCGGGGCGGCGTTGGGTTTTGGCTGATAAATATGAAAGAAGCTCGAGAAAAGAGTGAGGATGAGGAAATGGAGT
c15d_39-C05-M13R_c	ATGTGGTTTAATTCGATACAACGCGCAAAACCTTACCAGCCCTTGACATATGAACAAGAAAACCTGTCCTTAACGGGATGGTAATTTCATACAGGTGCTGCATGGCTGTCGTCAGCTCGTGTCGTGAGATGTTTGGTCAAGTCCTATAACGAGCGAAACCCTCGTTTTGTGTTGCTGAGACATGCGTCTAAGGATCAAGTCTTTGCAACCGAAGTTCGCCGAGGAGCCGAGTGAGGTGCCAGCGCGACTAAGTGAGTGCCAGCACGTAGCAGTACTGTCAGTCAGAACGGAGCCTTATCCTTTCGAAGGAAGCACTTTCGAGTGTGCGCTTTATAGCGCGCTTTACTAAATCGGCATTCACGCGAGCCACCCGG
c15d_39-C06-M13R_c	AAACCCACCAATCTTCTTCCTCCTCCAAATCCATTCTTTCACAGATGAAATCGATGAACCTACATCAACAAAACCTCGATTTACGCCTTTCCACCGGCGGACCTTTCAATAATTTACCGGAAAAGCTAAATGGGTCTGATCTAGAAAGCGGAGTTACGGATGTCAACAACAGAGTCGACATCCGCCGAAGACACGGGAAGAGGAAGCGA
c15d_39-C07-M13R_c	AACTCATAAACATCTCCAGGCGGAGAGGAGAAAAAGGAGCAAAAAGGAGCCGTCAAAGAAGGAGAAGAACCCCATATTTGTAAAGTGTTCGAGATGAAAAA
c15d_39-C10-M13R_c	CTTCATCCCGCTCTGTTCCCTCTCTCTGTTTTCAAACATTTGACGATACCAATTTAGCCGAGTTTTGTTCGTCTTCTTTTCCAGATTCTCCTCGTTTTCATTGGATTTTGTCGTTTGTTTGTGACTTCTATGGAGTTGGAAAATCCGGCTTCT
c15d_39-G04-M13R_c	TAAAACTCTCTGTTCTTAGTTTCTCCTTCATTTATGGGGAAGTACTTTAAGAAATCCAAGCTTACCCTCATGGAACTCTCACCACACTCCTCTCCCCCACTCCGTACTAGAGCCGCTAAAACCCTTGCCTTACAACGCCTTAACAAATCTTCCCTTTCTTCTTCTTCTTCTTCTTCTTCTTCTTCTTACTGGAAGCTTCGTAGCCGCCGCCTTCAGAAACCTCCCATACTTAGGCAGAAGCCGCACACGGACGACGACTGTTGC
c15d_39-G08-M13R_c	TGGGGTTATTGAGTGTTTAAGACAGGATGGTATTGTTGATCTTGATTCCGAGTTTCTCTCGCTTCCGGAATGGGTATCTGCGAAATCTATGGTTAGCTCATGGCTTGCAGATGCAGTAATGTACGAGCTTTGGTTGGAACTGATGGTGCTTCTGCTTCAAGGTGTATTATTCAGATCTTCCATG
c15d_39-H01-M13R_c	AGTACAGACAGGATCAATAGCGGCTCTCTTTGATGGCCAACCAGCTTCAGGAATTACTGAATGTGCTCTTTGAAGGTTATGCAGCTGAGATGAGTCATCTTGGACAAACGAACCCGCAAGGCTATGCAATGGGGAAACAGCAGGACTAGTTACAGGATTACCATTGGAATCAGAAAAACTTGGTTGTTGGCAAAGGGAAGGGACAGTTTGCAAGGACGGTGACTGGGATTGAGAACATGAAGCAAACTGAGATATGGCAGGGATAGAACAAGGAATCTGCTGATGATCGAGTGGCTGCGTCTGCCTTGGTTGCTGTTGATGCTGCTGTGAATGATTGTTGAATGATTGCTGGGGCTGCAATTGTGGCTGAAGATGATGCGACTGAGTTTGAGACTGAGA…	MU55476
c15d_39-H02-M13R_c	ATTCTGACATCGTCTCCAATCGTTTTCAGAGGAGAGACATTTATGGTGCTTGGGAACAGTACCTTGGGTTGGAGCATTCAGACACCACTCCCAAGAGGTCTTATGCTGTCAATCATAACCGTGCCACATATGAGAAACCTGTGAAAATATACAACTGAACATAGCCATCTTCTACGAATACTTGAGCCGTATGAAGTCCCCACTTCTTCGAATATGGAAGAAATGTAGAATATGCAAATGAGAGGTGCGTATGAAGAAACAAAGCTCCTATTGAAGCTACTCTCTAGTGTGTAGTTATAGGAATTCAGTGATATAGTTTTTGTTTTCCCTTTCCTTTTTTTCGTTTAAAATCGAGCGGGGGAGGTTAGTTTTTCCTCGGGCATTTTACTGTTCAATTCT…	MU46039
c15d_39-H05-M13R_c	CTGGGTACTTATTCTTTGCCTTCTCTTGGGTTTTTAGATTGAATAAAAAGGTGGGTCTTTCTCAAGACTGATGAGGGTGCATTGACTTGATCGAGATTAAGGGCCACAGTGGTTTTAGTGAGCAAAAGAATCCATATGGTGGAAGTTATTGTGTTTTTTTATTGAATCTGGGAGATGGGTCGGTTCGGATTGATTTTGTGTTGAATTGAAGGAAGCAATCCGCGAAAGATGAGGCGGCGGTCGGTTGACTTCCGCCGCCCGGTTCGACGGA	MU63049
c15d_39-H06-M13R_c	AGATGATCTAATAGCAGAGAACATGATTGATATGATGATTCCCGGAGAAGATTCAGTGCCAATCTTAATGACTCTTGCAGTAAAATACCTCTCTGATTGCCCTGCCGCACTTCAACAGTTGACGGAGGAAAACTTAAAGATGAAAGGACAGAAAGAGCAGCTCGGTGAGGCATTGCATTGGAGCGATTACTTATCGATGCCATTTACGCAGAGTGTGATCACTGAAACTCTAAGGATGGGAAACATTATAATTGGAGTGATGCGTAAGGCCATGAAAGACATGAAGATAAAAGGATACCTAATACTTAAGGGTTGGTCAGTTCTTACATACTTCAGATCTGTTCATCTCGATGACAATCACTATGACTGCCCTTA	MU54358
c15d_39-H11-M13R_c	AGATAATGTAAAGTTGAATACTAGAAGACTGGTTCGTCGTCAGAGGAGGCAGCTAAAGAGACTGGAAACTCTGTTTGGATGGAAGATCCACTATGTTGATCCCACGGAATATATAACATGCAAAGTGGAGGATTCATGGACTCGACACGTCGTTGAACCAGCAG
c15d_40-A02-M13R_c	CGGACGGTGTAAACTTTGGAGACATTCAACAAGACGTCGAACTACCAAAAGACGGTTGGTTCAAAACTGGGAGCAAACAAAAGCCAACCGCCACATTTTGGAGTGCAAACCCAAGATTTGACCTCTTAACCGAAGGGACGTATGCCTTAGTCGAAAGGCTAGAGAAACAGCGATGGACACCAGCATATGATGACGATGATTTCTCCGTATCTTTTAAATGGAAATTAGACAACACCACATTAATCAACAGCTTAGCGACTATCGAATGGGACATACCGATAGACGCTGATCCAGGTGTGTATAGGCTTCGACACTTCGGATCATCAAGGAGTACGATAAACTCAACCAACATATATTTCACTGGAGCGTCTCGTGCATTTGCTGTGTTCTAAAGAAACA…	MU55478
c15d_40-A08-M13R_c	AGCACCTACATTGGAAAACTAAAGACAAATTTTCTTGGGACCAAGTTCATTATTTATGATACACAGCCTCCATATAACAATGCCCAGATTTCCCCACCTGGACGTAGCCGTAGATTGTACTCAAAGAAAGTTTCTCCAAAAGTCCCAACTGGTACCTATGACATTGCTCAAGTCACTTATGAACTGAATGTTCTTGGCACAACAGGCCCTCCAAAGATGCACTGCACAATGCACTCCATCCCTGCCTCATCTCTGGAGGCTGGTGGTACCGTTCCAGGCCAGCCCGAGGTTGTATCTCGACTCCTTGGGGATTCGTTTCGAAGCATATCATTCTCCAAGTCTGTCTTCAACTCTACAGAGATCAGTAGTTCTCGTTTCTCTGACATTGTTGGCTCTCGA…	MU55479
c15d_40-A09-M13R_c	TCAAACAATGAATGGAGAATAACTTCTCTTTCTGTCTCAGCAAGTAAAATTATGACCATACCATCTGGAACTTGTTCAATTACAAAATACCTGCATGTCCAGCATTCATCTGGCACGTCATCTGAGCAACCCCAGGATAATGATATTCAAGAAACTGCTTTAAATTCAGGTTATACGAATTATTCAGTGATGGATTCAAATGAAGCTCATGATGAATGTACGGGAGAAGAAATGAAGATTGAGGACGAGCATGATCATTTATGTTGTACAGATTATTCAATGGACTTGTGTGAGGCTCTTGATAAATCCACTGGAGAAGAAAAAGAGGAGAAGGCTACAGATAGATGCAATTTGGTTGAAGAGGAGGGTGAAAGGGGTTCATGGAAAGATGAAGTCGTG…	MU55480
c15d_40-A10-M13R_c	AACGATCTCCCTCAAAATAAGGACTCGACATCATTGAACAAAGATTCCAATTCCGCACACGAGGTATCGGGACAAAGCCTCTCACTTAATGGACGAATAGCTTATGTGCAGCCTTAGTTTGGAGTAGGGAACTTAACTCTTCTATTATTATGGAGAAAATGAAATAGGTAACAAGAGAATAAACGTCCTCTTTACTGAGAAAGAAATATTAAAACAACACAATTGGAAATAGATAGCAACCATTAGTCAAAATTCTTGTTTTTCTCTGATAATCATAATATGTTAATATTCTCATGCAAAATTATTTCTAGTATATTTTATCCACAAAAACCACAGGACGTTTGAAGGTGCGGACTGAGATACTTTCTTCTTCTTTCTGGGTGCCCCTCCCTAAAGTTT…	MU55481
c15d_40-B02-M13R_c	ATTTTCAGAAGAAGAAATAGCCACTGTTCGAACCCTTCAAACCTTGTTCGGAACAAAAATTGTGGACTTTGTCATTGTTCTCTTCACTGGAGGTGACGATCTCGAAGACAATGATGAAACATTGGAAGATTACTTGGGTCGAGAATGCCCTGTGGGATTGAAAGATATCATAGCTGCTAGCAAGAACCGCTGCTTGGTTTTCAATAACAAAACCAAGAATGAAACAAAGAAGATTGAACAAGTGGAGAAACTTATAGAGATGGTGCATGGAGTTGTACAACAAAATGGTGGAAAAGCCTACACTCATGGCTTGTTTTCTAATGTCAAGTTTGAGGCCAAGTTGCAAGATGTGAAAACCAAGCTTGAACAACAATTGGAGTTTGAAACACAAGCAAGACT…	MU51408
c15d_40-B07-M13R_c	ATTTCTCTCAGATTCTCACTCTTAGTTTACGGGATTCGACCTAGTGGATTGAAAGAGATGGCGAGCGCTGTAGATGCTGTAGGAGATCCTATTCCTACATCGGCGGTGCTAACGTCCTCCTCAAAGCACATTGCGATTAAGTGTCGATCGGAGAATGTGGCGTACCTCCAGTGCAAACAGAAGGATCCCAACCCGGAGAAATGCCTGGACAAAGGCCATCAAGTCACTCGATGCGTCCTCTCCCTGCTTAAAGATCTTCATCAAAGGTGCACGAAAGAGATGGATGCGTATGTTGGGTGTATGTACTACCATACTAATGAGTTCGATTTATGTCGCAAAGAGCAGGAAGCATTTGAGAAAGGTTGTCCCTTGGAATGATCTTCATACATGTGAACTGTT…	MU54210
c15d_40-C02-M13R_c	AACTAATAAAGCTTTCATCCAGATTTAGTGATGATCCATCTGTTCTGCAGGAGGTAATGGCCGTTATATCAGTGCTTACATTGAGATCTCCAGAAAATGCAACACAGGCAATTGAAGCTGGAGCTGGAGATCTTGCTATTCAAGCTATGCAGAAGTTCCCTTCAGCTCAACAAATGCAAAGGAATTCCTGTAACATGATACGAAACCTTGTAGTCAGGAACCCAGAGAACAGATCTCTTTTGCTCAAAAGCGGAATCGAGAAATACATTCGAAAAGCAAAGCAAAACCATGAAAGCTGCAAAGATGCTGCAAGTGATGCATTAAGGGACTTGGGGCTTGACAATTATCTGTAGCCCTTGAGAGCTTGGTTGATTTGCTTTCACATGTTTTTAAGCGCAC…	MU55482
c15d_40-C03-M13R_c	ATGCCTAAGTCCTTCCTTCCATCCGACAATCTTATCCTTCCCCTCGATTACCAAACCTTGCTTCCTTCCACCAATTTACGCCGCGATCGGATTCCCATGTTCGGATCTCATGAATTGGTTTCCCGCCCTACTTCCTCCATGTCCCAAGCTGAACCACCTTCCACTACTCTCGATTTTTCGCTCCCAGAAGAAGACGTTCTCAGCGTCACCAAGGCCAAAATTGTCTCTCATCCTATCTATCCTCGCTTGCTTCATGCTTATATTGACTGCCAGAAGGTTGGAGCTCCTCCGGAGATAGCGTGCTTGTTGGAGGAAATCAGGCGAGAAAACGACAGTCATGAACAAAATGCCATCTCCACGTGCTTCGGAGCCGATCCCGAGCTCGATGAGTTCATGGAA…	MU55483
c15d_40-C05-M13R_c	AGGGTGAGAAATAAAGAGTTTTACCTTGGTTGGAACAGAAGAAAGAAACAAAACAATCCACAAACAATGCCTGTAGAAAAGACTCCAACTGAGAATGATGAATTGAAGACCGATGAATCGAGGACTGTAACAATATCACTACGAGACCTGGAAATAGCATGGGGATCTGATGACACTCAGTGGAAAATTGGGAATCCAAACGATGAGAAAGAGTGCTATGCAGAAGCAATCAACGTGACATGGCTTGAAGTAAAAGCAATATATAGGGGGGCAAAACCAGGGAGCAAATATAAGATTGGGTTCAAGATCAGCCTAACTTCTGAACCGGTTGGTTGGGATAGCAGTCCAGTGTTCATGATGGCTAAGGTTGGAGAATCAGGATGCTACATTTGGAAGAGG…	MU54115
c15d_40-C12-M13R_c	TTCGGGGTTTAAAATTTGATTGGAAAAAAAAATGGTGAACTTGAAAAACATATAATCAGTTCAATGACTGAATTGATGAACAAAAACAATCTAGAAACAAGAACTAAATTCTAGTCAGTACAACACTTAGAACCCTCTTTAATTTTTGAACCCTAGTTTATTAATTAGATGATATCATTATAACTTTTAAATTTCACTAATTTAATTTCTCTCTTTGTATTACCTGACTTTTTCTTTCAAATCCTTTTTACATTACTAATTAATATAGTTTATTATAGATTAAAAAAAAAAAAAAAAAAAAAAAAA	MU55485
c15d_40-E08-M13R_c	AAGCTTTCAAGGATACTGAAACTGCCGTCTTCTTCTTCTTGCTCTTTCAGAAAGTGTCCTTATCTTCTTGAAGCTTCAATACCTCTCATCCATATCTCCAATAATGTTCATCAATTTCATCCTCCGTCTTTTTCTCAAAGCTTCAGCTCCCGCCCCCTGGATATAGTCGGCGATGATTCTCGAGGCCCGGCCACCATTGATTACAGTTCTCTGATGCAGGAGGGAGAGTTTCACAGACTAGCTGATTTCACAATACAGGGACTGCAAGAGAAATTAGAGGAATATGGTGATAATCTCCAAATTGATGGCTTTGACGTGGACTATGGGAATGAGGTACCGACCTTAAGGCTCGGCAATCTTGGCACTTATGTCTTGAACAAACAAACGCCAAATAGACAA…	MU51886
c15d_40-E09-M13R_c	TCGTAAAATGTCGATCNTAGTACTCTGGCTCCGGCAACGAAGGAGCAGAGGCGTTGCAATCGGACGGCGGAGAAGGAGAGTTTATGAACGAGAATCAAGTGGATCATCCAATTTGGTTCATCACCACCGCTGGACTTCAACAATCAGTCATAAATTCCATTACGGTTTGCAAGTACAAGAAGAGCGAAGGTTTAATTGAAGGAACAGATTGCTCTGTTTGTTTGAGTGAATTTCAAGAAGACGAAATGCTTCGGTTGTTACCAAAATGTAGCCACGCGTTTCATATTGGTTGTGTTGATACTTGGCTAAGAACGCACACCACTTGCCCTCTTTGTCGAGCTCATATTCTTACTGATTTCACCACCTCCAACTCCAACTCCATCAGGCCACCAAATTTAG…	MU55487
c15d_40-E10-M13R_c	TCTCGAAGACGGATCTCATGAGGCTACTATAGCTGTGATCCGTGCATTGGTGGTGGCTGTACCTCTTACAACAGAAAGACTTAGAGATTATCTTCTATCCAAGATCTTTCAACTCTCAGCCGCACCACCTACGTCAAGTGCATTGATGCGTCGCCATGAGAGAGCTGATGCATTTTGTGAGGCGATCCGTGCTTTGGATGCTACAGACCTATCGCCAACCAGCATACGAGAGTTGTTCCTTCCTACCATACAAAACCTTTTAAGGGATTTAGATGCTCTGGATCCAGCACACAAGGAAGCTCTTGAAATCATAATGAAGGAGAGATCAGGAGGAACATTTGAAACCATCAGTAAGGTGATGGGTGCACATCTCGGAATTGCGTCCTCGGTTACCAATTT…	MU55488
c15d_40-F02-M13R_c	AGACTGTGTATTATGGGACGACACCAGCCAGACCATAAAACCGGAGATCCAATGGATGAAGGATTTGGTGCCATTGTTATTAACTGTAAGAAGCTAACTAGGCTTGCAATATCTGGATTGTTGACGGATCGTGCTTTCAGCTATATTGGGAAGTATGGGAAACTGGTACGCACCCTGTCAGTTGCTTTTGCTGGAAACAGTGATTTGGGGTTGAAGTACGTGCTTGAGGGCTGTCATAGATTGCAAAAACTTGAGATAAGAGATAGCCCATTTGGTGATGGAGCCTTGCGGTCTGGTTTACATCATTACTACAATATGAGATTTCTCTGGATGTCGGCTTGTAAATTGACTCGCCAAGGCTGCCAAGAGGTTGCTAGAGCGATGCCTCACTTAGTGGTT…	MU55489
c15d_40-F07-M13R_c	CCCAGGTTCAAGCAATTCTCCTGCCTCAGCCTCCCAAGTAGCTGGGATTACAGGCACCCGCCACCACGCCCAGCTAATTTTTTTTGTATTTTTAGTAGAGATGGGGTTTCACTGTGTTGGCCAGGCTGGTCTTGAATTCCTGACCTTGTGATCCACCCGCCTGGACCTCCCGAAGTGCTGGGATTACAGGTGTGAGGCACCACGTCCGGCTTAAAAATTTTCTGTAGAGACGAGGGTCTCCCTGTATTGGCCAGGCTGTTCTTGAACTCCTGGCCTCAAGTAATCCTCCTTCCTTGGCTTCAAAAAGTGCTGGGAGTACAGGTGTGAGACACCATGCTCAGCAGAATTCAATTCTGTTGAGAGTATTTGACCTTAGGGCAGGTAGGTAGTGGCTAATTA…	MU55490
c15d_40-F08-M13R_c	AAGTTCAAGAGTATATCAATGAAATAACCAGCTCAGCAGCCGTCCAATTAGAAGGAATTTTTCCAGCCTCCTTGACCAATCAAAACAGAACTCTCGGTGTTCACTCCCAAGCCATCTGATTTTGTTCTTCCTTCATTGATATTTTTTCTTTATTGCAAGGAATTGGAACTCTCGGTGTTCACTCTCAAGCCATCTGATTTTGTTCTTCCTTCATTGATATTTTTTCCTTATTGCAAGGAATTGGAACCAAACTTACCCGAGATTTCTTCACATGGTCATCAACTTCTCTACCCCTTCAAGGAGTGGACTTTTGTTCATCCTATTGACCACCTTTGTTTTGTTTACCCCTTCAAGAAGATGATGGAACACACATACTTACTATCTCACTATTATTAAAAT…	MU55491
c15d_40-F09-M13R_c	TGGGGATTGGTTCTGAATCCGCATCATTCCTGATTAGTGCATTCACAACCTTCCTGATGCTTCCCTGTATTGGTGTGGCAATGAGGCTCATGGATATTTCAGGCAAAAGGCGGCTCTTACTCGCTACCATCCCTGTGCTAATAGTATCACTCCTCGTTCTCGTCGTGTTTGAGCTTATTACAGTGAGCACCATTGTCAATGCAGCAATCTCAACCATATGTGTGGTCGTTTACTTTTGCATCTTTGTCATGGGATATGGACCAATTCCAAACATCCTTTGCTCGGAAATTTTCCCGACAAGGGTCCGTGGCCTCTGCATTGCAATATGTGCAATGGTTTTCTGGACCGGCGATATAATTGTAACATATTCTCTGCCTGTGATGCTTAGTGCAATAGGTC…	MU55492
c15d_40-G01-M13R_c	CTAGGCTTCTGGTTCCGGCAAGGTCTAACCGTCTTCTTCGTTCTTGTTGGCTTCAATTCCGGTGGAATGGCCGAGAAGCCATTTAAATTGTACTGTTTAGCTTCTAGATTACACTCATCAAATTCGTTTGCCGCTTGCCAGGTGAATGTCCCGTGTATACTTGCATTCCTTTCTTTGAATCAACTTCCTTCAGAATAAGATATTGTTTGAACAGAGTATGTGTTGCCTATCATCTCTAACGACTTGTGCACTGGAATGAACCCTATGAGTTCATATTCCAAGCATGGAGAGGAAGACCTCTAAAGCTAGTCCACCCACCTTAACTTGGAACAAGTTTAGGATAGGCGTGGATCTCTTCAGTCCATTTTTCAAACTTTACATAGAACTTGCCTACTATTC…	MU43222
c15d_40-G02-M13R_c	AAGTCTCACAACACAAACAAGGGAGTCAATTTTCTCAGCTTTTAGGAGATGAGAGATGAAGTCGATCGTTGCTTGACGTTTAAATTTCCTGCTTTGTTTAAGGAAAGCGTGTTCTTTTGTTAATTCATACGCCACTTCCATCTCTGATCCGTCCAAAGCGAGAGAAATTGCCGTTTCCATCCATCCACTCATCTATTCATCTGTTCCGGTTAACAAAGTGGATACTGCGAATTCGAAGAGTTCATACTTTCATAAGCACCAGCTTCAGCATGGATCCAAATGGAAAAATGGACCAGACGGTGCAATTGGTGAAATCAGTCTCTGATAAGCATCTTGATCTTTTGAGGCCATCTGCCCGAATTTGTTCAATATTCAAAGGCCAAGGAAAAGATGCTCCAG…	MU54040
c15d_40-G03-M13R_c	CATTAACACTAAATTCATCAAATTATCGGGGGAAGCCATGCAATTCCAAGATCATTCGTCCAATTCCAATGCTTCCTCTATCTCCATACCCAAAATTTGCCGAATTAAACATTAACGAGAGAATCCCAGAAGACCCTTTGCCTCTAACTTTAAAGCTCTCAACTTCACACTCGGAGGGACAGTCACCGGCGGCGGCTTCACAGTCGTCCGGCAGTTTCCAGACAATGTCCGGCGGCGGAGACAGCATAGACATTGTCAGTGTTGCTTGAAGATTGTTGGGGGGCATAGATTTAATAAAGAATAATAATTGCTTGGATTCAATTGGACAGTGGATAAAAATCATAAAGGGATTCTACTTTTTCTTTTTGTACAGATGAAATTTAATTGGTCCATTAAGAA…	MU55493
c15d_40-G10-M13R_c	CTTTTTCTTCTTGACTTGTGGAACTATTTCCACTGCACCAGCGGGATAAACCCTCAATCGATCCTATTGGATTGCCACCATTGACGCAATCGGCAGCTCGAACTTCAAGCTTAAATTTCATGGCGCATCTCTCATCTTTTCTGTGAAAGTTCTAATAACACGATGAAGTTCGCTGCGGTCTCTTTCTCTCAGTCCGGAGCGTCTCGAAGTCTTTTTCATGGTGGTTCGTCTTTCAATCAAGTGCCGCCAGTTGCTTCATTTTCAGCTCGCAAATTTCCATTGAACTCCGATTCTCTTTTGGTGTGTGGGTTGTGCAGAACACTATGTCAGAGTAACTCAGTCGAAATTGCCATCATGTCAACAATGAACAACATCTCCATTGCTAGAATCTGCTGCAGG…	MU52754
c15d_40-H05-M13R_c	ATGATCTTGACATTTGGATCTCTTGCAAACTCGACTCCATACCTCGGAGGTGTCCTGTTGGTTATTGCGCTGGCATGGTTAGGAGCAGCTAGATCGTTAGACAGCCAATTCAGTGCACTGCGTCGGGAAGAAGAGCTCGAGAAGGAGTTGGAAAGATCAGCCGTGAAGATCCCAGTCGTGTCGCAGAACGACGGTGACAATGGCTCCCTTGCGAGTCGCTCGCCTTTGAACCCGACAACAGGTGATTCTGCAAGCAGTTCATCTGAAACCTCAGCACCCACAAATGCTTAGGTTTGTTTTTTCAATTGCTAATTCAAACAAACATGGAGAATTTGGTTTGTTTGGCTTAGAATTTTGTCTTAGTTTTATAGAAATAAAAGTAGCCAAAGACAGAATGTG…	MU51448
c15d_40-H10-M13R_c	GTGAAAATCACCCACAAGATCTTACACAAAATCAGGCCTACTTTTGCAAATTCAACAACACTTCAGTCTCACCGTCAAAAACCTCCCAGTTCTTCAATCGATCCATTACCGTAATCATCCGAACAAAAAGTTAAACGAACTCACTGTTCGTCGGCAAGATTCTAAGTCATTTCATCTTTTGATCGTTTCAATCAGCGAAAGGGAAGGGATTCAAGTGAAATCCCATTTAACCCGACTCCCGTTTTGAAGCCAATTCCACTTCAAAGCTCAGGTCTTTGCTCAGTTCAGTAGAACGTCGTCAATCTTCTTCATTTTATCTTTGATTTGGATGTAAAGCGCTCTCCGAGGATTAGGACGCTCTATTCATGAATTTAGACGATGGATCAGGGCCAGCACACA…	MU55497
c15d_41-A03-M13R_c	CTCCCTCGTGGTTCTCCTTCAACCCATGTTAACCCATCTCATTCAACCCGTGCTCCCATTTGATGCCTCCTTCCCCTTCGATTCCGATTTCAATTCTTCTTTCTTCTTCTTCTTCTTTCTCCTTATTTTCCTTCGGTTCCGATTTCACTTCCTTTTGGTTGCGGTTTGGTCTTCGATTTCGATTTCGATTCCAATTCTGATTTATGAGGAGAAGGCATGTGACTTGCTCGGGGAACTGATTAATGGCGGCGATTCGAGTATCAGTCAAATTTTTTATTGTAATGTTAACCCCACTTCTCAAAGATGAAAAATAGAGGAAATTGTAGGAAGTTTTCCCCTGCCATTGCTGGGCTTAAGCATTTGACGGACCTTTATTTGCATTACAACTCGTTGTTTGGA…	MU44516
c15d_41-A06-M13R_c	TGAACCAATACCAATTCCAATTCCATTAAAAATTTTACCTTTTCCCGTACCCTAAATTACCTGTCCATATCCATCTCTACCATGGTGGTTCCTCTTGGCCCCGGCAAGTTCTACGGCAGCAGTCTTCCTCGTCCCCGCTACTACACCGACGTCAAGCTCAATGATGAACGTGTCGATCCACCGACTCCAGTTCTCGATCCACTCCTTTCGTGGGCTAACGAGGCTCATTGGTCAATGGGTGGTCTTAGCTTCAATCGCCTCAGGCTTCAAGGTCGGATCGAAGGCAATGTTCACAAACTTCGAGTCGATCGCGAGAAGGTTGCCAAGAAGAAGCTTAAAGCCGAAAAACTCGACTCTGCGCCAAAGAGATCTGACCCAGATGCCGGAGCCGATGCCCAT…	MU46707
c15d_41-A08-M13R_c	TGGCATCTTCATTTCGAAGTTGGAGCTTTCGCAACAATGGCGGAACCACATGGTGGAGGCAACCACGATCTCGAGCAGACCTTGAAGCCCTTCTTTCAAAGAGCTTCTCAAGCCGAGGATCGTTTGTCAAGATTAGAAGCTGCTCTCTTGAGTAAGAAAGGTGAGTGTCATGTCATGGCTGTTTTTCCGTTCTAGCGAAAGAATCATACGGACGCTCAGTCTAAAATGGAATGTCCGTGCTTCATAGCTGACATGAACGAAAATATAAAACGAATGTCTTTTCTGCACTTTTCTGCACCGTATGCTTTCTGCACTGTATGCTTCTGAATATCCACATGCAACCGTTCAGATGACCATAACGAAGAACATCTCAGAACGATAAGTGAACTCCGGACAAAG…	MU55498
c15d_41-A10-M13R_c	GCATATGATGAATCTCATATCATCAAATGGGTAATTTGCGTCTGAATAATCATTGATGCTATTTTCACCTTGGAGAACTGATGCCTATTTAACAATTTTCATCTTCTTTGTTCTTAAAAATCTGTTTACCCAAAAACTTTTCTCTTTGTTCTTGTTTTGATCCAATTTGTAGGTTTCAATCCCTTAGTTTTTGGCTCCTGAGAACTCGACTCATTAAACATCGAAGATACAAGCAACCACATGGGCCTTTGATAGTCAGTTTATGAGACCATTGATTTTGGATGTCAAATTTTCTCTTGTACATCTAAAATTGGATACTTTAATATAAAACAATTATGAAAGGCTAATGGGCAGATGCCATAGTACCAATCACTTAAATTCATACCAAGCTGTCATCAA…	MU55499
c15d_41-B01-M13R_c	TGCCCTTGTATTTATTTCATTTTCTTCTCGATGAAGCAGTCTCTTTCAAAAAAAAAAAAAAAAACCATCAGTACTAGTCACTCAAGCACAGTGATTAAAAAAAACTATGTAGACGTAACCTCAAAGTTAACGATATCATAGCAGAATGTTCTAATTTCAATATCCTCTTTACCATCATCATCTGCATTTCTTTTTCACTTGTGTTGTTGCTGTTAGATCCCACATAGTAATGGGGTGGTTGAATTTGGAGAGCATCCTTTTTGGGCACAAAAATATTGCCCTTCCCATGAAACTGATGGAACTTCCAATTGTGTTAGTTGTGAAAGATTACAGCCAAAAGGAATCAACTACATTCTACTCAAAGATGGCAGAAGCTTGTGTCCAGATTGTTCTAGCTTC…	MU55500
c15d_41-B07-M13R_c	ATTGAATACCGAACCAACGCCACCATGAAGGCTTCACTCTCTTTTTATCTGTAATTCAATCAAAGCTCGATTCTCGCAAATTTTCTCGCCCAAAAGCCATTTCCTTTTTTGTTTTGGGACAATTGGGTCCGTTTTTTTTTTTTTCTTTTACTCTCAGCTGGATTCCCACCTCGATTGATTTCTCTCAACTCTCTCTTAGTTTCAAGACTGATGGCTAAGAGTTACTTCGAGCAAGAGCATGATCTTGAGAAAAGAAAAGCAGAGGCTGCAAGGATTAGGGAGAAATATCCCGATAGAATTCCTGTTATTGTGGAGAAGGCAGAGAGAAGTGACATCCCTAGCATTGATAAGAAGAAATACCTGGTTCCTGCAGACCTTACCGTGGGACAGTTTGTTTAT…	MU44082
c15d_41-B08-M13R_c	ACACAAGCATCAAATCATTATTTAATCTAATGTGTGTGTGTGTATATATATACACACACCATGTAAATTATTAAACTAAATACATAATAAAATAAAATTGAACAAAAAAAAAAAAAAAAACATGGCAAATCAAGGTTTGAGAAAAGTGCAGCAGAATCCATCAACCCTATAAAGAAAAAAAGAAAGCTCCCTAATGAAACATGCAATCCCCTACCAAAACAAACTAACAAAATAATAATAACATCTCCTTCTTTCTTTCCCTTCTTCCAAATCCCATACTTCTTCCCTTCATTGCTTAGACATCCATCCTCGTTATCCTTCCCGTTTTGATCCAATCCTAAAAGTAACCACGAGTCACTCTCGATATATACGTCTGGAGAGTAGATCATATATATATAC…	MU55502
c15d_41-B09-M13R_c	GGGATTCGTTATAGGAGCACATTCAAGAATGGAATCTACACAAGATTCTTCGCGCTCACCTTTTTATGAGCGACATATTATGAACTAATTGTCAACCTGCCACGATCAATTTTATGTTTTCTGCATTGTTTGACTTCTTTTTCATCTAGTCTTAGCGATTAGAGAAGACTTGTCCATCTGCCAATTTCTTAGCTGGACTCTGAAAATTTCATCTGTGAACCGAGCATTAAATTCAAATTCTTTAATTGTTGTATAGAAAATTATTGCATTAATTGCTGTATTTCTTTTTTCCCCTAAACAAACACATGCAGGGAGTAGCAGTTGTAATTGCATTCCTAGTTTCTGCGGTGTTCCATGAGTTGTGCATTGCAGTTCCTTGCCACATGTTCAAACTCTGGG…	MU55503
c15d_41-C01-M13R_c	AAGCAAACTTTGACAGTTTCTCGAGGTTCGATACTTCCAGTGTGCACGATAGTGGTTTTTTTTCCACCACGTGAAACATTTTCACGCTCCGATTCAATGCGGAGCAGTAGAGACTTTGACCAGGGTCATGGATTCCCATCATTTGATGATCCAGATCCTTTCGGATCAACTGGGCCGTTTAGGGCGTCCCTTGATAATCAAACTCCAAAGAAAGGATCAGATAATTGGAGTGCATTTTAGCCAGGTTTGCGTTGCTCATTCTACCTATACGATCTATTTTGTCTAGAGCCTTCTAGAACGGTTTAAGCTGTGGGATTATATGATATTATTTGAGATGTAGGTTTGTCCTCAGTGTGCCATCCTTGCCTCAGGTCGATGCTTGTCATGTATTTTTTTTTT…	MU55504
c15d_41-C04-M13R_c	AGATGGATAGGAAGGGAGTTACAACATGGATTTAAGAAGGGGGTTGAAGGGAAAAAGAGAGGAAGAGAAATAGAATGTAGGGGGCAGATGAGAATGGGGGGTTT
c15d_41-C05-M13R_c	AGCAAGAGGAAAAGGGAAGAAGAGAGCATGAGCATGGGAATGGGAGGGATCGTATGGCAAACCCCTGCCAACCCTCCACAACGAAGCGATTATATATTTCAAAATGGGAGGCGGCACGTTAGGCCTTACTACTTCGAGTTCATCGCTCATGTAAAGAATCGATGGGCCGGCAAAACTATTGTCGACTTGTTTGCTGAAGAGTTCAAAGGTCGACCTTACGAGTACTATGTTGATGCTGTCAAATGTGGTCGCATACAAGTCGATGGGGAGATTGTTCCTGTTTCATATATAGTTAAATCATCTCAAAAGATAAGCCATTTCCTACATAGGCATGAACCTCCGGTAATGGCTTGGGGCGTGAAAGTTCTCAAAGAAGAAGCAGAAGTGCTCACCGTTTGC…	MU46416
c15d_41-C06-M13R_c	AGGTTTGTAACTCAAATCGTTTCATCAAGAAACAAAAACACCTGTATTTATCTTCTTCCTATTCTTATATGGCTCTGGCCAAGGAATCAAGACAGTTTTGAGTTGTTCTTTTCTGAATTGAATTTGTCCCTTTCTTCTTCTTGCTGTGCTCTCAACTTTCTTGTGTTAGTTATTGCTTGGAAATACAAGTTTGGCCCTGTTTTGCTTGTACCCAATCCATCTTACTCTTATGATTGGTCAGCAGAGTATGAGCTCTTCATCAACTCAACTCTATGCTTCAAGGATGGGCATCTATGAGCCATTTCATCAGATCAACTCATGGCCAACTAATGCATTTGGTAGTCGACTAGATACGAGCATATCACCTATTAATAAAGTGGACGACTGTGTAGACAATAA…	MU55505
c15d_41-C07-M13R_c	ACTGATTATCATTGTGAGTTTGATCATTTATCCAATATTTCATCACAAATTTGTTTTTATCTTCCTTTTCAATTTCCCACTGCAAATCCAATTTTTCAATTCTATTTCAAGATTGCCAAAACCATACTCTTCTTCTTCCCCACTTCATGATTTTTACAGATTTGAAGCTTTTGTGGACGAATTTCAGCAACCCCATTTCAAATATCATCTCTCCCAAACCACTTTTTCCTCTGATTTCTTAATATTCCATTTCTTCGCTTAATTTCTCATCTGGGTTACTTCTGATTTCCGCAGTTTCTTCAAAATCAGAGAGAACAATCGTCTAGCAATCGAGCTGTGTTCCTCTTCTCTGATATGGGTTCCGTTTTGAAGTTCATAGTGTTTTTGCTTCTATTAGCT…	MU50900
c15d_41-C09-M13R_c	TTTCCAAATTCGAATTCTTTCGGTCTAGGCTTCCGGTTCCGGCAAGGTCTAACCGTCTTCTTCGTTCTCGTCGGCTTCAATCCCGGTGGAACGGCCGAGAAGCCATTTAAATTCGTACCGTTTAGCTTCTAGATTACACTCATCAAATTCGTTTCGCCGCTCGCCAGGTGAATAGTCCCGTGTATACTCGCATTCCTTTCTTTGAATCAACTTCCTTCAGAATAAGATATTGTTTGAACAGAGTATGTGTTGCCTATCATCTCTAACGACTTGTGCACTGGAATGAACCCTATGAGTTCATATTCCAAGCATGGAGAGGAAGACCTCTAAAGCTAGTCCACCCACCTTAACTTGGAACAAGTTTAGGATAGGCGTGGATCTCTTCAGTCCATTTTTCAA…	MU43222
c15d_41-C10-M13R_c	ATAAAAATCCTCTTTTTCACTTTCTTCTCTCAACTTCCTCCTCTCATTCTATCGCTTAAAATAATTCCTTAGAGGCCTTATCTTCAATTCTCAGCTCGTTTATAATAATGGATACCTTCCTCTTCACTTCTGAATCTGTCAATGAGGGCCATCCCGACAAGCTTTGCGACCAAGTTTCCGATGCTATCCTCGACGCCTGTCTTGAACAAGATCCGGAGAGCAAGGTTGCTTGTGAGACCTGCTCCAAAACCAATATGGTTATGGTGTTTGGTGAGATCACAACCAAGGCTAATGTCAACTATGAAAAAATAGTTAGAGATACTTGCAGAGGAATTGGATTTGTGTCCGCCGATGTGGGTCTTGATGCCGACAACTGCAAGGTCCTTGTGAATATTGAAC…	MU55506
c15d_41-D01-M13R_c	ATATGGCCTATCTGAAGACATGTCACTTCCTGGTTTTAGAGTTGCTGCAATCTACTCTTTAAATGAGAATATCCTGGCTGCTGCTCGAAAACTGGCAAGGTTCTCATCCGTTTCTGTCATAACCCAGAACCTCCTTTCCTCTATGCTTTCAGATACGCAATTCATTCAGAGCTTCATTCGGACCAATCGAGAGAGGCTTGGAGAAATGAATAGTAAATTCACTGCAGGGCTGAAGGAACTCGACATCAAATGTGTGAAGAGCAATGGAGGTTTCTACTGCTGGGCTGATATGAGCAAATTAATCCGCTCTTATAGCGAGAAAGGGGAACTTGAGCTCTGGGAAAAGTTGTTTGATGTAGGTAAAGTTAATGTTACCCCTGGCTCTTGTTGTAATTGTAT…	MU48457
c15d_41-D02-M13R_c	TCCCCGCTTCAACCGTTACTCTCTCTCCTTAAACCCTAAAAATCACACAGAACCCATAGCAAATTCCCACTCTTTTGATCCTCTATACTTCATGCTTTCTTAACTTATTAATCTTCTTAGTGTAGTTTCAAGATGTCCTCGACTACTATTCTTCAATCCGACTCGCGTCAAAACCCTAGATTGACATGGGAAGGTTGCAGTGTTTTGCTTGACGTCAATGATGGTGACCGCCTGGTTTTTGCTCGACTTTCTCCCGCCTCTACGCTGAAAATTGGGAACAAAAGTTTCTCTCTTAAGCCTTTAATTGGTTGCCCATTTGGTTCCTTGTTTCAAATTGAAAACGGAGAGAATGGTCCACAGCTGGCTCGCGTTATGCCTTCCAGAGAAGAAGGCATTAAC…	MU45705
c15d_41-D05-M13R_c	ATTTCGAGAGCCGTAGAGGAATCCATCGTTCTTACAGCTTCCTTCACTCACCGTCCGACCTACCGTTCTCATATCATATTCATACTCCAGGTTGAAGAATTTCTCTAGGTGTTCGTTTCTCCATATGGGTCATCAAGTTCTGCAATCTTTTAGTAAAAGGGCGTGTGGAGTTTCGTTTATGCAATGTATCAGGTTTCACCAACGAATTACTGGAGATTCACTCGGATGATCCATCATTGCACGTATTGTTCATTCCTGGAAATCCAGGGATTATTTCATTTTATAAAGATTTTGTCGAATCACTGTATCAGTTGCTTGGCGGTCATGTGTCTATAACAGCTATTGGGCATATATGTCAAACGAAGAAGGACTGGGAAGGTGGGAGGCTGTTTTCATTAC…	MU55507
c15d_41-D08-M13R_c	ACATTTCTACTTTTCCGGTTTCGATCCTCCGAACACCATTCGCTCCCCAAATCTTCTCTTCAACCTAAGCTCGGATCTTCACCTTCCTCGCTGGATTGATTGAGCTTAAAAGTAAACAAATTATGGATCAAGAAGTGCATTTCTGCCAGAAGTTCACAAATATGAAATCTCATTGGGTAAAAGTGGAGGGACCTTTTCTTCCTGCACCACTAAATGATTCAAATGAAGTTGAGGATTTACTTGTGGAGTCTAAAAGCGAGCATGTTTTAGGAAATTGTTTGAGAGTTCAAGATTTCTCTTGCGACTTCGGCTATGGAATACAAACAAACGGTGGTGAATTCTTATGATCTATTCCTTATGCTTTTATTGGTGGCTTGATGCTAATTTGTACTATATTCC…	MU52169
c15d_41-D09-M13R_c	GATGTGTGTATTTAGACGGCTATGATTGATGGCTTTGCCATTCATGGGCGTGGAATGGAAGCTCTGGAATGGTTCGACCTAATGCGAAGAGAAGGAATAAGGCCAAATTCCATCACTTTCACTGCAGTTCTAAGGGCTTGTAGCTATGGGGGACTGGTGGAAGAAGGAAAGGAGTTATTCAAGAGCATGAAATGTCTCTATAACTTGAGTCCATCTATTGAGCATTATGGGTGTATGGTTGATCTTTTGGGTCGATCTGGGCGGCTGAATGAAGCGAAAGAGTTGATCAAGAATATGCCCATGAAACCTAATGCTGTAATATGGGGAGCTTTTCTGAAGGTAGGGGGAAATTTTATATGCCTACTTTTTTAGATCATGGGAAAATTAGTGAGTTGCTAG…	MU55508
c15d_41-D11-M13R_c	CTAAAAAAATAGTTCAAAAACAAACTTCTAATGAATCCAATCAAGGTATCATTAAACTTGATTGTTTGAGGGAAAAGAAAAAACGTGATACATAAACAAAAAAATCTCTCTCCAGACGTCCAAATATTTTACATCTTCTTTCCCCAATTTATTCATGAAATGAATTATAAATCTTCTCCAAAATAAAATAACACAGACAATAAATTTTTGCTGAGTTAGTAACACATGAGTAGATTATTTAATTGCAATTAGAAATTGAACTACATTTTCATTGAGCAAGTTTCATCGTGCATCAAAATTCATCAAACAAATTATTCAATACAAAGATGGTACGCAAGCAAACAGAAAAAACAAACGGCGTAACATGTGGAACAGATGTTCAAGGGTTGGTAACAAAGA…	MU55510
c15d_41-D12-M13R_c	ACCCCCCACTCAACTCCTCCTTTCTTCTTAAATTCTCGTCGTCTGTGTCTCCCTCTTCTCTCCATCTCACTCCACTACGAAATGCACGACACACATCCAAAAAAACACTCAACTCACTTCGATGATGACCTTTCATCAAATGGTTCTAGTACAAGGCAACAGGAAGCGCATCCGACGAGGCTCTGAACGGCTACGATAGTGTGAAATGTTCATGTGCAGGATTTCGGCATTGAGGGTTTCGACAGGTGAAGCCCAACGGTTTCAATCGGTAGGGTTAAGTTTTCTGGTGGAAATCGACAAGGGCTTCATTTCTTTACATCTTTCATTCAGCCGCAAAAATCTTCCTCTTTTCATTCGGCATAAGCAAACCCCTAAAATGGAAATTCCTCTTTTAGTGTA…	MU55511
c15d_41-E01-M13R_c	AGCAAAATCCAGATTGCAGAGTCCATTGGGAACAGCAGAGAAGAATGGAACTCCAGAGAAAGGGTCTGCAGCAGCAACAGCAAAGAAACGGCTTTCTTACCCGCCTTCACCAGCCAGGCCAAGACGACATTCGGGTCCGCCAAAGATTGAAGTTGACCCGGATGCAGGAAAGAGCCTTAGCAATGGAGTTGGTGGCTAAATTATGCACAAAACGATATGGTTTTGCAGTCACATGAATGAACTGCTGCAGGAAGGAAAAGGCTAAAGAGTGAAAAAGATTTGTTGACCTTACAATTTTATTTTATTTTATTTATTTTTCCACACACACCCACCCTATGATTTGAAGTGACCCATGAAATGGTATTTATTCATTTTACATGTGTTTAAAACATGTTCTCT…	MU55512
c15d_41-E04-M13R_c	GCTATAGTCCTCTTATTTATCCTTGGAGAATTGGGGGAGTGCCATGTCTCAGACATCCATGTTTGGCAAGGACGAAGCAAGAATTTACAAAAAGTCCTCCTTCCTTGTTGTGCTTGAAGTCATCCAGTGCCTTCAGCAAAGAGTTCCGGAACCCTTGAAGAATTCCAAGCTCAGCATGATCACATTTATGAATATTAAGCCTACATTTCTGCCAAGAGCCAGTACGAGCTAATGTGTTTGGCACCAAGACATTTTGTATCTGCCAAAAATCATAAGCTGGGTTGACAATAAACAACGGGGTGCTTATATGTTTGATAATTTCTTGAGGAAAGAGACACTGTCATTCCAACTCAAAACAAATGATTGTGGCTGGAGGCTAAAATTATATATTAAGAAATC…	MU55513
c15d_41-E05-M13R_c	AGCGACATTTCCATAGCTCACAGGCTAAAATTTCTACCTCTCTCTTTCCTTTTTTCCGCCATGGTTTTCTCTGCATCTCTTTCTCACAACTCTTTCTCATGCCTAACTCAATTCCCGCAAAATTTTAGAAGAAATCCACTTCGTGTTCACCTTATTCGAGCTGTGAAATCCACTGAACCGGAGAAGAAGGTGCCAGAGACCAAAACCCAGGAGCCTCCCGTGGCTGAACCTTCAAGTTCAAGCTCCCCCACCGCCTCTCCCAAGTTTCCAAAGAAGCCTGTCTATTCGATGAAGAAGGGTCAGATTGTGAGAGTTGACAAAGAGAAGTATCTTAATAGCGTTAATTATCTATCTGTTGGATATCCACCTTATTTCAAGGGCTCGAATTACATTTATGAA…	MU54039
c15d_41-E12-M13R_c	AACCTTCTCTCTTTCCTTTGTAATTCTTCCACTCCACTTTTGTTTAGAATTTCGCTTCTACAATCATGGTGCTTCAAGATTCTGAATCCATTTCCCATTATTATTGATCGTTTAAGATTACCCTCGTAGAGATTAGAGTGCTTTTTGTGAGAAAGAGGATCGTACTGGATGGCTTTATCTGCAATAAAATCAGGGGCGTTGGTTTCACTGAAAGACTTGATGAAGCCATCTTCTGAGTTCTTCAAGGATGGGGCTTCGCTTAGAGTTACTGGAAAATTAGTGGAGTATTCTGTAGAGACGGCCATTGCCATAATTGTGGATGGAAATGTTAACTTGAAGATCGACACACGGCATCTAAGAGAGCTTAGCATTCGCATTGGTTCCATATATCAATTTATT…	MU55514
c15d_41-F06-M13R_c	ACTGCAGACATCATATTCAAATTGGGCTCTTCCGCACTCCAGGAGCTTGGTTCGCTATGGCGTGTCAATTCTGAACTTCACAAACTCAAACACTCTCTTTCTGCCATTCAAGCCGTGCTTCTCGGCGCCGAGGAGCAACAATCCAAGAACAATCAAGTCGAAGATTGGGTTTTAAAGCTTCAAGATGTTTTGTACGAGATTGATGACTTGATCGACGAGTCATCTTACGAAACCTTGAGAAGGCAAGTTCTGGCCAAACACCGAAGGACGAGAAAACAAAAATGAGAAGACCATTTTTGGTGTATGCATCTGTGGAGGACACAAAGAAGCAGAGATTTACCCAAAACAACATTGCGTGAAGGATAATGTCATACAATTGGGTGGCCTTTTTAACTTAGT…	MU55515
c15d_41-F09-M13R_c	CAGCTTAAAGAAACTGCAACTACAATATTTGGATTTGTATCTAGTGCACTTCCCAATAGCCACAAAGCATACAGGGGTGGGCAATACCAGTAGTGCGCTCGGTAAAGATGGGATGTTAGACATTGATACAACCATATCTTTAGAAACCACTTGGCATGCCATGGAAGATCTAGTTTCTGCTGGTTTAGTTCGAAGCATCGGTATCAGCAACTATGACATATTTATGACAAGAGATTGTTTGGCATATTCAAAAGTGTAGCCAGCAGTGAACCAAATAGAAACACATCCTTATTTTCAAAGAGAATCTCTTGTCAAATTTTGTCAAAAGCATGGGATTTGCGTCACGGCTCATACTCCTTTAGGTGGTGCTGCTGCAAATCCTGAATTTTTTTGGTGCAA…	MU55516
c15d_41-F11-M13R_c	CACACCTTTTGTTAATAAATCTCTTACAACCTAACACAACTAATTTAACGTAGGGATGTTCGAGTTTAATGAAAATAGGCATTGTTTCGTCTATTAAAAATAATTTATTTTATTTTTATTTTTTGCTTGCAACTTCTATTAAATCATTTTTTTAAAAGAATAACATTATATTTTACAAAGCCGATTATATATTATTGAGTCTAAAACCAAATATTTGATTCTTCCCTCTAGAGGAGTAAAAGCAATTATTTTCTCCAAATACATACACACACACACACACATATTGAATTGGAAGGCAAGCGATTGAGAGATTGAAAAATAAATAAAGAAATGGGAAGAATAGTATTTTGTTATTTATATATGAGACGAATCGGCCCCAATATCTTCCCAAGTGATCGG…	MU55517
c15d_41-G04-M13R_c	TAATGAAGTGATGCCTAATATCTCTGTGTTTTATTATATTGTGAAACTGGTGATTCTTAGTTAGATATATTATGCTCTACTTATTACAATATATTTTGATTTTTGCTTGTTTGATTTTGAATCATTCAATAACTCTTTTGCTTTCAAAGTTTGAAATCTCCACATCACATTTGACTTATCTGTCAACTAAAGAGCTTGCATGAATATTGATTGAGATATTAAGAAGCTTTTATTTTTCTTTCGTGTTTCCAATTTTGCATTGATTGACAAATTTGCATGGAGGGCATTGTAAGCTCTATTTGAACAAAAATGTGATTAATCACTTCTGCTTGCTTGTTTTATGGAGTTTTCTTTCTTAGCTTGAACGTTGTTTCAAAATTTCAAGTTTTAAAACGTGAC…	MU55518
c15d_41-G05-M13R_c	TGAACGGTACAAGTGGCAAGAAACCAAAGGCGTCGATGTGGAGCAAGTTCTTCGTAATCTTCCAAGAGATCTAAGAAGAGACACCAAGCGACATCTATTCTCGACTCCACCCTTAAGAGTTTCAAAGCTTCAAAACATGGACAAAAGGCTTCTGGATGCCATATGTGATTATCTAAAGCCAGTGCTGTACATTGAGCGAAGCTTCATTGTTCAAGAAGGAGAGCCACTGGATGAAATGGTGTTCATAATTCAAGGCAAAGTAATGATCTACTCGAAAAGAGACAGTGAAGGAGCAGATGGTTCCTCAGGGTCAGGATGGCTTACCAAAGGTGACTTCTATGGAGAGGATCTTCTAGACTGGGCACTGCGAAATCCTACTTCAACCACTGTCCCCATATC…	MU55519
c15d_41-G11-M13R_c	AGGTACTTTGTCCTCCACAACTTCATTCACATCAACAACACAGGACTTAAGTCCTTCCACGGGCTCAGACACCATTGGAGAAGGGGTATTTTCCACAGTATGTTCTGGCAGAGTTTCATCAGTCTTCTCCTCAACTGCGTTTATCCTCTTTCAATAAATCACAAGATTCCACAATAGAAATGTTAGAGATTTCCTTCATTTCATTTGATTTTTCTTCATGTATCTCAACTCTGAGTTCCTCAGCACCGGTTGTATCACTCTGAGGAGCCTTGACCTGCGACATGGCAATAGTACCTGGTGGGGCTACAGCCACTTCTTTGTATGAAGGTGATTTTCCAAGGCTAACTATTGTATTCTTCAATGAGCTAGCATCAATTGGAGTTGAGGATCTACCAGGTT…	MU55520
c15d_41-G12-M13R_c	AGTTGTAGCAGTAGTAGTTGTACTGATTACGGGAATAAAGCTGCAGCTGCTTCTGCTTCTGCTTCTGCTTCTGCTTCGGCTTCCGCTTCGGCTTCCACCACTTTTCTTCACGACATTATTAATAATTCCCTATCTTCTCCTTCTCCATCTCATCCTCCTTTCCTCCAACAACATAATTCCTCCTTCCCCGACACGGCTTTCGCGGCATTGTATCATCCTCCTCCTCCTCATCATCATCATCATACCGTCATCCCCACCACCGCCCCGGCTTCGGGGGGTCGAAACGACGGTTTAACGAGAGATTTCTTGGGACTTCGCCCTCTTTCGCATGGAGATATTCTAAGCCTTACTGGTTTTGGAAATTGTATTGTTCCTAATTCCTCCAATCTTCACCCTCAA…	MU55521
c15d_41-H02-M13R_c	ATCCTCCGTTTTTCCTAAACGAATACTACCTCACGCTCGGATCTCGGGGACTAAGAATCGGTCGGATTCGTGTACGCTCGTACGCACGCTAAGTGCTCGCCGAATAAGGGGAATCTGACATACGTAGCTTGTTTTTCCAAAACATTTTCTTATCCCTCGTCGTTCTGGTTAGTGATCTAATCAGTGATGCTCTTTAGACTTCATTTTAAATTACAGCTGACTAGCCTTTCTGTAGGTGAAAGACTGTCTAAAGCAAAATGAAGCACTTCGCAGAGTTCTAGACGAGTTGAGAACAGAACAAGCAAGGAGTCTGCCGATATCATATAGAGATGGGGCAGTTGAGACCCAGACTCCCTCATTAACAGCTGAACTTCTCTCTCTCAAGGTTAGTCTCTTGCT…	MU55522
c15d_41-H08-M13R_c	CTGGTTAAAACAAGCTTCAGCCCTTCCCTCTCAAGCAAATGAGAATTCAATAGGAGCATTGAAAGAACATAGCTATCATAGTCCTAGGATGAGCCCTGGAGCACTTGGGGCTACTCCTGCAGATAAAGCTGGTGTGATTGAGTTGATTATTCCTTCGGTCTTTAGAGCCGTAGTATCTCTGCATCCAGTTGGTTCTGTTGAACCAGATGCTCTCGCTTTCTTTTCTCCTGATGAGAGAGGCAGCCATGTACATGCCAGGGGTTTTTCAAATTATCATGTGTTCAGACATGTTACGGAGCATGCTGCCACGGTGCTGCAGTATTTTCTTGGAAATCAACCAAAAGCAGCTCTTTATCCTCTATTGCTTTGGATCTGCAGCTACCAAAATTTGTTTTCAAA…	MU55523
c15d_41-H11-M13R_c	TTAGGAACCCAAAAGCTCTCGACGTCGGACGAGATTATCAACTACGTCGCAGTCATTACAACACCAAGTTCGAGGTAATTCATATCTTTCAGAATAAAATTAGGAAAAAAAAATCGTCGGTCCACATTCGCCGTTTCAAATTCATATTTTCGGCCTTCTAAGACATCGGCTAGAAAAATAGATCGCCAACCTCGACATAAAACTTAGACGTGAGAAGTAGATAACAAAGTAAGAAGTTCATCGCTCGGGAAATCGGTGTTTATAGGCTTAATTTTCAAAATCTAAAAATACACAAATCATTAAAGGACCTTTCGGTTTTACTATTTTTTTCCTTCGGAACAAAAATGCACTACCTATATGCAGCTATGCGAATATTGGCGTGTTTAAAATGTAGTGGCA…	MU55525
c46d_01-A01-M13R_c	CGGAAATGTTCGTAACTCATCTGGATTTACACTCGTCGGAACCTCATCAGAACTCGACGGAATCACACAAGGAAACCCAAACAAACAGATAGGCCCGGACATCCTTCGTTCCTCAAATTACAACGAGCCTTTCATAAACATGG
c46d_01-A02-M13R_c	GAGATTTCTTTCCTAATCCTCCTCAGAATGCACCAATTAATCTTCAAATAGCAATTCCAATCCCCTCCCCCACCCCTGCCCAAATACAGCCTACAACACACCAACATCGATATTCCCATAGATCGAATCAATGCACTAAAGAAACAATTTCAAGAATCAACAGGAATTACCTGCTCCACCTTTGAAATTGTGGCAGCGTGTTTTTGGAGGAGTAGAACACGGGCGGTTTACGAGGCTTCGGGTGACAACAATCAAGAAATAAAGCTAGTTTTCTTCGCGAACTGCCGGGAAATGGTGGAGCCGCCGCTGCCAAAAGGGTTTTATGGCAACTGCTTCTTTCCGGTGAGAATCAGCAGTTGGAGTAAGGGAATTGGGGAGATGCCCATTAACGAAGTGGTG…	MU55526
c46d_01-A03-M13R_c	TTGTTGCAGCAGTGCCTTAGCTTCACCAGAAATGTTGATGATTGCCCGCATCTCTTCAAAGCGTTTAATACCTGGTTCCGCCGTGCAACTCATCCTCCACAGACTGAGAAACTTTGATGAAAGAGGAACTGTGAGTTGTGATTTCCTATCCTTTCATTATTGTACATATAGAAAGTGGAAACTTAAAAGTTTGTATATAGACCCAGAAAGATTTCGTTTTGCCAAGTGTACCATTTCTTATTAGCACCACCTTTTTGTTTGTGGTTCTGGTTGTGATGTAATTATCTAGTTCTTTTGGAAACTCATCTATATTTCAATTTCGATTTCGTTTGAGCATGTAAATATCATATTGGGCAATAATTTTAGAACAGAGTTTTTCTAACAAAAAAAAAAAAAAAA…	MU55527
c46d_01-A10-M13R_c	TTCTGCGCGTTGTTGAGTTAGAGGAGTTTAAGAAGGCAGAAGTAAAAGCATCTCAAAACGGGATAAATCTTAAGCTTCTTGACCTGACCCAGCTTTCATTGTTGAGGCCTGATGGTCATCCAGGTCCATACAGAGAGTTCCAACCATTTGCAAATGACAAAAATGCAAAAGTGCAGAAAGATTGCTTGCATTGGTGCCTACCCGGGCCAATTGACTTGTGGAACGACGTAATTATGGAGATGGTGTTAAACGGATAGGAAACTTCACCACCGACATCAAGCGATGAGATTTTGCTACAAGAAGGTACACTCTGGATTTCTCTTATTGTAGGTAAATACCATTGAGACCATCTTCTGTAACAATGCTTTAGGAAATTCTTCTCAATTAGTATTAAAAACA…	MU55528
c46d_01-B03-M13R_c	AGCAAGCGACTAGATATCAATGGCGGGATTTTCCTTTGCTTTATCTTTTTGCTCAATTTTCCTCTTTGCAATCACTGAAGCATCCCGTTGTTCGATCATTGGGTTGCCCCTAGTAAGAAATGTCAGTGAGCTTCCACAAGATAACTATGGAAGGGGAGGCTTGTCTCACATTACTGTTGCAGGTTCATTATTGCATGGGCTGAAGGAGGTGGAGGTGTGGCTCCAAACATTTTCTCCTGGATCGCACACACCTATTCACAGGCACTCATGTGAAGAAGTTTTTGTGGTTCCGAAGGGGACTGGCACTCTCTATTTCGCTCCTAGTTCTCATGAAAAGTACCCTGGAACACCAAAAGAATTTCCTATCTATTCAAACAGTACATTTCTCATACCCGTTAA…	MU47567
c46d_01-B05-M13R_c	GGTGGCAATTTTGTCCCTGGAGCTAATGTTTTGCGATTGGGCAATGGTACGGTCAAAGGTGGCTCCCGCAGAGCCCGTGTTGCGTCGTATAAGTTGTGTTGGCCAGTCGAAGCCAATGAGTGTATGGACCCAAATACATTAGCTGCCTTTGAAGCTGCAATTGATGATGGCGTTGATGTTATCTCGATTTCTGTTGGTGGAGAGCCCAAAGAGTTCTTTAGTGATTCACTCTCTGTAGGAGCATTCCATGCAGTTGAGCGAGGTATTGTTGTTGTTTCTTCCGCTGGGAACGTGGGACCAACTCCTGGGACTGTATCTAATGTATCGCCATGGATCCTAACTGTTGGAGCTAGTATTATTGATAGAGGTTTCACCAATTTTGTGATCCCCGACGGCATA…	MU46063
c46d_01-B06-M13R_c	AGATCGTCTTCCTCCGTCAATTCTCAAACTTTCACGCTTCAGCTGCACCGATAACTCCTTCCGGGAAGCGTTTGTAACAGATCGAGAAACCTTCGATTGCGAATCCAAGAACGTACACGCCTGAACTTGGATTCTGTTTCGTCCCGAGAGAGTCATGAACGCGAGAAGGGAACTCCGCAACAATAGAGTTGCTTTCTTTGATGGCATTGAGGAGGGTGGTGTTAGGGCCTCACCTTCCTACACCTCCCATGAAATTGAGGAGCATGATAATGAAGCAGCATTGGAAGGCTTGCAAGACAGAGTCCTCCTGTTGAAGAGGTTGACAGGTGACATAAATGAAGAGGAGGAGAGTCGCAACCGCATGCTTGATAGGATGGGTAATGATATGGATTCATCAAG…	MU43225
c46d_01-C01-M13R_c	ACGGAGGATGTCCTTTAGAATTTGGAGCACATGCTATGNAGTGAAAATATCCTCCCTAAGTGACCATTGGTATTTCAAGTATGCCAACATCACTGNAGGTGATCCGGAAGACCATCCATTTGCAGAAGTTTCCAGATCATATTGTGCAAAATCATGAGTAAGATGAAGTTTTTCAATATATATGCAAAATAGGAAAAGGAGAAGACAGAACTCATCAATAAATGTATAAATTCAATAATGTTTACTATTGAAGTTGAATATTTTAACCCCAACTTATGAAGTTGGTGGGCCAAACTCCCCCCAAAAAGTATAATTATAAAATAAAGATGAACCACTGACCTGTAAAAGCTTAACAAGAGTAGATCTTGCCTGGTTGGCTTTCCCATTTTTCCGACAAAG…	MU49274
[truncated: 16,483 more rows]
